# Supplementary material for: Data-driven prioritization and preclinical evaluation of therapeutic targets in glioblastoma
Source: Neurooncol Adv. 2020 Nov 5;2(1):vdaa151. doi: 10.1093/noajnl/vdaa151 (PMC7764503; doi:10.1093/noajnl/vdaa151)
Supplement: vdaa151_suppl_Supplementary_Table_S2 [file vdaa151_suppl_supplementary_table_s2.xlsx]

## Sheet: GEO
GSM Sample number	Series_geo_accession	Series_pubmed_id	Glioblastoma vs. Normal	Platform	VALUE description	Sample_title	Sample_status	Sample_submission_date	Sample_last_update_date	Sample_type	Sample_channel_count	Sample_source_name_ch1	Sample_organism_ch1	Sample_taxid_ch1	Sample_molecule_ch1	Sample_description	Sample_platform_id	Sample_contact_name	Sample_contact_email	Sample_contact_phone	Sample_contact_fax	Sample_contact_laboratory	Sample_contact_department	Sample_contact_institute	Sample_contact_address	Sample_contact_city	Sample_contact_state	Sample_contact_zip/postal_code	Sample_contact_country	Sample_contact_web_link	Sample_supplementary_file	Sample_data_row_count	Sample_relation	Sample_characteristics_ch1	Sample_extract_protocol_ch1	Sample_label_protocol_ch1	Sample_hyb_protocol	Sample_scan_protocol	Sample_data_processing	Sample_label_ch1	Sample_source_name_ch2	Sample_organism_ch2	Sample_taxid_ch2	Sample_molecule_ch2	Sample_biomaterial_provider_ch1	Sample_treatment_protocol_ch1	Sample_growth_protocol_ch1	Series_title	Series_status
GSM101650	GSE4536	16697959	Glioblastoma	GPL570	MAS5-calculated Signal intensity	NOB0308_1	Public on May 10 2006	Mar 24 2006	Oct 22 2007	RNA	1	Brain tissue from patient NOB0308	Homo sapiens	9606	total RNA	Brain tissue from glioblastopma patient NOB0308	GPL570	Howard ,,Fine	hfine@mail.nih.gov	301-402-6383	301-480-2246		Neurological Disorders and Stroke	National Cancer Institute	9030 Old Georgetown Rd	Bethesda	MD	20892	USA		ftp://ftp.ncbi.nlm.nih.gov/pub/geo/DATA/supplementary/samples/GSM101nnn/GSM101650/GSM101650.CEL.gz	54613		primary GBM	Trizol extraction of total RNA was performed according to the manufacturer's instructions.	Biotinylated cRNA were prepared according to the standard Affymetrix protocol from 6 microg total RNA (Expression Analysis Technical Manual, 2001, Affymetrix).	Standard Affymetrix procedures	Standard Affymetrix procedures	Affymetrix GCOS 1.2 with default analysis settings and global scaling as normalization method. The trimmed mean target intensity of each array was arbitrarily set to 500.	biotin					NIH			Tumor stem cells more closely mirror the phenotype and genotype of primary human tumors than do cancer cell lines	Public on May 10 2006
GSM101651	GSE4536	16697959	Glioblastoma	GPL570	MAS5-calculated Signal intensity	NOB0308_2	Public on May 10 2006	Mar 24 2006	Oct 22 2007	RNA	1	Brain tissue from patient NOB0308	Homo sapiens	9606	total RNA	Brain tissue from glioblastopma patient NOB0308	GPL570	Howard ,,Fine	hfine@mail.nih.gov	301-402-6383	301-480-2246		Neurological Disorders and Stroke	National Cancer Institute	9030 Old Georgetown Rd	Bethesda	MD	20892	USA		ftp://ftp.ncbi.nlm.nih.gov/pub/geo/DATA/supplementary/samples/GSM101nnn/GSM101651/GSM101651.CEL.gz	54613		primary GBM	Trizol extraction of total RNA was performed according to the manufacturer's instructions.	Biotinylated cRNA were prepared according to the standard Affymetrix protocol from 6 microg total RNA (Expression Analysis Technical Manual, 2001, Affymetrix).	Standard Affymetrix procedures	Standard Affymetrix procedures	Affymetrix GCOS 1.2 with default analysis settings and global scaling as normalization method. The trimmed mean target intensity of each array was arbitrarily set to 500.	biotin					NIH			Tumor stem cells more closely mirror the phenotype and genotype of primary human tumors than do cancer cell lines	Public on May 10 2006
GSM101652	GSE4536	16697959	Glioblastoma	GPL570	MAS5-calculated Signal intensity	NOB1228	Public on May 10 2006	Mar 24 2006	Oct 22 2007	RNA	1	Brain tissue from patient NOB1228	Homo sapiens	9606	total RNA	Brain tissue from glioblastopma patient NOB1228	GPL570	Howard ,,Fine	hfine@mail.nih.gov	301-402-6383	301-480-2246		Neurological Disorders and Stroke	National Cancer Institute	9030 Old Georgetown Rd	Bethesda	MD	20892	USA		ftp://ftp.ncbi.nlm.nih.gov/pub/geo/DATA/supplementary/samples/GSM101nnn/GSM101652/GSM101652.CEL.gz	54613		primary GBM	Trizol extraction of total RNA was performed according to the manufacturer's instructions.	Biotinylated cRNA were prepared according to the standard Affymetrix protocol from 6 microg total RNA (Expression Analysis Technical Manual, 2001, Affymetrix).	Standard Affymetrix procedures	Standard Affymetrix procedures	Affymetrix GCOS 1.2 with default analysis settings and global scaling as normalization method. The trimmed mean target intensity of each array was arbitrarily set to 500.	biotin					NIH			Tumor stem cells more closely mirror the phenotype and genotype of primary human tumors than do cancer cell lines	Public on May 10 2006
GSM101689	GSE4536	16697959	Glioblastoma	GPL570	MAS5-calculated Signal intensity	HF0445_U133P2	Public on May 10 2006	Mar 24 2006	Oct 22 2007	RNA	1	Brain tissue from GBM patient	Homo sapiens	9606	total RNA	Brain tissue from GBM patient	GPL570	Howard ,,Fine	hfine@mail.nih.gov	301-402-6383	301-480-2246		Neurological Disorders and Stroke	National Cancer Institute	9030 Old Georgetown Rd	Bethesda	MD	20892	USA		ftp://ftp.ncbi.nlm.nih.gov/pub/geo/DATA/supplementary/samples/GSM101nnn/GSM101689/GSM101689.CEL.gz	54613		GBMs	Trizol extraction of total RNA was performed according to the manufacturer's instructions.	Biotinylated cRNA were prepared according to the standard Affymetrix protocol from 6 microg total RNA (Expression Analysis Technical Manual, 2001, Affymetrix).	Standard Affymetrix procedures	Standard Affymetrix procedures	Affymetrix GCOS 1.2 with default analysis settings and global scaling as normalization method. The trimmed mean target intensity of each array was arbitrarily set to 500.	biotin								Tumor stem cells more closely mirror the phenotype and genotype of primary human tumors than do cancer cell lines	Public on May 10 2006
GSM1053422	GSE29796	23727239	Glioblastoma	GPL570	log2 RMA signal	tumor_unsorted_03	Public on May 16 2013	Dec 14 2012	May 16 2013	RNA	1	tumor, glioblastoma high grade, unsorted	Homo sapiens	9606	total RNA	CGCLG_062108_HG-U133_Plus_2_AF28486_1<-!->high grade tumor	GPL570	Steven,,Goldman	Steven_Goldman@urmc.rochester.edu			Goldman Lab	Center for Translational Neuromedicine	University of Rochester	601 Elmwood Ave	Rochester	NY	14642	USA		ftp://ftp.ncbi.nlm.nih.gov/pub/geo/DATA/supplementary/samples/GSM1053nnn/GSM1053422/GSM1053422_CGCLG_062108_HG-U133_Plus_2_AF28486_1.CEL.gz	28303		tissue: tumor<-!->pathology: glioblastoma<-!->sort population: unsorted<-!->cell type: tumor<-!->tumor grade (who): IV	Total RNA was extracted using RNeasy (Qiagen) and amplified using 3 -biased ribo-SPIA (NuGen Ovation), according to the manufacturer's instructions.	Nugen Ovation biotin labeling system using the standard protocol	Standard Affymetrix protocol for U133 Plus 2.0 Arrays	Standard Affymetrix protocol for U133 Plus 2.0 Arrays	Affymetrix .cel raw data files were normalized using RMA. All data processing was performed using R and the Bioconductor package.	biotin						Glioma and non-neoplastic A2B5+ GPCs were isolated using magnetic-beads (MACS) or fluorescent-activated (FACS) cell sorting followed by confirmation of the purity of the separated cell populations. CD11b+ microglia were isolated from adult human non-neoplastic tissue using a similar procedure. . The purity of sorted CD11b+ microglia was verified using RCA-lectin staining (Vector Labs). Acutely is…	Adult human white matter and cortex tissues from epileptic patients and glioma tissue were dissociated using papain. Glial progenitor cells derived from adult human brain and glioma were cultured in DMEM/F12/N2 media supplemented with bFGF, EGF, and PDGF-AA (20ng/ml) in cell suspension plates.	Transcriptional Differences between Normal and Glioma-Derived Glial Progenitor Cells Identify a Core Set of Dysregulated Genes.	Public on May 16 2013
GSM1053426	GSE29796	23727239	Glioblastoma	GPL570	log2 RMA signal	tumor_unsorted_06	Public on May 16 2013	Dec 14 2012	May 16 2013	RNA	1	tumor, glioblastoma small cell high grade, unsorted	Homo sapiens	9606	total RNA	CGCLG_062108_HG-U133_Plus_2_AF28493_1<-!->high grade tumor	GPL570	Steven,,Goldman	Steven_Goldman@urmc.rochester.edu			Goldman Lab	Center for Translational Neuromedicine	University of Rochester	601 Elmwood Ave	Rochester	NY	14642	USA		ftp://ftp.ncbi.nlm.nih.gov/pub/geo/DATA/supplementary/samples/GSM1053nnn/GSM1053426/GSM1053426_CGCLG_062108_HG-U133_Plus_2_AF28493_1.CEL.gz	28303		tissue: tumor<-!->pathology: glioblastoma, small cell<-!->sort population: unsorted<-!->cell type: tumor<-!->tumor grade (who): IV	Total RNA was extracted using RNeasy (Qiagen) and amplified using 3 -biased ribo-SPIA (NuGen Ovation), according to the manufacturer's instructions.	Nugen Ovation biotin labeling system using the standard protocol	Standard Affymetrix protocol for U133 Plus 2.0 Arrays	Standard Affymetrix protocol for U133 Plus 2.0 Arrays	Affymetrix .cel raw data files were normalized using RMA. All data processing was performed using R and the Bioconductor package.	biotin						Glioma and non-neoplastic A2B5+ GPCs were isolated using magnetic-beads (MACS) or fluorescent-activated (FACS) cell sorting followed by confirmation of the purity of the separated cell populations. CD11b+ microglia were isolated from adult human non-neoplastic tissue using a similar procedure. . The purity of sorted CD11b+ microglia was verified using RCA-lectin staining (Vector Labs). Acutely is…	Adult human white matter and cortex tissues from epileptic patients and glioma tissue were dissociated using papain. Glial progenitor cells derived from adult human brain and glioma were cultured in DMEM/F12/N2 media supplemented with bFGF, EGF, and PDGF-AA (20ng/ml) in cell suspension plates.	Transcriptional Differences between Normal and Glioma-Derived Glial Progenitor Cells Identify a Core Set of Dysregulated Genes.	Public on May 16 2013
GSM1053427	GSE29796	23727239	Glioblastoma	GPL570	log2 RMA signal	tumor_A2B5-_06	Public on May 16 2013	Dec 14 2012	May 16 2013	RNA	1	tumor, glioblastoma small cell high grade, A2B5- sort	Homo sapiens	9606	total RNA	CGCLG_062108_HG-U133_Plus_2_AF28495_1<-!->high grade tumor	GPL570	Steven,,Goldman	Steven_Goldman@urmc.rochester.edu			Goldman Lab	Center for Translational Neuromedicine	University of Rochester	601 Elmwood Ave	Rochester	NY	14642	USA		ftp://ftp.ncbi.nlm.nih.gov/pub/geo/DATA/supplementary/samples/GSM1053nnn/GSM1053427/GSM1053427_CGCLG_062108_HG-U133_Plus_2_AF28495_1.CEL.gz	28303		tissue: tumor<-!->pathology: glioblastoma, small cell<-!->sort population: A2B5-<-!->cell type: tumor<-!->tumor grade (who): IV	Total RNA was extracted using RNeasy (Qiagen) and amplified using 3 -biased ribo-SPIA (NuGen Ovation), according to the manufacturer's instructions.	Nugen Ovation biotin labeling system using the standard protocol	Standard Affymetrix protocol for U133 Plus 2.0 Arrays	Standard Affymetrix protocol for U133 Plus 2.0 Arrays	Affymetrix .cel raw data files were normalized using RMA. All data processing was performed using R and the Bioconductor package.	biotin						Glioma and non-neoplastic A2B5+ GPCs were isolated using magnetic-beads (MACS) or fluorescent-activated (FACS) cell sorting followed by confirmation of the purity of the separated cell populations. CD11b+ microglia were isolated from adult human non-neoplastic tissue using a similar procedure. . The purity of sorted CD11b+ microglia was verified using RCA-lectin staining (Vector Labs). Acutely is…	Adult human white matter and cortex tissues from epileptic patients and glioma tissue were dissociated using papain. Glial progenitor cells derived from adult human brain and glioma were cultured in DMEM/F12/N2 media supplemented with bFGF, EGF, and PDGF-AA (20ng/ml) in cell suspension plates.	Transcriptional Differences between Normal and Glioma-Derived Glial Progenitor Cells Identify a Core Set of Dysregulated Genes.	Public on May 16 2013
GSM1053428	GSE29796	23727239	Glioblastoma	GPL570	log2 RMA signal	tumor_unsorted_07	Public on May 16 2013	Dec 14 2012	May 16 2013	RNA	1	tumor, glioblastoma high grade, unsorted	Homo sapiens	9606	total RNA	CGCLG_062108_HG-U133_Plus_2_AF28496_1<-!->high grade tumor	GPL570	Steven,,Goldman	Steven_Goldman@urmc.rochester.edu			Goldman Lab	Center for Translational Neuromedicine	University of Rochester	601 Elmwood Ave	Rochester	NY	14642	USA		ftp://ftp.ncbi.nlm.nih.gov/pub/geo/DATA/supplementary/samples/GSM1053nnn/GSM1053428/GSM1053428_CGCLG_062108_HG-U133_Plus_2_AF28496_1.CEL.gz	28303		tissue: tumor<-!->pathology: glioblastoma<-!->sort population: unsorted<-!->cell type: tumor<-!->tumor grade (who): IV	Total RNA was extracted using RNeasy (Qiagen) and amplified using 3 -biased ribo-SPIA (NuGen Ovation), according to the manufacturer's instructions.	Nugen Ovation biotin labeling system using the standard protocol	Standard Affymetrix protocol for U133 Plus 2.0 Arrays	Standard Affymetrix protocol for U133 Plus 2.0 Arrays	Affymetrix .cel raw data files were normalized using RMA. All data processing was performed using R and the Bioconductor package.	biotin						Glioma and non-neoplastic A2B5+ GPCs were isolated using magnetic-beads (MACS) or fluorescent-activated (FACS) cell sorting followed by confirmation of the purity of the separated cell populations. CD11b+ microglia were isolated from adult human non-neoplastic tissue using a similar procedure. . The purity of sorted CD11b+ microglia was verified using RCA-lectin staining (Vector Labs). Acutely is…	Adult human white matter and cortex tissues from epileptic patients and glioma tissue were dissociated using papain. Glial progenitor cells derived from adult human brain and glioma were cultured in DMEM/F12/N2 media supplemented with bFGF, EGF, and PDGF-AA (20ng/ml) in cell suspension plates.	Transcriptional Differences between Normal and Glioma-Derived Glial Progenitor Cells Identify a Core Set of Dysregulated Genes.	Public on May 16 2013
GSM1053429	GSE29796	23727239	Glioblastoma	GPL570	log2 RMA signal	tumor_A2B5-_07	Public on May 16 2013	Dec 14 2012	May 16 2013	RNA	1	tumor, glioblastoma high grade, A2B5- sort	Homo sapiens	9606	total RNA	CGCLG_062108_HG-U133_Plus_2_AF28498_1<-!->high grade tumor	GPL570	Steven,,Goldman	Steven_Goldman@urmc.rochester.edu			Goldman Lab	Center for Translational Neuromedicine	University of Rochester	601 Elmwood Ave	Rochester	NY	14642	USA		ftp://ftp.ncbi.nlm.nih.gov/pub/geo/DATA/supplementary/samples/GSM1053nnn/GSM1053429/GSM1053429_CGCLG_062108_HG-U133_Plus_2_AF28498_1.CEL.gz	28303		tissue: tumor<-!->pathology: glioblastoma<-!->sort population: A2B5-<-!->cell type: tumor<-!->tumor grade (who): IV	Total RNA was extracted using RNeasy (Qiagen) and amplified using 3 -biased ribo-SPIA (NuGen Ovation), according to the manufacturer's instructions.	Nugen Ovation biotin labeling system using the standard protocol	Standard Affymetrix protocol for U133 Plus 2.0 Arrays	Standard Affymetrix protocol for U133 Plus 2.0 Arrays	Affymetrix .cel raw data files were normalized using RMA. All data processing was performed using R and the Bioconductor package.	biotin						Glioma and non-neoplastic A2B5+ GPCs were isolated using magnetic-beads (MACS) or fluorescent-activated (FACS) cell sorting followed by confirmation of the purity of the separated cell populations. CD11b+ microglia were isolated from adult human non-neoplastic tissue using a similar procedure. . The purity of sorted CD11b+ microglia was verified using RCA-lectin staining (Vector Labs). Acutely is…	Adult human white matter and cortex tissues from epileptic patients and glioma tissue were dissociated using papain. Glial progenitor cells derived from adult human brain and glioma were cultured in DMEM/F12/N2 media supplemented with bFGF, EGF, and PDGF-AA (20ng/ml) in cell suspension plates.	Transcriptional Differences between Normal and Glioma-Derived Glial Progenitor Cells Identify a Core Set of Dysregulated Genes.	Public on May 16 2013
GSM1053430	GSE29796	23727239	Glioblastoma	GPL570	log2 RMA signal	tumor_A2B5-_08	Public on May 16 2013	Dec 14 2012	May 16 2013	RNA	1	tumor, glioblastoma high grade, A2B5- sort	Homo sapiens	9606	total RNA	CGCLG_120808_HG-U133_Plus_2_AF28969_1<-!->high grade tumor	GPL570	Steven,,Goldman	Steven_Goldman@urmc.rochester.edu			Goldman Lab	Center for Translational Neuromedicine	University of Rochester	601 Elmwood Ave	Rochester	NY	14642	USA		ftp://ftp.ncbi.nlm.nih.gov/pub/geo/DATA/supplementary/samples/GSM1053nnn/GSM1053430/GSM1053430_CGCLG_120808_HG-U133_Plus_2_AF28969_1.CEL.gz	28303		tissue: tumor<-!->pathology: glioblastoma<-!->sort population: A2B5-<-!->cell type: tumor<-!->tumor grade (who): IV	Total RNA was extracted using RNeasy (Qiagen) and amplified using 3 -biased ribo-SPIA (NuGen Ovation), according to the manufacturer's instructions.	Nugen Ovation biotin labeling system using the standard protocol	Standard Affymetrix protocol for U133 Plus 2.0 Arrays	Standard Affymetrix protocol for U133 Plus 2.0 Arrays	Affymetrix .cel raw data files were normalized using RMA. All data processing was performed using R and the Bioconductor package.	biotin						Glioma and non-neoplastic A2B5+ GPCs were isolated using magnetic-beads (MACS) or fluorescent-activated (FACS) cell sorting followed by confirmation of the purity of the separated cell populations. CD11b+ microglia were isolated from adult human non-neoplastic tissue using a similar procedure. . The purity of sorted CD11b+ microglia was verified using RCA-lectin staining (Vector Labs). Acutely is…	Adult human white matter and cortex tissues from epileptic patients and glioma tissue were dissociated using papain. Glial progenitor cells derived from adult human brain and glioma were cultured in DMEM/F12/N2 media supplemented with bFGF, EGF, and PDGF-AA (20ng/ml) in cell suspension plates.	Transcriptional Differences between Normal and Glioma-Derived Glial Progenitor Cells Identify a Core Set of Dysregulated Genes.	Public on May 16 2013
GSM1053438	GSE29796	23727239	Glioblastoma	GPL570	log2 RMA signal	tumor_unsorted_13	Public on May 16 2013	Dec 14 2012	May 16 2013	RNA	1	tumor, glioblastoma small cell high grade, unsorted	Homo sapiens	9606	total RNA	CGCLG_120908_HG-U133_Plus_2_AF28973_1<-!->high grade tumor	GPL570	Steven,,Goldman	Steven_Goldman@urmc.rochester.edu			Goldman Lab	Center for Translational Neuromedicine	University of Rochester	601 Elmwood Ave	Rochester	NY	14642	USA		ftp://ftp.ncbi.nlm.nih.gov/pub/geo/DATA/supplementary/samples/GSM1053nnn/GSM1053438/GSM1053438_CGCLG_120908_HG-U133_Plus_2_AF28973_1.CEL.gz	28303		tissue: tumor<-!->pathology: glioblastoma, small cell<-!->sort population: unsorted<-!->cell type: tumor<-!->tumor grade (who): IV	Total RNA was extracted using RNeasy (Qiagen) and amplified using 3 -biased ribo-SPIA (NuGen Ovation), according to the manufacturer's instructions.	Nugen Ovation biotin labeling system using the standard protocol	Standard Affymetrix protocol for U133 Plus 2.0 Arrays	Standard Affymetrix protocol for U133 Plus 2.0 Arrays	Affymetrix .cel raw data files were normalized using RMA. All data processing was performed using R and the Bioconductor package.	biotin						Glioma and non-neoplastic A2B5+ GPCs were isolated using magnetic-beads (MACS) or fluorescent-activated (FACS) cell sorting followed by confirmation of the purity of the separated cell populations. CD11b+ microglia were isolated from adult human non-neoplastic tissue using a similar procedure. . The purity of sorted CD11b+ microglia was verified using RCA-lectin staining (Vector Labs). Acutely is…	Adult human white matter and cortex tissues from epileptic patients and glioma tissue were dissociated using papain. Glial progenitor cells derived from adult human brain and glioma were cultured in DMEM/F12/N2 media supplemented with bFGF, EGF, and PDGF-AA (20ng/ml) in cell suspension plates.	Transcriptional Differences between Normal and Glioma-Derived Glial Progenitor Cells Identify a Core Set of Dysregulated Genes.	Public on May 16 2013
GSM1053439	GSE29796	23727239	Glioblastoma	GPL570	log2 RMA signal	tumor_A2B5-_13	Public on May 16 2013	Dec 14 2012	May 16 2013	RNA	1	tumor, glioblastoma small cell high grade, A2B5- sort	Homo sapiens	9606	total RNA	CGCLG_120808_HG-U133_Plus_2_AF28975_1_2<-!->high grade tumor	GPL570	Steven,,Goldman	Steven_Goldman@urmc.rochester.edu			Goldman Lab	Center for Translational Neuromedicine	University of Rochester	601 Elmwood Ave	Rochester	NY	14642	USA		ftp://ftp.ncbi.nlm.nih.gov/pub/geo/DATA/supplementary/samples/GSM1053nnn/GSM1053439/GSM1053439_CGCLG_120808_HG-U133_Plus_2_AF28975_1_2.CEL.gz	28303		tissue: tumor<-!->pathology: glioblastoma, small cell<-!->sort population: A2B5-<-!->cell type: tumor<-!->tumor grade (who): IV	Total RNA was extracted using RNeasy (Qiagen) and amplified using 3 -biased ribo-SPIA (NuGen Ovation), according to the manufacturer's instructions.	Nugen Ovation biotin labeling system using the standard protocol	Standard Affymetrix protocol for U133 Plus 2.0 Arrays	Standard Affymetrix protocol for U133 Plus 2.0 Arrays	Affymetrix .cel raw data files were normalized using RMA. All data processing was performed using R and the Bioconductor package.	biotin						Glioma and non-neoplastic A2B5+ GPCs were isolated using magnetic-beads (MACS) or fluorescent-activated (FACS) cell sorting followed by confirmation of the purity of the separated cell populations. CD11b+ microglia were isolated from adult human non-neoplastic tissue using a similar procedure. . The purity of sorted CD11b+ microglia was verified using RCA-lectin staining (Vector Labs). Acutely is…	Adult human white matter and cortex tissues from epileptic patients and glioma tissue were dissociated using papain. Glial progenitor cells derived from adult human brain and glioma were cultured in DMEM/F12/N2 media supplemented with bFGF, EGF, and PDGF-AA (20ng/ml) in cell suspension plates.	Transcriptional Differences between Normal and Glioma-Derived Glial Progenitor Cells Identify a Core Set of Dysregulated Genes.	Public on May 16 2013
GSM1056889	GSE43115 and GSE43388	23269986 and 24553142	Glioblastoma	GPL570	log2 RMA signal	Glioma-EORTC26951 A1488-05.CEL	Public on Feb 01 2013	Dec 21 2012	Feb 01 2013	RNA	1	Glioma, clinical trial RT v RT+PCV	Homo sapiens	9606	total RNA	Abbreviations: IGS: intrinsic glioma subtype; Trt: treatment; SS: survival in years; C: classical; P: proneural; M: mesenchymal; N:neural	GPL570	Pim,,French	p.french@erasmusmc.nl	+31 10 70443 33		Neurooncology	Neurology	Erasmus MC	Dr Molewaterplein 50	Rotterdam		2040CA	Netherlands		ftp://ftp.ncbi.nlm.nih.gov/pub/geo/DATA/supplementary/samples/GSM1056nnn/GSM1056889/GSM1056889_284_A1488-05.CEL.gz	54675		tissue: glioma<-!->sample: 284<-!->igs: 18<-!->tcga classification: C<-!->tissue type: FF<-!->trt: RT<-!->ss (y): 2.3972602739726<-!->event: deceased<-!->age: 53<-!->Sex: M<-!->original diagnosis: AOA<-!->review diagnosis: GBM/AA<-!->experiment: pt 4	Qiagen Rneasy	labelling was performed according to the Affymetrix (Santa Clara, CA) Labelling Assay manual	Hybridization was performed according to the Affymetrix (Santa Clara, CA) Labelling Assay manual	Genechip scanner 3000 7G	RMA	biotin								Intrinsic glioma subtypes in EORTC 26951 (part 4)<-!->Intrinsic glioma subtypes in EORTC 26951	Public on Feb 01 2013
GSM1060032	GSE43289	20484145	Glioblastoma	GPL570	Value log2 RMA signal	Glioma #8 tumor	Public on Jan 05 2013	Jan 04 2013	Jan 08 2013	RNA	1	Brain tissue from glioma patient	Homo sapiens	9606	total RNA		GPL570	MariaDolores,,Tabernero	taberner@usal.es		0034-923-264795	Unidad de Investigaciï¿½ï¿½__n		Hospital Universitario de Salamanca y Centro del Cï¿½ï¿½_ï¿½ï¿½_ncer	Paseo San Vicente 58-182	Salamanca		37007	Spain		ftp://ftp.ncbi.nlm.nih.gov/pub/geo/DATA/supplementary/samples/GSM1060nnn/GSM1060032/GSM1060032_glioma8.CEL.gz	54675		gender: female<-!->age: 67<-!->histology: Glioblastoma multiforme<-!->who grade: IV<-!->karnofsky index(%): 60	Total RNA was extracted using RNeasy Mini Kit (Quiagen, Valencia, CA). The RNA integrity was assessed using Agilent 2100 Bioanalyzer (Agilent, Palo Alto, CA).	Labeling were performed according to protocols from Affymetrix. Briefly,total RNA was amplified and labeled using the GeneChip two-cycle cDNA synthesis kit and GeneChip IVT labeling kit.	Hybridizations were performed according to protocols from Affymetrix. Labeled RNA was hybridized to Human Genome U133Plus2.0 microarray, after quality checking on GeneChips Test 3 Arrays.	Washing and scanning were performed using Fluidics Station 400 and GeneChip Scanner (Affymetrix Inc.).	CEL files were analyzed using R and Bioconductor software tools. The Bioconductor packages used for RMA normalization were:<-!->library(limma)<-!->library(affy)<-!->library(hgu133plus2)	biotin								Gene expression profiles of gliomas with Affymetrix Human Genome U133 Plus 2.0 Array	Public on Jan 05 2013
GSM1060033	GSE43289	20484145	Glioblastoma	GPL570	Value log2 RMA signal	Glioma #9 tumor	Public on Jan 05 2013	Jan 04 2013	Jan 08 2013	RNA	1	Brain tissue from glioma patient	Homo sapiens	9606	total RNA		GPL570	MariaDolores,,Tabernero	taberner@usal.es		0034-923-264795	Unidad de Investigaciï¿½ï¿½__n		Hospital Universitario de Salamanca y Centro del Cï¿½ï¿½_ï¿½ï¿½_ncer	Paseo San Vicente 58-182	Salamanca		37007	Spain		ftp://ftp.ncbi.nlm.nih.gov/pub/geo/DATA/supplementary/samples/GSM1060nnn/GSM1060033/GSM1060033_glioma9.CEL.gz	54675		gender: female<-!->age: 50<-!->histology: Glioblastoma multiforme<-!->who grade: IV<-!->karnofsky index(%): 80	Total RNA was extracted using RNeasy Mini Kit (Quiagen, Valencia, CA). The RNA integrity was assessed using Agilent 2100 Bioanalyzer (Agilent, Palo Alto, CA).	Labeling were performed according to protocols from Affymetrix. Briefly,total RNA was amplified and labeled using the GeneChip two-cycle cDNA synthesis kit and GeneChip IVT labeling kit.	Hybridizations were performed according to protocols from Affymetrix. Labeled RNA was hybridized to Human Genome U133Plus2.0 microarray, after quality checking on GeneChips Test 3 Arrays.	Washing and scanning were performed using Fluidics Station 400 and GeneChip Scanner (Affymetrix Inc.).	CEL files were analyzed using R and Bioconductor software tools. The Bioconductor packages used for RMA normalization were:<-!->library(limma)<-!->library(affy)<-!->library(hgu133plus2)	biotin								Gene expression profiles of gliomas with Affymetrix Human Genome U133 Plus 2.0 Array	Public on Jan 05 2013
GSM1060034	GSE43289	20484145	Glioblastoma	GPL570	Value log2 RMA signal	Glioma #10 tumor	Public on Jan 05 2013	Jan 04 2013	Jan 08 2013	RNA	1	Brain tissue from glioma patient	Homo sapiens	9606	total RNA		GPL570	MariaDolores,,Tabernero	taberner@usal.es		0034-923-264795	Unidad de Investigaciï¿½ï¿½__n		Hospital Universitario de Salamanca y Centro del Cï¿½ï¿½_ï¿½ï¿½_ncer	Paseo San Vicente 58-182	Salamanca		37007	Spain		ftp://ftp.ncbi.nlm.nih.gov/pub/geo/DATA/supplementary/samples/GSM1060nnn/GSM1060034/GSM1060034_glioma10.CEL.gz	54675		gender: female<-!->age: 71<-!->histology: Glioblastoma multiforme<-!->who grade: IV<-!->karnofsky index(%): 60	Total RNA was extracted using RNeasy Mini Kit (Quiagen, Valencia, CA). The RNA integrity was assessed using Agilent 2100 Bioanalyzer (Agilent, Palo Alto, CA).	Labeling were performed according to protocols from Affymetrix. Briefly,total RNA was amplified and labeled using the GeneChip two-cycle cDNA synthesis kit and GeneChip IVT labeling kit.	Hybridizations were performed according to protocols from Affymetrix. Labeled RNA was hybridized to Human Genome U133Plus2.0 microarray, after quality checking on GeneChips Test 3 Arrays.	Washing and scanning were performed using Fluidics Station 400 and GeneChip Scanner (Affymetrix Inc.).	CEL files were analyzed using R and Bioconductor software tools. The Bioconductor packages used for RMA normalization were:<-!->library(limma)<-!->library(affy)<-!->library(hgu133plus2)	biotin								Gene expression profiles of gliomas with Affymetrix Human Genome U133 Plus 2.0 Array	Public on Jan 05 2013
GSM1060035	GSE43289	20484145	Glioblastoma	GPL570	Value log2 RMA signal	Glioma #11 tumor	Public on Jan 05 2013	Jan 04 2013	Jan 08 2013	RNA	1	Brain tissue from glioma patient	Homo sapiens	9606	total RNA		GPL570	MariaDolores,,Tabernero	taberner@usal.es		0034-923-264795	Unidad de Investigaciï¿½ï¿½__n		Hospital Universitario de Salamanca y Centro del Cï¿½ï¿½_ï¿½ï¿½_ncer	Paseo San Vicente 58-182	Salamanca		37007	Spain		ftp://ftp.ncbi.nlm.nih.gov/pub/geo/DATA/supplementary/samples/GSM1060nnn/GSM1060035/GSM1060035_glioma11.CEL.gz	54675		gender: male<-!->age: 70<-!->histology: Glioblastoma multiforme<-!->who grade: IV<-!->karnofsky index(%): 80	Total RNA was extracted using RNeasy Mini Kit (Quiagen, Valencia, CA). The RNA integrity was assessed using Agilent 2100 Bioanalyzer (Agilent, Palo Alto, CA).	Labeling were performed according to protocols from Affymetrix. Briefly,total RNA was amplified and labeled using the GeneChip two-cycle cDNA synthesis kit and GeneChip IVT labeling kit.	Hybridizations were performed according to protocols from Affymetrix. Labeled RNA was hybridized to Human Genome U133Plus2.0 microarray, after quality checking on GeneChips Test 3 Arrays.	Washing and scanning were performed using Fluidics Station 400 and GeneChip Scanner (Affymetrix Inc.).	CEL files were analyzed using R and Bioconductor software tools. The Bioconductor packages used for RMA normalization were:<-!->library(limma)<-!->library(affy)<-!->library(hgu133plus2)	biotin								Gene expression profiles of gliomas with Affymetrix Human Genome U133 Plus 2.0 Array	Public on Jan 05 2013
GSM1060036	GSE43289	20484145	Glioblastoma	GPL570	Value log2 RMA signal	Glioma #12 tumor	Public on Jan 05 2013	Jan 04 2013	Jan 08 2013	RNA	1	Brain tissue from glioma patient	Homo sapiens	9606	total RNA		GPL570	MariaDolores,,Tabernero	taberner@usal.es		0034-923-264795	Unidad de Investigaciï¿½ï¿½__n		Hospital Universitario de Salamanca y Centro del Cï¿½ï¿½_ï¿½ï¿½_ncer	Paseo San Vicente 58-182	Salamanca		37007	Spain		ftp://ftp.ncbi.nlm.nih.gov/pub/geo/DATA/supplementary/samples/GSM1060nnn/GSM1060036/GSM1060036_glioma12.CEL.gz	54675		gender: female<-!->age: 70<-!->histology: Glioblastoma multiforme<-!->who grade: IV<-!->karnofsky index(%): 70	Total RNA was extracted using RNeasy Mini Kit (Quiagen, Valencia, CA). The RNA integrity was assessed using Agilent 2100 Bioanalyzer (Agilent, Palo Alto, CA).	Labeling were performed according to protocols from Affymetrix. Briefly,total RNA was amplified and labeled using the GeneChip two-cycle cDNA synthesis kit and GeneChip IVT labeling kit.	Hybridizations were performed according to protocols from Affymetrix. Labeled RNA was hybridized to Human Genome U133Plus2.0 microarray, after quality checking on GeneChips Test 3 Arrays.	Washing and scanning were performed using Fluidics Station 400 and GeneChip Scanner (Affymetrix Inc.).	CEL files were analyzed using R and Bioconductor software tools. The Bioconductor packages used for RMA normalization were:<-!->library(limma)<-!->library(affy)<-!->library(hgu133plus2)	biotin								Gene expression profiles of gliomas with Affymetrix Human Genome U133 Plus 2.0 Array	Public on Jan 05 2013
GSM1060037	GSE43289	20484145	Glioblastoma	GPL570	Value log2 RMA signal	Glioma #13 tumor	Public on Jan 05 2013	Jan 04 2013	Jan 08 2013	RNA	1	Brain tissue from glioma patient	Homo sapiens	9606	total RNA		GPL570	MariaDolores,,Tabernero	taberner@usal.es		0034-923-264795	Unidad de Investigaciï¿½ï¿½__n		Hospital Universitario de Salamanca y Centro del Cï¿½ï¿½_ï¿½ï¿½_ncer	Paseo San Vicente 58-182	Salamanca		37007	Spain		ftp://ftp.ncbi.nlm.nih.gov/pub/geo/DATA/supplementary/samples/GSM1060nnn/GSM1060037/GSM1060037_glioma13.CEL.gz	54675		gender: female<-!->age: 45<-!->histology: Glioblastoma multiforme<-!->who grade: IV<-!->karnofsky index(%): 60	Total RNA was extracted using RNeasy Mini Kit (Quiagen, Valencia, CA). The RNA integrity was assessed using Agilent 2100 Bioanalyzer (Agilent, Palo Alto, CA).	Labeling were performed according to protocols from Affymetrix. Briefly,total RNA was amplified and labeled using the GeneChip two-cycle cDNA synthesis kit and GeneChip IVT labeling kit.	Hybridizations were performed according to protocols from Affymetrix. Labeled RNA was hybridized to Human Genome U133Plus2.0 microarray, after quality checking on GeneChips Test 3 Arrays.	Washing and scanning were performed using Fluidics Station 400 and GeneChip Scanner (Affymetrix Inc.).	CEL files were analyzed using R and Bioconductor software tools. The Bioconductor packages used for RMA normalization were:<-!->library(limma)<-!->library(affy)<-!->library(hgu133plus2)	biotin								Gene expression profiles of gliomas with Affymetrix Human Genome U133 Plus 2.0 Array	Public on Jan 05 2013
GSM1060038	GSE43289	20484145	Glioblastoma	GPL570	Value log2 RMA signal	Glioma #14 tumor	Public on Jan 05 2013	Jan 04 2013	Jan 08 2013	RNA	1	Brain tissue from glioma patient	Homo sapiens	9606	total RNA		GPL570	MariaDolores,,Tabernero	taberner@usal.es		0034-923-264795	Unidad de Investigaciï¿½ï¿½__n		Hospital Universitario de Salamanca y Centro del Cï¿½ï¿½_ï¿½ï¿½_ncer	Paseo San Vicente 58-182	Salamanca		37007	Spain		ftp://ftp.ncbi.nlm.nih.gov/pub/geo/DATA/supplementary/samples/GSM1060nnn/GSM1060038/GSM1060038_glioma14.CEL.gz	54675		gender: male<-!->age: 48<-!->histology: Glioblastoma multiforme<-!->who grade: IV<-!->karnofsky index(%): 90	Total RNA was extracted using RNeasy Mini Kit (Quiagen, Valencia, CA). The RNA integrity was assessed using Agilent 2100 Bioanalyzer (Agilent, Palo Alto, CA).	Labeling were performed according to protocols from Affymetrix. Briefly,total RNA was amplified and labeled using the GeneChip two-cycle cDNA synthesis kit and GeneChip IVT labeling kit.	Hybridizations were performed according to protocols from Affymetrix. Labeled RNA was hybridized to Human Genome U133Plus2.0 microarray, after quality checking on GeneChips Test 3 Arrays.	Washing and scanning were performed using Fluidics Station 400 and GeneChip Scanner (Affymetrix Inc.).	CEL files were analyzed using R and Bioconductor software tools. The Bioconductor packages used for RMA normalization were:<-!->library(limma)<-!->library(affy)<-!->library(hgu133plus2)	biotin								Gene expression profiles of gliomas with Affymetrix Human Genome U133 Plus 2.0 Array	Public on Jan 05 2013
GSM1060039	GSE43289	20484145	Glioblastoma	GPL570	Value log2 RMA signal	Glioma #15 tumor	Public on Jan 05 2013	Jan 04 2013	Jan 08 2013	RNA	1	Brain tissue from glioma patient	Homo sapiens	9606	total RNA		GPL570	MariaDolores,,Tabernero	taberner@usal.es		0034-923-264795	Unidad de Investigaciï¿½ï¿½__n		Hospital Universitario de Salamanca y Centro del Cï¿½ï¿½_ï¿½ï¿½_ncer	Paseo San Vicente 58-182	Salamanca		37007	Spain		ftp://ftp.ncbi.nlm.nih.gov/pub/geo/DATA/supplementary/samples/GSM1060nnn/GSM1060039/GSM1060039_glioma15.CEL.gz	54675		gender: male<-!->age: 74<-!->histology: Glioblastoma multiforme<-!->who grade: IV<-!->karnofsky index(%): 60	Total RNA was extracted using RNeasy Mini Kit (Quiagen, Valencia, CA). The RNA integrity was assessed using Agilent 2100 Bioanalyzer (Agilent, Palo Alto, CA).	Labeling were performed according to protocols from Affymetrix. Briefly,total RNA was amplified and labeled using the GeneChip two-cycle cDNA synthesis kit and GeneChip IVT labeling kit.	Hybridizations were performed according to protocols from Affymetrix. Labeled RNA was hybridized to Human Genome U133Plus2.0 microarray, after quality checking on GeneChips Test 3 Arrays.	Washing and scanning were performed using Fluidics Station 400 and GeneChip Scanner (Affymetrix Inc.).	CEL files were analyzed using R and Bioconductor software tools. The Bioconductor packages used for RMA normalization were:<-!->library(limma)<-!->library(affy)<-!->library(hgu133plus2)	biotin								Gene expression profiles of gliomas with Affymetrix Human Genome U133 Plus 2.0 Array	Public on Jan 05 2013
GSM1060040	GSE43289	20484145	Glioblastoma	GPL570	Value log2 RMA signal	Glioma #16 tumor	Public on Jan 05 2013	Jan 04 2013	Jan 08 2013	RNA	1	Brain tissue from glioma patient	Homo sapiens	9606	total RNA		GPL570	MariaDolores,,Tabernero	taberner@usal.es		0034-923-264795	Unidad de Investigaciï¿½ï¿½__n		Hospital Universitario de Salamanca y Centro del Cï¿½ï¿½_ï¿½ï¿½_ncer	Paseo San Vicente 58-182	Salamanca		37007	Spain		ftp://ftp.ncbi.nlm.nih.gov/pub/geo/DATA/supplementary/samples/GSM1060nnn/GSM1060040/GSM1060040_glioma16.CEL.gz	54675		gender: female<-!->age: 69<-!->histology: Glioblastoma multiforme<-!->who grade: IV<-!->karnofsky index(%): 60	Total RNA was extracted using RNeasy Mini Kit (Quiagen, Valencia, CA). The RNA integrity was assessed using Agilent 2100 Bioanalyzer (Agilent, Palo Alto, CA).	Labeling were performed according to protocols from Affymetrix. Briefly,total RNA was amplified and labeled using the GeneChip two-cycle cDNA synthesis kit and GeneChip IVT labeling kit.	Hybridizations were performed according to protocols from Affymetrix. Labeled RNA was hybridized to Human Genome U133Plus2.0 microarray, after quality checking on GeneChips Test 3 Arrays.	Washing and scanning were performed using Fluidics Station 400 and GeneChip Scanner (Affymetrix Inc.).	CEL files were analyzed using R and Bioconductor software tools. The Bioconductor packages used for RMA normalization were:<-!->library(limma)<-!->library(affy)<-!->library(hgu133plus2)	biotin								Gene expression profiles of gliomas with Affymetrix Human Genome U133 Plus 2.0 Array	Public on Jan 05 2013
GSM1060041	GSE43289	20484145	Glioblastoma	GPL570	Value log2 RMA signal	Glioma #17 tumor	Public on Jan 05 2013	Jan 04 2013	Jan 08 2013	RNA	1	Brain tissue from glioma patient	Homo sapiens	9606	total RNA		GPL570	MariaDolores,,Tabernero	taberner@usal.es		0034-923-264795	Unidad de Investigaciï¿½ï¿½__n		Hospital Universitario de Salamanca y Centro del Cï¿½ï¿½_ï¿½ï¿½_ncer	Paseo San Vicente 58-182	Salamanca		37007	Spain		ftp://ftp.ncbi.nlm.nih.gov/pub/geo/DATA/supplementary/samples/GSM1060nnn/GSM1060041/GSM1060041_glioma17.CEL.gz	54675		gender: male<-!->age: 79<-!->histology: Glioblastoma multiforme<-!->who grade: IV<-!->karnofsky index(%): 80	Total RNA was extracted using RNeasy Mini Kit (Quiagen, Valencia, CA). The RNA integrity was assessed using Agilent 2100 Bioanalyzer (Agilent, Palo Alto, CA).	Labeling were performed according to protocols from Affymetrix. Briefly,total RNA was amplified and labeled using the GeneChip two-cycle cDNA synthesis kit and GeneChip IVT labeling kit.	Hybridizations were performed according to protocols from Affymetrix. Labeled RNA was hybridized to Human Genome U133Plus2.0 microarray, after quality checking on GeneChips Test 3 Arrays.	Washing and scanning were performed using Fluidics Station 400 and GeneChip Scanner (Affymetrix Inc.).	CEL files were analyzed using R and Bioconductor software tools. The Bioconductor packages used for RMA normalization were:<-!->library(limma)<-!->library(affy)<-!->library(hgu133plus2)	biotin								Gene expression profiles of gliomas with Affymetrix Human Genome U133 Plus 2.0 Array	Public on Jan 05 2013
GSM1060042	GSE43289	20484145	Glioblastoma	GPL570	Value log2 RMA signal	Glioma #18 tumor	Public on Jan 05 2013	Jan 04 2013	Jan 08 2013	RNA	1	Brain tissue from glioma patient	Homo sapiens	9606	total RNA		GPL570	MariaDolores,,Tabernero	taberner@usal.es		0034-923-264795	Unidad de Investigaciï¿½ï¿½__n		Hospital Universitario de Salamanca y Centro del Cï¿½ï¿½_ï¿½ï¿½_ncer	Paseo San Vicente 58-182	Salamanca		37007	Spain		ftp://ftp.ncbi.nlm.nih.gov/pub/geo/DATA/supplementary/samples/GSM1060nnn/GSM1060042/GSM1060042_glioma18.CEL.gz	54675		gender: male<-!->age: 62<-!->histology: Glioblastoma multiforme<-!->who grade: IV<-!->karnofsky index(%): 60	Total RNA was extracted using RNeasy Mini Kit (Quiagen, Valencia, CA). The RNA integrity was assessed using Agilent 2100 Bioanalyzer (Agilent, Palo Alto, CA).	Labeling were performed according to protocols from Affymetrix. Briefly,total RNA was amplified and labeled using the GeneChip two-cycle cDNA synthesis kit and GeneChip IVT labeling kit.	Hybridizations were performed according to protocols from Affymetrix. Labeled RNA was hybridized to Human Genome U133Plus2.0 microarray, after quality checking on GeneChips Test 3 Arrays.	Washing and scanning were performed using Fluidics Station 400 and GeneChip Scanner (Affymetrix Inc.).	CEL files were analyzed using R and Bioconductor software tools. The Bioconductor packages used for RMA normalization were:<-!->library(limma)<-!->library(affy)<-!->library(hgu133plus2)	biotin								Gene expression profiles of gliomas with Affymetrix Human Genome U133 Plus 2.0 Array	Public on Jan 05 2013
GSM1060043	GSE43289	20484145	Glioblastoma	GPL570	Value log2 RMA signal	Glioma #19 tumor	Public on Jan 05 2013	Jan 04 2013	Jan 08 2013	RNA	1	Brain tissue from glioma patient	Homo sapiens	9606	total RNA		GPL570	MariaDolores,,Tabernero	taberner@usal.es		0034-923-264795	Unidad de Investigaciï¿½ï¿½__n		Hospital Universitario de Salamanca y Centro del Cï¿½ï¿½_ï¿½ï¿½_ncer	Paseo San Vicente 58-182	Salamanca		37007	Spain		ftp://ftp.ncbi.nlm.nih.gov/pub/geo/DATA/supplementary/samples/GSM1060nnn/GSM1060043/GSM1060043_glioma19.CEL.gz	54675		gender: male<-!->age: 67<-!->histology: Glioblastoma multiforme<-!->who grade: IV<-!->karnofsky index(%): 60	Total RNA was extracted using RNeasy Mini Kit (Quiagen, Valencia, CA). The RNA integrity was assessed using Agilent 2100 Bioanalyzer (Agilent, Palo Alto, CA).	Labeling were performed according to protocols from Affymetrix. Briefly,total RNA was amplified and labeled using the GeneChip two-cycle cDNA synthesis kit and GeneChip IVT labeling kit.	Hybridizations were performed according to protocols from Affymetrix. Labeled RNA was hybridized to Human Genome U133Plus2.0 microarray, after quality checking on GeneChips Test 3 Arrays.	Washing and scanning were performed using Fluidics Station 400 and GeneChip Scanner (Affymetrix Inc.).	CEL files were analyzed using R and Bioconductor software tools. The Bioconductor packages used for RMA normalization were:<-!->library(limma)<-!->library(affy)<-!->library(hgu133plus2)	biotin								Gene expression profiles of gliomas with Affymetrix Human Genome U133 Plus 2.0 Array	Public on Jan 05 2013
GSM1060044	GSE43289	20484145	Glioblastoma	GPL570	Value log2 RMA signal	Glioma #20 tumor	Public on Jan 05 2013	Jan 04 2013	Jan 08 2013	RNA	1	Brain tissue from glioma patient	Homo sapiens	9606	total RNA		GPL570	MariaDolores,,Tabernero	taberner@usal.es		0034-923-264795	Unidad de Investigaciï¿½ï¿½__n		Hospital Universitario de Salamanca y Centro del Cï¿½ï¿½_ï¿½ï¿½_ncer	Paseo San Vicente 58-182	Salamanca		37007	Spain		ftp://ftp.ncbi.nlm.nih.gov/pub/geo/DATA/supplementary/samples/GSM1060nnn/GSM1060044/GSM1060044_glioma20.CEL.gz	54675		gender: female<-!->age: 70<-!->histology: Glioblastoma multiforme<-!->who grade: IV<-!->karnofsky index(%): 80	Total RNA was extracted using RNeasy Mini Kit (Quiagen, Valencia, CA). The RNA integrity was assessed using Agilent 2100 Bioanalyzer (Agilent, Palo Alto, CA).	Labeling were performed according to protocols from Affymetrix. Briefly,total RNA was amplified and labeled using the GeneChip two-cycle cDNA synthesis kit and GeneChip IVT labeling kit.	Hybridizations were performed according to protocols from Affymetrix. Labeled RNA was hybridized to Human Genome U133Plus2.0 microarray, after quality checking on GeneChips Test 3 Arrays.	Washing and scanning were performed using Fluidics Station 400 and GeneChip Scanner (Affymetrix Inc.).	CEL files were analyzed using R and Bioconductor software tools. The Bioconductor packages used for RMA normalization were:<-!->library(limma)<-!->library(affy)<-!->library(hgu133plus2)	biotin								Gene expression profiles of gliomas with Affymetrix Human Genome U133 Plus 2.0 Array	Public on Jan 05 2013
GSM1060045	GSE43289	20484145	Glioblastoma	GPL570	Value log2 RMA signal	Glioma #21 tumor	Public on Jan 05 2013	Jan 04 2013	Jan 08 2013	RNA	1	Brain tissue from glioma patient	Homo sapiens	9606	total RNA		GPL570	MariaDolores,,Tabernero	taberner@usal.es		0034-923-264795	Unidad de Investigaciï¿½ï¿½__n		Hospital Universitario de Salamanca y Centro del Cï¿½ï¿½_ï¿½ï¿½_ncer	Paseo San Vicente 58-182	Salamanca		37007	Spain		ftp://ftp.ncbi.nlm.nih.gov/pub/geo/DATA/supplementary/samples/GSM1060nnn/GSM1060045/GSM1060045_glioma21.CEL.gz	54675		gender: female<-!->age: 35<-!->histology: Glioblastoma multiforme<-!->who grade: IV<-!->karnofsky index(%): 80	Total RNA was extracted using RNeasy Mini Kit (Quiagen, Valencia, CA). The RNA integrity was assessed using Agilent 2100 Bioanalyzer (Agilent, Palo Alto, CA).	Labeling were performed according to protocols from Affymetrix. Briefly,total RNA was amplified and labeled using the GeneChip two-cycle cDNA synthesis kit and GeneChip IVT labeling kit.	Hybridizations were performed according to protocols from Affymetrix. Labeled RNA was hybridized to Human Genome U133Plus2.0 microarray, after quality checking on GeneChips Test 3 Arrays.	Washing and scanning were performed using Fluidics Station 400 and GeneChip Scanner (Affymetrix Inc.).	CEL files were analyzed using R and Bioconductor software tools. The Bioconductor packages used for RMA normalization were:<-!->library(limma)<-!->library(affy)<-!->library(hgu133plus2)	biotin								Gene expression profiles of gliomas with Affymetrix Human Genome U133 Plus 2.0 Array	Public on Jan 05 2013
GSM1060046	GSE43289	20484145	Glioblastoma	GPL570	Value log2 RMA signal	Glioma #22 tumor	Public on Jan 05 2013	Jan 04 2013	Jan 08 2013	RNA	1	Brain tissue from glioma patient	Homo sapiens	9606	total RNA		GPL570	MariaDolores,,Tabernero	taberner@usal.es		0034-923-264795	Unidad de Investigaciï¿½ï¿½__n		Hospital Universitario de Salamanca y Centro del Cï¿½ï¿½_ï¿½ï¿½_ncer	Paseo San Vicente 58-182	Salamanca		37007	Spain		ftp://ftp.ncbi.nlm.nih.gov/pub/geo/DATA/supplementary/samples/GSM1060nnn/GSM1060046/GSM1060046_glioma22.CEL.gz	54675		gender: female<-!->age: 39<-!->histology: Glioblastoma multiforme<-!->who grade: IV<-!->karnofsky index(%): 80	Total RNA was extracted using RNeasy Mini Kit (Quiagen, Valencia, CA). The RNA integrity was assessed using Agilent 2100 Bioanalyzer (Agilent, Palo Alto, CA).	Labeling were performed according to protocols from Affymetrix. Briefly,total RNA was amplified and labeled using the GeneChip two-cycle cDNA synthesis kit and GeneChip IVT labeling kit.	Hybridizations were performed according to protocols from Affymetrix. Labeled RNA was hybridized to Human Genome U133Plus2.0 microarray, after quality checking on GeneChips Test 3 Arrays.	Washing and scanning were performed using Fluidics Station 400 and GeneChip Scanner (Affymetrix Inc.).	CEL files were analyzed using R and Bioconductor software tools. The Bioconductor packages used for RMA normalization were:<-!->library(limma)<-!->library(affy)<-!->library(hgu133plus2)	biotin								Gene expression profiles of gliomas with Affymetrix Human Genome U133 Plus 2.0 Array	Public on Jan 05 2013
GSM1060047	GSE43289	20484145	Glioblastoma	GPL570	Value log2 RMA signal	Glioma #23 tumor	Public on Jan 05 2013	Jan 04 2013	Jan 08 2013	RNA	1	Brain tissue from glioma patient	Homo sapiens	9606	total RNA		GPL570	MariaDolores,,Tabernero	taberner@usal.es		0034-923-264795	Unidad de Investigaciï¿½ï¿½__n		Hospital Universitario de Salamanca y Centro del Cï¿½ï¿½_ï¿½ï¿½_ncer	Paseo San Vicente 58-182	Salamanca		37007	Spain		ftp://ftp.ncbi.nlm.nih.gov/pub/geo/DATA/supplementary/samples/GSM1060nnn/GSM1060047/GSM1060047_glioma23.CEL.gz	54675		gender: female<-!->age: 30<-!->histology: Glioblastoma multiforme<-!->who grade: IV<-!->karnofsky index(%): 80	Total RNA was extracted using RNeasy Mini Kit (Quiagen, Valencia, CA). The RNA integrity was assessed using Agilent 2100 Bioanalyzer (Agilent, Palo Alto, CA).	Labeling were performed according to protocols from Affymetrix. Briefly,total RNA was amplified and labeled using the GeneChip two-cycle cDNA synthesis kit and GeneChip IVT labeling kit.	Hybridizations were performed according to protocols from Affymetrix. Labeled RNA was hybridized to Human Genome U133Plus2.0 microarray, after quality checking on GeneChips Test 3 Arrays.	Washing and scanning were performed using Fluidics Station 400 and GeneChip Scanner (Affymetrix Inc.).	CEL files were analyzed using R and Bioconductor software tools. The Bioconductor packages used for RMA normalization were:<-!->library(limma)<-!->library(affy)<-!->library(hgu133plus2)	biotin								Gene expression profiles of gliomas with Affymetrix Human Genome U133 Plus 2.0 Array	Public on Jan 05 2013
GSM1060048	GSE43289	20484145	Glioblastoma	GPL570	Value log2 RMA signal	Glioma #24 tumor	Public on Jan 05 2013	Jan 04 2013	Jan 08 2013	RNA	1	Brain tissue from glioma patient	Homo sapiens	9606	total RNA		GPL570	MariaDolores,,Tabernero	taberner@usal.es		0034-923-264795	Unidad de Investigaciï¿½ï¿½__n		Hospital Universitario de Salamanca y Centro del Cï¿½ï¿½_ï¿½ï¿½_ncer	Paseo San Vicente 58-182	Salamanca		37007	Spain		ftp://ftp.ncbi.nlm.nih.gov/pub/geo/DATA/supplementary/samples/GSM1060nnn/GSM1060048/GSM1060048_glioma24.CEL.gz	54675		gender: male<-!->age: 69<-!->histology: Glioblastoma multiforme<-!->who grade: IV<-!->karnofsky index(%): 60	Total RNA was extracted using RNeasy Mini Kit (Quiagen, Valencia, CA). The RNA integrity was assessed using Agilent 2100 Bioanalyzer (Agilent, Palo Alto, CA).	Labeling were performed according to protocols from Affymetrix. Briefly,total RNA was amplified and labeled using the GeneChip two-cycle cDNA synthesis kit and GeneChip IVT labeling kit.	Hybridizations were performed according to protocols from Affymetrix. Labeled RNA was hybridized to Human Genome U133Plus2.0 microarray, after quality checking on GeneChips Test 3 Arrays.	Washing and scanning were performed using Fluidics Station 400 and GeneChip Scanner (Affymetrix Inc.).	CEL files were analyzed using R and Bioconductor software tools. The Bioconductor packages used for RMA normalization were:<-!->library(limma)<-!->library(affy)<-!->library(hgu133plus2)	biotin								Gene expression profiles of gliomas with Affymetrix Human Genome U133 Plus 2.0 Array	Public on Jan 05 2013
GSM1060049	GSE43289	20484145	Glioblastoma	GPL570	Value log2 RMA signal	Glioma #25 tumor	Public on Jan 05 2013	Jan 04 2013	Jan 08 2013	RNA	1	Brain tissue from glioma patient	Homo sapiens	9606	total RNA		GPL570	MariaDolores,,Tabernero	taberner@usal.es		0034-923-264795	Unidad de Investigaciï¿½ï¿½__n		Hospital Universitario de Salamanca y Centro del Cï¿½ï¿½_ï¿½ï¿½_ncer	Paseo San Vicente 58-182	Salamanca		37007	Spain		ftp://ftp.ncbi.nlm.nih.gov/pub/geo/DATA/supplementary/samples/GSM1060nnn/GSM1060049/GSM1060049_glioma25.CEL.gz	54675		gender: female<-!->age: 67<-!->histology: Glioblastoma multiforme<-!->who grade: IV<-!->karnofsky index(%): 70	Total RNA was extracted using RNeasy Mini Kit (Quiagen, Valencia, CA). The RNA integrity was assessed using Agilent 2100 Bioanalyzer (Agilent, Palo Alto, CA).	Labeling were performed according to protocols from Affymetrix. Briefly,total RNA was amplified and labeled using the GeneChip two-cycle cDNA synthesis kit and GeneChip IVT labeling kit.	Hybridizations were performed according to protocols from Affymetrix. Labeled RNA was hybridized to Human Genome U133Plus2.0 microarray, after quality checking on GeneChips Test 3 Arrays.	Washing and scanning were performed using Fluidics Station 400 and GeneChip Scanner (Affymetrix Inc.).	CEL files were analyzed using R and Bioconductor software tools. The Bioconductor packages used for RMA normalization were:<-!->library(limma)<-!->library(affy)<-!->library(hgu133plus2)	biotin								Gene expression profiles of gliomas with Affymetrix Human Genome U133 Plus 2.0 Array	Public on Jan 05 2013
GSM1060050	GSE43289	20484145	Glioblastoma	GPL570	Value log2 RMA signal	Glioma #26 tumor	Public on Jan 05 2013	Jan 04 2013	Jan 08 2013	RNA	1	Brain tissue from glioma patient	Homo sapiens	9606	total RNA		GPL570	MariaDolores,,Tabernero	taberner@usal.es		0034-923-264795	Unidad de Investigaciï¿½ï¿½__n		Hospital Universitario de Salamanca y Centro del Cï¿½ï¿½_ï¿½ï¿½_ncer	Paseo San Vicente 58-182	Salamanca		37007	Spain		ftp://ftp.ncbi.nlm.nih.gov/pub/geo/DATA/supplementary/samples/GSM1060nnn/GSM1060050/GSM1060050_glioma26.CEL.gz	54675		gender: female<-!->age: 50<-!->histology: Glioblastoma multiforme<-!->who grade: IV<-!->karnofsky index(%): 50	Total RNA was extracted using RNeasy Mini Kit (Quiagen, Valencia, CA). The RNA integrity was assessed using Agilent 2100 Bioanalyzer (Agilent, Palo Alto, CA).	Labeling were performed according to protocols from Affymetrix. Briefly,total RNA was amplified and labeled using the GeneChip two-cycle cDNA synthesis kit and GeneChip IVT labeling kit.	Hybridizations were performed according to protocols from Affymetrix. Labeled RNA was hybridized to Human Genome U133Plus2.0 microarray, after quality checking on GeneChips Test 3 Arrays.	Washing and scanning were performed using Fluidics Station 400 and GeneChip Scanner (Affymetrix Inc.).	CEL files were analyzed using R and Bioconductor software tools. The Bioconductor packages used for RMA normalization were:<-!->library(limma)<-!->library(affy)<-!->library(hgu133plus2)	biotin								Gene expression profiles of gliomas with Affymetrix Human Genome U133 Plus 2.0 Array	Public on Jan 05 2013
GSM1060051	GSE43289	20484145	Glioblastoma	GPL570	Value log2 RMA signal	Glioma #27 tumor	Public on Jan 05 2013	Jan 04 2013	Jan 08 2013	RNA	1	Brain tissue from glioma patient	Homo sapiens	9606	total RNA		GPL570	MariaDolores,,Tabernero	taberner@usal.es		0034-923-264795	Unidad de Investigaciï¿½ï¿½__n		Hospital Universitario de Salamanca y Centro del Cï¿½ï¿½_ï¿½ï¿½_ncer	Paseo San Vicente 58-182	Salamanca		37007	Spain		ftp://ftp.ncbi.nlm.nih.gov/pub/geo/DATA/supplementary/samples/GSM1060nnn/GSM1060051/GSM1060051_glioma27.CEL.gz	54675		gender: male<-!->age: 73<-!->histology: Glioblastoma multiforme<-!->who grade: IV<-!->karnofsky index(%): 70	Total RNA was extracted using RNeasy Mini Kit (Quiagen, Valencia, CA). The RNA integrity was assessed using Agilent 2100 Bioanalyzer (Agilent, Palo Alto, CA).	Labeling were performed according to protocols from Affymetrix. Briefly,total RNA was amplified and labeled using the GeneChip two-cycle cDNA synthesis kit and GeneChip IVT labeling kit.	Hybridizations were performed according to protocols from Affymetrix. Labeled RNA was hybridized to Human Genome U133Plus2.0 microarray, after quality checking on GeneChips Test 3 Arrays.	Washing and scanning were performed using Fluidics Station 400 and GeneChip Scanner (Affymetrix Inc.).	CEL files were analyzed using R and Bioconductor software tools. The Bioconductor packages used for RMA normalization were:<-!->library(limma)<-!->library(affy)<-!->library(hgu133plus2)	biotin								Gene expression profiles of gliomas with Affymetrix Human Genome U133 Plus 2.0 Array	Public on Jan 05 2013
GSM1060052	GSE43289	20484145	Glioblastoma	GPL570	Value log2 RMA signal	Glioma #28 tumor	Public on Jan 05 2013	Jan 04 2013	Jan 08 2013	RNA	1	Brain tissue from glioma patient	Homo sapiens	9606	total RNA		GPL570	MariaDolores,,Tabernero	taberner@usal.es		0034-923-264795	Unidad de Investigaciï¿½ï¿½__n		Hospital Universitario de Salamanca y Centro del Cï¿½ï¿½_ï¿½ï¿½_ncer	Paseo San Vicente 58-182	Salamanca		37007	Spain		ftp://ftp.ncbi.nlm.nih.gov/pub/geo/DATA/supplementary/samples/GSM1060nnn/GSM1060052/GSM1060052_glioma28.CEL.gz	54675		gender: male<-!->age: 66<-!->histology: Glioblastoma multiforme<-!->who grade: IV<-!->karnofsky index(%): 80	Total RNA was extracted using RNeasy Mini Kit (Quiagen, Valencia, CA). The RNA integrity was assessed using Agilent 2100 Bioanalyzer (Agilent, Palo Alto, CA).	Labeling were performed according to protocols from Affymetrix. Briefly,total RNA was amplified and labeled using the GeneChip two-cycle cDNA synthesis kit and GeneChip IVT labeling kit.	Hybridizations were performed according to protocols from Affymetrix. Labeled RNA was hybridized to Human Genome U133Plus2.0 microarray, after quality checking on GeneChips Test 3 Arrays.	Washing and scanning were performed using Fluidics Station 400 and GeneChip Scanner (Affymetrix Inc.).	CEL files were analyzed using R and Bioconductor software tools. The Bioconductor packages used for RMA normalization were:<-!->library(limma)<-!->library(affy)<-!->library(hgu133plus2)	biotin								Gene expression profiles of gliomas with Affymetrix Human Genome U133 Plus 2.0 Array	Public on Jan 05 2013
GSM1060053	GSE43289	20484145	Glioblastoma	GPL570	Value log2 RMA signal	Glioma #29 tumor	Public on Jan 05 2013	Jan 04 2013	Jan 08 2013	RNA	1	Brain tissue from glioma patient	Homo sapiens	9606	total RNA		GPL570	MariaDolores,,Tabernero	taberner@usal.es		0034-923-264795	Unidad de Investigaciï¿½ï¿½__n		Hospital Universitario de Salamanca y Centro del Cï¿½ï¿½_ï¿½ï¿½_ncer	Paseo San Vicente 58-182	Salamanca		37007	Spain		ftp://ftp.ncbi.nlm.nih.gov/pub/geo/DATA/supplementary/samples/GSM1060nnn/GSM1060053/GSM1060053_glioma29.CEL.gz	54675		gender: male<-!->age: 74<-!->histology: Glioblastoma multiforme<-!->who grade: IV<-!->karnofsky index(%): 70	Total RNA was extracted using RNeasy Mini Kit (Quiagen, Valencia, CA). The RNA integrity was assessed using Agilent 2100 Bioanalyzer (Agilent, Palo Alto, CA).	Labeling were performed according to protocols from Affymetrix. Briefly,total RNA was amplified and labeled using the GeneChip two-cycle cDNA synthesis kit and GeneChip IVT labeling kit.	Hybridizations were performed according to protocols from Affymetrix. Labeled RNA was hybridized to Human Genome U133Plus2.0 microarray, after quality checking on GeneChips Test 3 Arrays.	Washing and scanning were performed using Fluidics Station 400 and GeneChip Scanner (Affymetrix Inc.).	CEL files were analyzed using R and Bioconductor software tools. The Bioconductor packages used for RMA normalization were:<-!->library(limma)<-!->library(affy)<-!->library(hgu133plus2)	biotin								Gene expression profiles of gliomas with Affymetrix Human Genome U133 Plus 2.0 Array	Public on Jan 05 2013
GSM1060054	GSE43289	20484145	Glioblastoma	GPL570	Value log2 RMA signal	Glioma #30 tumor	Public on Jan 05 2013	Jan 04 2013	Jan 08 2013	RNA	1	Brain tissue from glioma patient	Homo sapiens	9606	total RNA		GPL570	MariaDolores,,Tabernero	taberner@usal.es		0034-923-264795	Unidad de Investigaciï¿½ï¿½__n		Hospital Universitario de Salamanca y Centro del Cï¿½ï¿½_ï¿½ï¿½_ncer	Paseo San Vicente 58-182	Salamanca		37007	Spain		ftp://ftp.ncbi.nlm.nih.gov/pub/geo/DATA/supplementary/samples/GSM1060nnn/GSM1060054/GSM1060054_glioma30.CEL.gz	54675		gender: male<-!->age: 84<-!->histology: Glioblastoma multiforme<-!->who grade: IV<-!->karnofsky index(%): 70	Total RNA was extracted using RNeasy Mini Kit (Quiagen, Valencia, CA). The RNA integrity was assessed using Agilent 2100 Bioanalyzer (Agilent, Palo Alto, CA).	Labeling were performed according to protocols from Affymetrix. Briefly,total RNA was amplified and labeled using the GeneChip two-cycle cDNA synthesis kit and GeneChip IVT labeling kit.	Hybridizations were performed according to protocols from Affymetrix. Labeled RNA was hybridized to Human Genome U133Plus2.0 microarray, after quality checking on GeneChips Test 3 Arrays.	Washing and scanning were performed using Fluidics Station 400 and GeneChip Scanner (Affymetrix Inc.).	CEL files were analyzed using R and Bioconductor software tools. The Bioconductor packages used for RMA normalization were:<-!->library(limma)<-!->library(affy)<-!->library(hgu133plus2)	biotin								Gene expression profiles of gliomas with Affymetrix Human Genome U133 Plus 2.0 Array	Public on Jan 05 2013
GSM1060055	GSE43289	20484145	Glioblastoma	GPL570	Value log2 RMA signal	Glioma #31 tumor	Public on Jan 05 2013	Jan 04 2013	Jan 08 2013	RNA	1	Brain tissue from glioma patient	Homo sapiens	9606	total RNA		GPL570	MariaDolores,,Tabernero	taberner@usal.es		0034-923-264795	Unidad de Investigaciï¿½ï¿½__n		Hospital Universitario de Salamanca y Centro del Cï¿½ï¿½_ï¿½ï¿½_ncer	Paseo San Vicente 58-182	Salamanca		37007	Spain		ftp://ftp.ncbi.nlm.nih.gov/pub/geo/DATA/supplementary/samples/GSM1060nnn/GSM1060055/GSM1060055_glioma31.CEL.gz	54675		gender: male<-!->age: 56<-!->histology: Glioblastoma multiforme<-!->who grade: IV<-!->karnofsky index(%): 80	Total RNA was extracted using RNeasy Mini Kit (Quiagen, Valencia, CA). The RNA integrity was assessed using Agilent 2100 Bioanalyzer (Agilent, Palo Alto, CA).	Labeling were performed according to protocols from Affymetrix. Briefly,total RNA was amplified and labeled using the GeneChip two-cycle cDNA synthesis kit and GeneChip IVT labeling kit.	Hybridizations were performed according to protocols from Affymetrix. Labeled RNA was hybridized to Human Genome U133Plus2.0 microarray, after quality checking on GeneChips Test 3 Arrays.	Washing and scanning were performed using Fluidics Station 400 and GeneChip Scanner (Affymetrix Inc.).	CEL files were analyzed using R and Bioconductor software tools. The Bioconductor packages used for RMA normalization were:<-!->library(limma)<-!->library(affy)<-!->library(hgu133plus2)	biotin								Gene expression profiles of gliomas with Affymetrix Human Genome U133 Plus 2.0 Array	Public on Jan 05 2013
GSM1060056	GSE43289	20484145	Glioblastoma	GPL570	Value log2 RMA signal	Glioma #32 tumor	Public on Jan 05 2013	Jan 04 2013	Jan 08 2013	RNA	1	Brain tissue from glioma patient	Homo sapiens	9606	total RNA		GPL570	MariaDolores,,Tabernero	taberner@usal.es		0034-923-264795	Unidad de Investigaciï¿½ï¿½__n		Hospital Universitario de Salamanca y Centro del Cï¿½ï¿½_ï¿½ï¿½_ncer	Paseo San Vicente 58-182	Salamanca		37007	Spain		ftp://ftp.ncbi.nlm.nih.gov/pub/geo/DATA/supplementary/samples/GSM1060nnn/GSM1060056/GSM1060056_glioma32.CEL.gz	54675		gender: female<-!->age: 76<-!->histology: Glioblastoma multiforme<-!->who grade: IV<-!->karnofsky index(%): 60	Total RNA was extracted using RNeasy Mini Kit (Quiagen, Valencia, CA). The RNA integrity was assessed using Agilent 2100 Bioanalyzer (Agilent, Palo Alto, CA).	Labeling were performed according to protocols from Affymetrix. Briefly,total RNA was amplified and labeled using the GeneChip two-cycle cDNA synthesis kit and GeneChip IVT labeling kit.	Hybridizations were performed according to protocols from Affymetrix. Labeled RNA was hybridized to Human Genome U133Plus2.0 microarray, after quality checking on GeneChips Test 3 Arrays.	Washing and scanning were performed using Fluidics Station 400 and GeneChip Scanner (Affymetrix Inc.).	CEL files were analyzed using R and Bioconductor software tools. The Bioconductor packages used for RMA normalization were:<-!->library(limma)<-!->library(affy)<-!->library(hgu133plus2)	biotin								Gene expression profiles of gliomas with Affymetrix Human Genome U133 Plus 2.0 Array	Public on Jan 05 2013
GSM1060057	GSE43289	20484145	Glioblastoma	GPL570	Value log2 RMA signal	Glioma #33 tumor	Public on Jan 05 2013	Jan 04 2013	Jan 08 2013	RNA	1	Brain tissue from glioma patient	Homo sapiens	9606	total RNA		GPL570	MariaDolores,,Tabernero	taberner@usal.es		0034-923-264795	Unidad de Investigaciï¿½ï¿½__n		Hospital Universitario de Salamanca y Centro del Cï¿½ï¿½_ï¿½ï¿½_ncer	Paseo San Vicente 58-182	Salamanca		37007	Spain		ftp://ftp.ncbi.nlm.nih.gov/pub/geo/DATA/supplementary/samples/GSM1060nnn/GSM1060057/GSM1060057_glioma33.CEL.gz	54675		gender: male<-!->age: 60<-!->histology: Glioblastoma multiforme<-!->who grade: IV<-!->karnofsky index(%): 60	Total RNA was extracted using RNeasy Mini Kit (Quiagen, Valencia, CA). The RNA integrity was assessed using Agilent 2100 Bioanalyzer (Agilent, Palo Alto, CA).	Labeling were performed according to protocols from Affymetrix. Briefly,total RNA was amplified and labeled using the GeneChip two-cycle cDNA synthesis kit and GeneChip IVT labeling kit.	Hybridizations were performed according to protocols from Affymetrix. Labeled RNA was hybridized to Human Genome U133Plus2.0 microarray, after quality checking on GeneChips Test 3 Arrays.	Washing and scanning were performed using Fluidics Station 400 and GeneChip Scanner (Affymetrix Inc.).	CEL files were analyzed using R and Bioconductor software tools. The Bioconductor packages used for RMA normalization were:<-!->library(limma)<-!->library(affy)<-!->library(hgu133plus2)	biotin								Gene expression profiles of gliomas with Affymetrix Human Genome U133 Plus 2.0 Array	Public on Jan 05 2013
GSM1119680	GSE45921	23869222	Glioblastoma	GPL570	MAS5.0 signal intensity	glioma-83, rep1	Public on Apr 10 2013	Apr 09 2013	Apr 10 2013	RNA	1	grade IV glioma	Homo sapiens	9606	total RNA	0286-83<-!->Gene expression data from astrocytoma, WHO IV.	GPL570	juxiang,,chen	juxiangchen.cz@gmail.com					Changzheng Hospital	415#,Fengyang Road	Shanghai		200003	China		ftp://ftp.ncbi.nlm.nih.gov/pub/geo/DATA/supplementary/samples/GSM1119nnn/GSM1119680/GSM1119680_0286-83.CEL.gz	54675		tissue: glioma<-!->glioma type: astrocytoma<-!->grade: IV	Total RNA was extracted and purified using RNeasy mini kit (Cat#74106, QIAGEN, GmBH, Germany) following the manufacturer's instructions and checked for a RIN number to inspect RNA integration by an Agilent Bioanalyzer 2100 (Agilent Technologies, Santa Clara, CA, US).	Total RNA were amplified, labeled and purified by using GeneChip 3' IVT Express Kit (Cat#901229, Affymetrix, Santa Clara, CA, US) following the manufacturer's instructions to obtain biotin-labeled cRNA.	Array hybridization and wash were performed using GeneChipï¿½ï¿½_ï¿½ï¿½_ Hybridization, Wash and Stain Kit (Cat#900720, Affymetrix, Santa Clara, CA, US) in Hybridization Oven 645 (Cat#00-0331-220V, Affymetrix, Santa Clara, CA, US) and Fluidics Station 450 (Cat#00-0079, Affymetrix, Santa Clara, CA, US) following the manufacturer's instructions.	Slides were scanned by GeneChipï¿½ï¿½_ï¿½ï¿½_ Scanner 3000 (Cat#00-00212, Affymetrix, Santa Clara, CA, US) and Command Console Software (Affymetrix, Santa Clara, CA, US) with default settings.	Raw data were normalized by the MAS 5.0 algorithm, GeneSpring Software (Agilent Technologies, Santa Clara, CA, US).	biotin						The sample preparation were performed based on the manufacturer's standard protocols.	Glioma tissue samples were obtained in surgical operations and maintained in liquid nitrogen at -80ï¿½ï¿½_ï¿½ï¿½_C within 15 minutes since resection.	Expression data from human glioma tissues	Public on Apr 10 2013
GSM1119683	GSE45921	23869222	Glioblastoma	GPL570	MAS5.0 signal intensity	glioma-89, rep1	Public on Apr 10 2013	Apr 09 2013	Apr 10 2013	RNA	1	grade IV glioma	Homo sapiens	9606	total RNA	0286-89<-!->Gene expression data from astrocytoma, WHO IV.	GPL570	juxiang,,chen	juxiangchen.cz@gmail.com					Changzheng Hospital	415#,Fengyang Road	Shanghai		200003	China		ftp://ftp.ncbi.nlm.nih.gov/pub/geo/DATA/supplementary/samples/GSM1119nnn/GSM1119683/GSM1119683_0286-89.CEL.gz	54675		tissue: glioma<-!->glioma type: astrocytoma<-!->grade: IV	Total RNA was extracted and purified using RNeasy mini kit (Cat#74106, QIAGEN, GmBH, Germany) following the manufacturer's instructions and checked for a RIN number to inspect RNA integration by an Agilent Bioanalyzer 2100 (Agilent Technologies, Santa Clara, CA, US).	Total RNA were amplified, labeled and purified by using GeneChip 3' IVT Express Kit (Cat#901229, Affymetrix, Santa Clara, CA, US) following the manufacturer's instructions to obtain biotin-labeled cRNA.	Array hybridization and wash were performed using GeneChipï¿½ï¿½_ï¿½ï¿½_ Hybridization, Wash and Stain Kit (Cat#900720, Affymetrix, Santa Clara, CA, US) in Hybridization Oven 645 (Cat#00-0331-220V, Affymetrix, Santa Clara, CA, US) and Fluidics Station 450 (Cat#00-0079, Affymetrix, Santa Clara, CA, US) following the manufacturer's instructions.	Slides were scanned by GeneChipï¿½ï¿½_ï¿½ï¿½_ Scanner 3000 (Cat#00-00212, Affymetrix, Santa Clara, CA, US) and Command Console Software (Affymetrix, Santa Clara, CA, US) with default settings.	Raw data were normalized by the MAS 5.0 algorithm, GeneSpring Software (Agilent Technologies, Santa Clara, CA, US).	biotin						The sample preparation were performed based on the manufacturer's standard protocols.	Glioma tissue samples were obtained in surgical operations and maintained in liquid nitrogen at -80ï¿½ï¿½_ï¿½ï¿½_C within 15 minutes since resection.	Expression data from human glioma tissues	Public on Apr 10 2013
GSM1119684	GSE45921	23869222	Glioblastoma	GPL570	MAS5.0 signal intensity	glioma-90, rep1	Public on Apr 10 2013	Apr 09 2013	Apr 10 2013	RNA	1	grade IV glioma	Homo sapiens	9606	total RNA	0286-90<-!->Gene expression data from astrocytoma, WHO IV.	GPL570	juxiang,,chen	juxiangchen.cz@gmail.com					Changzheng Hospital	415#,Fengyang Road	Shanghai		200003	China		ftp://ftp.ncbi.nlm.nih.gov/pub/geo/DATA/supplementary/samples/GSM1119nnn/GSM1119684/GSM1119684_0286-90.CEL.gz	54675		tissue: glioma<-!->glioma type: astrocytoma<-!->grade: IV	Total RNA was extracted and purified using RNeasy mini kit (Cat#74106, QIAGEN, GmBH, Germany) following the manufacturer's instructions and checked for a RIN number to inspect RNA integration by an Agilent Bioanalyzer 2100 (Agilent Technologies, Santa Clara, CA, US).	Total RNA were amplified, labeled and purified by using GeneChip 3' IVT Express Kit (Cat#901229, Affymetrix, Santa Clara, CA, US) following the manufacturer's instructions to obtain biotin-labeled cRNA.	Array hybridization and wash were performed using GeneChipï¿½ï¿½_ï¿½ï¿½_ Hybridization, Wash and Stain Kit (Cat#900720, Affymetrix, Santa Clara, CA, US) in Hybridization Oven 645 (Cat#00-0331-220V, Affymetrix, Santa Clara, CA, US) and Fluidics Station 450 (Cat#00-0079, Affymetrix, Santa Clara, CA, US) following the manufacturer's instructions.	Slides were scanned by GeneChipï¿½ï¿½_ï¿½ï¿½_ Scanner 3000 (Cat#00-00212, Affymetrix, Santa Clara, CA, US) and Command Console Software (Affymetrix, Santa Clara, CA, US) with default settings.	Raw data were normalized by the MAS 5.0 algorithm, GeneSpring Software (Agilent Technologies, Santa Clara, CA, US).	biotin						The sample preparation were performed based on the manufacturer's standard protocols.	Glioma tissue samples were obtained in surgical operations and maintained in liquid nitrogen at -80ï¿½ï¿½_ï¿½ï¿½_C within 15 minutes since resection.	Expression data from human glioma tissues	Public on Apr 10 2013
GSM1119685	GSE45921	23869222	Glioblastoma	GPL570	MAS5.0 signal intensity	glioma-92, rep1	Public on Apr 10 2013	Apr 09 2013	Apr 10 2013	RNA	1	grade IV glioma	Homo sapiens	9606	total RNA	0286-92<-!->Gene expression data from astrocytoma, WHO IV.	GPL570	juxiang,,chen	juxiangchen.cz@gmail.com					Changzheng Hospital	415#,Fengyang Road	Shanghai		200003	China		ftp://ftp.ncbi.nlm.nih.gov/pub/geo/DATA/supplementary/samples/GSM1119nnn/GSM1119685/GSM1119685_0286-92.CEL.gz	54675		tissue: glioma<-!->glioma type: astrocytoma<-!->grade: IV	Total RNA was extracted and purified using RNeasy mini kit (Cat#74106, QIAGEN, GmBH, Germany) following the manufacturer's instructions and checked for a RIN number to inspect RNA integration by an Agilent Bioanalyzer 2100 (Agilent Technologies, Santa Clara, CA, US).	Total RNA were amplified, labeled and purified by using GeneChip 3' IVT Express Kit (Cat#901229, Affymetrix, Santa Clara, CA, US) following the manufacturer's instructions to obtain biotin-labeled cRNA.	Array hybridization and wash were performed using GeneChipï¿½ï¿½_ï¿½ï¿½_ Hybridization, Wash and Stain Kit (Cat#900720, Affymetrix, Santa Clara, CA, US) in Hybridization Oven 645 (Cat#00-0331-220V, Affymetrix, Santa Clara, CA, US) and Fluidics Station 450 (Cat#00-0079, Affymetrix, Santa Clara, CA, US) following the manufacturer's instructions.	Slides were scanned by GeneChipï¿½ï¿½_ï¿½ï¿½_ Scanner 3000 (Cat#00-00212, Affymetrix, Santa Clara, CA, US) and Command Console Software (Affymetrix, Santa Clara, CA, US) with default settings.	Raw data were normalized by the MAS 5.0 algorithm, GeneSpring Software (Agilent Technologies, Santa Clara, CA, US).	biotin						The sample preparation were performed based on the manufacturer's standard protocols.	Glioma tissue samples were obtained in surgical operations and maintained in liquid nitrogen at -80ï¿½ï¿½_ï¿½ï¿½_C within 15 minutes since resection.	Expression data from human glioma tissues	Public on Apr 10 2013
GSM1214880	GSE50161	24078694	Glioblastoma	GPL570	log2 gcRMA signal intensity	GBM-000	Public on Aug 25 2013	Aug 23 2013	Aug 25 2013	RNA	1	brain tumor (glioblastoma)	Homo sapiens	9606	total RNA	Gene expression data from surgical tumor sample of glioblastoma<-!->[collection protocol] Tumor samples were snap frozen in liquid nitrogen or transferred to RNAlater immediately after surgical removal as part of patient care. All samples were collected with appropriate IRB approval (COM-IRB#95-500 and 09-0906 )	GPL570	Andrew,M,Donson	andrew.donson@ucdenver.edu	303 724 4012		RC1 North, P18-4401M	Pediatrics	UC Denver	12800 E 19th Ave	Aurora	CO	80010	USA		ftp://ftp.ncbi.nlm.nih.gov/pub/geo/DATA/supplementary/samples/GSM1214nnn/GSM1214880/GSM1214880_GBM_000.CEL.gz	21050	Reanalysis of: GSM824275	disease state: brain tumor<-!->tissue: glioblastoma	RNeasy (Qiagen) extraction of total RNA was performed according to the manufacturer's instructions.	Biotinylated cRNA were prepared according to the standard Affymetrix protocol (Expression Analysis Technical Manual, 2001, Affymetrix).	Following fragmentation, 11.5 ug of cRNA were hybridized for 16 hr at 45C on GeneChips. GeneChips were washed and stained in the Affymetrix Fluidics Station 450	GeneChips were scanned using the Affymetrix Gene Chip Scanner 7G.	Microarray .CEL file data was background corrected and normalized using the gcRMA algorithm, resulting in log 2 expression values. The Affymetrix HG-U133 plus 2 microarray contains 54,675 probe sets including multiple probe sets for the same gene. In order to reduce error associated with multiple testing we used only a single probe set for each gene that possessed the highest gcRMA expression lev…	biotin								Expression data from human brain tumors and human normal brain	Public on Aug 25 2013
GSM1214881	GSE50161	24078694	Glioblastoma	GPL570	log2 gcRMA signal intensity	GBM-012	Public on Aug 25 2013	Aug 23 2013	Aug 25 2013	RNA	1	brain tumor (glioblastoma)	Homo sapiens	9606	total RNA	Gene expression data from surgical tumor sample of glioblastoma<-!->[collection protocol] Tumor samples were snap frozen in liquid nitrogen or transferred to RNAlater immediately after surgical removal as part of patient care. All samples were collected with appropriate IRB approval (COM-IRB#95-500 and 09-0906 )	GPL570	Andrew,M,Donson	andrew.donson@ucdenver.edu	303 724 4012		RC1 North, P18-4401M	Pediatrics	UC Denver	12800 E 19th Ave	Aurora	CO	80010	USA		ftp://ftp.ncbi.nlm.nih.gov/pub/geo/DATA/supplementary/samples/GSM1214nnn/GSM1214881/GSM1214881_GBM_012.CEL.gz	21050		disease state: brain tumor<-!->tissue: glioblastoma	RNeasy (Qiagen) extraction of total RNA was performed according to the manufacturer's instructions.	Biotinylated cRNA were prepared according to the standard Affymetrix protocol (Expression Analysis Technical Manual, 2001, Affymetrix).	Following fragmentation, 11.5 ug of cRNA were hybridized for 16 hr at 45C on GeneChips. GeneChips were washed and stained in the Affymetrix Fluidics Station 450	GeneChips were scanned using the Affymetrix Gene Chip Scanner 7G.	Microarray .CEL file data was background corrected and normalized using the gcRMA algorithm, resulting in log 2 expression values. The Affymetrix HG-U133 plus 2 microarray contains 54,675 probe sets including multiple probe sets for the same gene. In order to reduce error associated with multiple testing we used only a single probe set for each gene that possessed the highest gcRMA expression lev…	biotin								Expression data from human brain tumors and human normal brain	Public on Aug 25 2013
GSM1214882	GSE50161	24078694	Glioblastoma	GPL570	log2 gcRMA signal intensity	GBM-057	Public on Aug 25 2013	Aug 23 2013	Aug 25 2013	RNA	1	brain tumor (glioblastoma)	Homo sapiens	9606	total RNA	Gene expression data from surgical tumor sample of glioblastoma<-!->[collection protocol] Tumor samples were snap frozen in liquid nitrogen or transferred to RNAlater immediately after surgical removal as part of patient care. All samples were collected with appropriate IRB approval (COM-IRB#95-500 and 09-0906 )	GPL570	Andrew,M,Donson	andrew.donson@ucdenver.edu	303 724 4012		RC1 North, P18-4401M	Pediatrics	UC Denver	12800 E 19th Ave	Aurora	CO	80010	USA		ftp://ftp.ncbi.nlm.nih.gov/pub/geo/DATA/supplementary/samples/GSM1214nnn/GSM1214882/GSM1214882_GBM_057.CEL.gz	21050		disease state: brain tumor<-!->tissue: glioblastoma	RNeasy (Qiagen) extraction of total RNA was performed according to the manufacturer's instructions.	Biotinylated cRNA were prepared according to the standard Affymetrix protocol (Expression Analysis Technical Manual, 2001, Affymetrix).	Following fragmentation, 11.5 ug of cRNA were hybridized for 16 hr at 45C on GeneChips. GeneChips were washed and stained in the Affymetrix Fluidics Station 450	GeneChips were scanned using the Affymetrix Gene Chip Scanner 7G.	Microarray .CEL file data was background corrected and normalized using the gcRMA algorithm, resulting in log 2 expression values. The Affymetrix HG-U133 plus 2 microarray contains 54,675 probe sets including multiple probe sets for the same gene. In order to reduce error associated with multiple testing we used only a single probe set for each gene that possessed the highest gcRMA expression lev…	biotin								Expression data from human brain tumors and human normal brain	Public on Aug 25 2013
GSM1214883	GSE50161	24078694	Glioblastoma	GPL570	log2 gcRMA signal intensity	GBM-089	Public on Aug 25 2013	Aug 23 2013	Aug 25 2013	RNA	1	brain tumor (glioblastoma)	Homo sapiens	9606	total RNA	Gene expression data from surgical tumor sample of glioblastoma<-!->[collection protocol] Tumor samples were snap frozen in liquid nitrogen or transferred to RNAlater immediately after surgical removal as part of patient care. All samples were collected with appropriate IRB approval (COM-IRB#95-500 and 09-0906 )	GPL570	Andrew,M,Donson	andrew.donson@ucdenver.edu	303 724 4012		RC1 North, P18-4401M	Pediatrics	UC Denver	12800 E 19th Ave	Aurora	CO	80010	USA		ftp://ftp.ncbi.nlm.nih.gov/pub/geo/DATA/supplementary/samples/GSM1214nnn/GSM1214883/GSM1214883_GBM_089.CEL.gz	21050		disease state: brain tumor<-!->tissue: glioblastoma	RNeasy (Qiagen) extraction of total RNA was performed according to the manufacturer's instructions.	Biotinylated cRNA were prepared according to the standard Affymetrix protocol (Expression Analysis Technical Manual, 2001, Affymetrix).	Following fragmentation, 11.5 ug of cRNA were hybridized for 16 hr at 45C on GeneChips. GeneChips were washed and stained in the Affymetrix Fluidics Station 450	GeneChips were scanned using the Affymetrix Gene Chip Scanner 7G.	Microarray .CEL file data was background corrected and normalized using the gcRMA algorithm, resulting in log 2 expression values. The Affymetrix HG-U133 plus 2 microarray contains 54,675 probe sets including multiple probe sets for the same gene. In order to reduce error associated with multiple testing we used only a single probe set for each gene that possessed the highest gcRMA expression lev…	biotin								Expression data from human brain tumors and human normal brain	Public on Aug 25 2013
GSM1214884	GSE50161	24078694	Glioblastoma	GPL570	log2 gcRMA signal intensity	GBM-098	Public on Aug 25 2013	Aug 23 2013	Aug 25 2013	RNA	1	brain tumor (glioblastoma)	Homo sapiens	9606	total RNA	Gene expression data from surgical tumor sample of glioblastoma<-!->[collection protocol] Tumor samples were snap frozen in liquid nitrogen or transferred to RNAlater immediately after surgical removal as part of patient care. All samples were collected with appropriate IRB approval (COM-IRB#95-500 and 09-0906 )	GPL570	Andrew,M,Donson	andrew.donson@ucdenver.edu	303 724 4012		RC1 North, P18-4401M	Pediatrics	UC Denver	12800 E 19th Ave	Aurora	CO	80010	USA		ftp://ftp.ncbi.nlm.nih.gov/pub/geo/DATA/supplementary/samples/GSM1214nnn/GSM1214884/GSM1214884_GBM_098.CEL.gz	21050		disease state: brain tumor<-!->tissue: glioblastoma	RNeasy (Qiagen) extraction of total RNA was performed according to the manufacturer's instructions.	Biotinylated cRNA were prepared according to the standard Affymetrix protocol (Expression Analysis Technical Manual, 2001, Affymetrix).	Following fragmentation, 11.5 ug of cRNA were hybridized for 16 hr at 45C on GeneChips. GeneChips were washed and stained in the Affymetrix Fluidics Station 450	GeneChips were scanned using the Affymetrix Gene Chip Scanner 7G.	Microarray .CEL file data was background corrected and normalized using the gcRMA algorithm, resulting in log 2 expression values. The Affymetrix HG-U133 plus 2 microarray contains 54,675 probe sets including multiple probe sets for the same gene. In order to reduce error associated with multiple testing we used only a single probe set for each gene that possessed the highest gcRMA expression lev…	biotin								Expression data from human brain tumors and human normal brain	Public on Aug 25 2013
GSM1214885	GSE50161	24078694	Glioblastoma	GPL570	log2 gcRMA signal intensity	GBM-271	Public on Aug 25 2013	Aug 23 2013	Aug 25 2013	RNA	1	brain tumor (glioblastoma)	Homo sapiens	9606	total RNA	Gene expression data from surgical tumor sample of glioblastoma<-!->[collection protocol] Tumor samples were snap frozen in liquid nitrogen or transferred to RNAlater immediately after surgical removal as part of patient care. All samples were collected with appropriate IRB approval (COM-IRB#95-500 and 09-0906 )	GPL570	Andrew,M,Donson	andrew.donson@ucdenver.edu	303 724 4012		RC1 North, P18-4401M	Pediatrics	UC Denver	12800 E 19th Ave	Aurora	CO	80010	USA		ftp://ftp.ncbi.nlm.nih.gov/pub/geo/DATA/supplementary/samples/GSM1214nnn/GSM1214885/GSM1214885_GBM_271.CEL.gz	21050	Reanalysis of: GSM824277	disease state: brain tumor<-!->tissue: glioblastoma	RNeasy (Qiagen) extraction of total RNA was performed according to the manufacturer's instructions.	Biotinylated cRNA were prepared according to the standard Affymetrix protocol (Expression Analysis Technical Manual, 2001, Affymetrix).	Following fragmentation, 11.5 ug of cRNA were hybridized for 16 hr at 45C on GeneChips. GeneChips were washed and stained in the Affymetrix Fluidics Station 450	GeneChips were scanned using the Affymetrix Gene Chip Scanner 7G.	Microarray .CEL file data was background corrected and normalized using the gcRMA algorithm, resulting in log 2 expression values. The Affymetrix HG-U133 plus 2 microarray contains 54,675 probe sets including multiple probe sets for the same gene. In order to reduce error associated with multiple testing we used only a single probe set for each gene that possessed the highest gcRMA expression lev…	biotin								Expression data from human brain tumors and human normal brain	Public on Aug 25 2013
GSM1214886	GSE50161	24078694	Glioblastoma	GPL570	log2 gcRMA signal intensity	GBM-273	Public on Aug 25 2013	Aug 23 2013	Aug 25 2013	RNA	1	brain tumor (glioblastoma)	Homo sapiens	9606	total RNA	Gene expression data from surgical tumor sample of glioblastoma<-!->[collection protocol] Tumor samples were snap frozen in liquid nitrogen or transferred to RNAlater immediately after surgical removal as part of patient care. All samples were collected with appropriate IRB approval (COM-IRB#95-500 and 09-0906 )	GPL570	Andrew,M,Donson	andrew.donson@ucdenver.edu	303 724 4012		RC1 North, P18-4401M	Pediatrics	UC Denver	12800 E 19th Ave	Aurora	CO	80010	USA		ftp://ftp.ncbi.nlm.nih.gov/pub/geo/DATA/supplementary/samples/GSM1214nnn/GSM1214886/GSM1214886_GBM_273.CEL.gz	21050	Reanalysis of: GSM824278	disease state: brain tumor<-!->tissue: glioblastoma	RNeasy (Qiagen) extraction of total RNA was performed according to the manufacturer's instructions.	Biotinylated cRNA were prepared according to the standard Affymetrix protocol (Expression Analysis Technical Manual, 2001, Affymetrix).	Following fragmentation, 11.5 ug of cRNA were hybridized for 16 hr at 45C on GeneChips. GeneChips were washed and stained in the Affymetrix Fluidics Station 450	GeneChips were scanned using the Affymetrix Gene Chip Scanner 7G.	Microarray .CEL file data was background corrected and normalized using the gcRMA algorithm, resulting in log 2 expression values. The Affymetrix HG-U133 plus 2 microarray contains 54,675 probe sets including multiple probe sets for the same gene. In order to reduce error associated with multiple testing we used only a single probe set for each gene that possessed the highest gcRMA expression lev…	biotin								Expression data from human brain tumors and human normal brain	Public on Aug 25 2013
GSM1214887	GSE50161	24078694	Glioblastoma	GPL570	log2 gcRMA signal intensity	GBM-281	Public on Aug 25 2013	Aug 23 2013	Aug 25 2013	RNA	1	brain tumor (glioblastoma)	Homo sapiens	9606	total RNA	Gene expression data from surgical tumor sample of glioblastoma<-!->[collection protocol] Tumor samples were snap frozen in liquid nitrogen or transferred to RNAlater immediately after surgical removal as part of patient care. All samples were collected with appropriate IRB approval (COM-IRB#95-500 and 09-0906 )	GPL570	Andrew,M,Donson	andrew.donson@ucdenver.edu	303 724 4012		RC1 North, P18-4401M	Pediatrics	UC Denver	12800 E 19th Ave	Aurora	CO	80010	USA		ftp://ftp.ncbi.nlm.nih.gov/pub/geo/DATA/supplementary/samples/GSM1214nnn/GSM1214887/GSM1214887_GBM_281.CEL.gz	21050	Reanalysis of: GSM824279	disease state: brain tumor<-!->tissue: glioblastoma	RNeasy (Qiagen) extraction of total RNA was performed according to the manufacturer's instructions.	Biotinylated cRNA were prepared according to the standard Affymetrix protocol (Expression Analysis Technical Manual, 2001, Affymetrix).	Following fragmentation, 11.5 ug of cRNA were hybridized for 16 hr at 45C on GeneChips. GeneChips were washed and stained in the Affymetrix Fluidics Station 450	GeneChips were scanned using the Affymetrix Gene Chip Scanner 7G.	Microarray .CEL file data was background corrected and normalized using the gcRMA algorithm, resulting in log 2 expression values. The Affymetrix HG-U133 plus 2 microarray contains 54,675 probe sets including multiple probe sets for the same gene. In order to reduce error associated with multiple testing we used only a single probe set for each gene that possessed the highest gcRMA expression lev…	biotin								Expression data from human brain tumors and human normal brain	Public on Aug 25 2013
GSM1214888	GSE50161	24078694	Glioblastoma	GPL570	log2 gcRMA signal intensity	GBM-309	Public on Aug 25 2013	Aug 23 2013	Aug 25 2013	RNA	1	brain tumor (glioblastoma)	Homo sapiens	9606	total RNA	Gene expression data from surgical tumor sample of glioblastoma<-!->[collection protocol] Tumor samples were snap frozen in liquid nitrogen or transferred to RNAlater immediately after surgical removal as part of patient care. All samples were collected with appropriate IRB approval (COM-IRB#95-500 and 09-0906 )	GPL570	Andrew,M,Donson	andrew.donson@ucdenver.edu	303 724 4012		RC1 North, P18-4401M	Pediatrics	UC Denver	12800 E 19th Ave	Aurora	CO	80010	USA		ftp://ftp.ncbi.nlm.nih.gov/pub/geo/DATA/supplementary/samples/GSM1214nnn/GSM1214888/GSM1214888_GBM_309.CEL.gz	21050	Reanalysis of: GSM824280	disease state: brain tumor<-!->tissue: glioblastoma	RNeasy (Qiagen) extraction of total RNA was performed according to the manufacturer's instructions.	Biotinylated cRNA were prepared according to the standard Affymetrix protocol (Expression Analysis Technical Manual, 2001, Affymetrix).	Following fragmentation, 11.5 ug of cRNA were hybridized for 16 hr at 45C on GeneChips. GeneChips were washed and stained in the Affymetrix Fluidics Station 450	GeneChips were scanned using the Affymetrix Gene Chip Scanner 7G.	Microarray .CEL file data was background corrected and normalized using the gcRMA algorithm, resulting in log 2 expression values. The Affymetrix HG-U133 plus 2 microarray contains 54,675 probe sets including multiple probe sets for the same gene. In order to reduce error associated with multiple testing we used only a single probe set for each gene that possessed the highest gcRMA expression lev…	biotin								Expression data from human brain tumors and human normal brain	Public on Aug 25 2013
GSM1214889	GSE50161	24078694	Glioblastoma	GPL570	log2 gcRMA signal intensity	GBM-391	Public on Aug 25 2013	Aug 23 2013	Aug 25 2013	RNA	1	brain tumor (glioblastoma)	Homo sapiens	9606	total RNA	Gene expression data from surgical tumor sample of glioblastoma<-!->[collection protocol] Tumor samples were snap frozen in liquid nitrogen or transferred to RNAlater immediately after surgical removal as part of patient care. All samples were collected with appropriate IRB approval (COM-IRB#95-500 and 09-0906 )	GPL570	Andrew,M,Donson	andrew.donson@ucdenver.edu	303 724 4012		RC1 North, P18-4401M	Pediatrics	UC Denver	12800 E 19th Ave	Aurora	CO	80010	USA		ftp://ftp.ncbi.nlm.nih.gov/pub/geo/DATA/supplementary/samples/GSM1214nnn/GSM1214889/GSM1214889_GBM_391.CEL.gz	21050	Reanalysis of: GSM824281	disease state: brain tumor<-!->tissue: glioblastoma	RNeasy (Qiagen) extraction of total RNA was performed according to the manufacturer's instructions.	Biotinylated cRNA were prepared according to the standard Affymetrix protocol (Expression Analysis Technical Manual, 2001, Affymetrix).	Following fragmentation, 11.5 ug of cRNA were hybridized for 16 hr at 45C on GeneChips. GeneChips were washed and stained in the Affymetrix Fluidics Station 450	GeneChips were scanned using the Affymetrix Gene Chip Scanner 7G.	Microarray .CEL file data was background corrected and normalized using the gcRMA algorithm, resulting in log 2 expression values. The Affymetrix HG-U133 plus 2 microarray contains 54,675 probe sets including multiple probe sets for the same gene. In order to reduce error associated with multiple testing we used only a single probe set for each gene that possessed the highest gcRMA expression lev…	biotin								Expression data from human brain tumors and human normal brain	Public on Aug 25 2013
GSM1214890	GSE50161	24078694	Glioblastoma	GPL570	log2 gcRMA signal intensity	GBM-434	Public on Aug 25 2013	Aug 23 2013	Aug 25 2013	RNA	1	brain tumor (glioblastoma)	Homo sapiens	9606	total RNA	Gene expression data from surgical tumor sample of glioblastoma<-!->[collection protocol] Tumor samples were snap frozen in liquid nitrogen or transferred to RNAlater immediately after surgical removal as part of patient care. All samples were collected with appropriate IRB approval (COM-IRB#95-500 and 09-0906 )	GPL570	Andrew,M,Donson	andrew.donson@ucdenver.edu	303 724 4012		RC1 North, P18-4401M	Pediatrics	UC Denver	12800 E 19th Ave	Aurora	CO	80010	USA		ftp://ftp.ncbi.nlm.nih.gov/pub/geo/DATA/supplementary/samples/GSM1214nnn/GSM1214890/GSM1214890_GBM_434.CEL.gz	21050	Reanalysis of: GSM824282	disease state: brain tumor<-!->tissue: glioblastoma	RNeasy (Qiagen) extraction of total RNA was performed according to the manufacturer's instructions.	Biotinylated cRNA were prepared according to the standard Affymetrix protocol (Expression Analysis Technical Manual, 2001, Affymetrix).	Following fragmentation, 11.5 ug of cRNA were hybridized for 16 hr at 45C on GeneChips. GeneChips were washed and stained in the Affymetrix Fluidics Station 450	GeneChips were scanned using the Affymetrix Gene Chip Scanner 7G.	Microarray .CEL file data was background corrected and normalized using the gcRMA algorithm, resulting in log 2 expression values. The Affymetrix HG-U133 plus 2 microarray contains 54,675 probe sets including multiple probe sets for the same gene. In order to reduce error associated with multiple testing we used only a single probe set for each gene that possessed the highest gcRMA expression lev…	biotin								Expression data from human brain tumors and human normal brain	Public on Aug 25 2013
GSM1214891	GSE50161	24078694	Glioblastoma	GPL570	log2 gcRMA signal intensity	GBM-478	Public on Aug 25 2013	Aug 23 2013	Aug 25 2013	RNA	1	brain tumor (glioblastoma)	Homo sapiens	9606	total RNA	Gene expression data from surgical tumor sample of glioblastoma<-!->[collection protocol] Tumor samples were snap frozen in liquid nitrogen or transferred to RNAlater immediately after surgical removal as part of patient care. All samples were collected with appropriate IRB approval (COM-IRB#95-500 and 09-0906 )	GPL570	Andrew,M,Donson	andrew.donson@ucdenver.edu	303 724 4012		RC1 North, P18-4401M	Pediatrics	UC Denver	12800 E 19th Ave	Aurora	CO	80010	USA		ftp://ftp.ncbi.nlm.nih.gov/pub/geo/DATA/supplementary/samples/GSM1214nnn/GSM1214891/GSM1214891_GBM_478.CEL.gz	21050	Reanalysis of: GSM824283	disease state: brain tumor<-!->tissue: glioblastoma	RNeasy (Qiagen) extraction of total RNA was performed according to the manufacturer's instructions.	Biotinylated cRNA were prepared according to the standard Affymetrix protocol (Expression Analysis Technical Manual, 2001, Affymetrix).	Following fragmentation, 11.5 ug of cRNA were hybridized for 16 hr at 45C on GeneChips. GeneChips were washed and stained in the Affymetrix Fluidics Station 450	GeneChips were scanned using the Affymetrix Gene Chip Scanner 7G.	Microarray .CEL file data was background corrected and normalized using the gcRMA algorithm, resulting in log 2 expression values. The Affymetrix HG-U133 plus 2 microarray contains 54,675 probe sets including multiple probe sets for the same gene. In order to reduce error associated with multiple testing we used only a single probe set for each gene that possessed the highest gcRMA expression lev…	biotin								Expression data from human brain tumors and human normal brain	Public on Aug 25 2013
GSM1214892	GSE50161	24078694	Glioblastoma	GPL570	log2 gcRMA signal intensity	GBM-481	Public on Aug 25 2013	Aug 23 2013	Aug 25 2013	RNA	1	brain tumor (glioblastoma)	Homo sapiens	9606	total RNA	Gene expression data from surgical tumor sample of glioblastoma<-!->[collection protocol] Tumor samples were snap frozen in liquid nitrogen or transferred to RNAlater immediately after surgical removal as part of patient care. All samples were collected with appropriate IRB approval (COM-IRB#95-500 and 09-0906 )	GPL570	Andrew,M,Donson	andrew.donson@ucdenver.edu	303 724 4012		RC1 North, P18-4401M	Pediatrics	UC Denver	12800 E 19th Ave	Aurora	CO	80010	USA		ftp://ftp.ncbi.nlm.nih.gov/pub/geo/DATA/supplementary/samples/GSM1214nnn/GSM1214892/GSM1214892_GBM_481.CEL.gz	21050	Reanalysis of: GSM824284	disease state: brain tumor<-!->tissue: glioblastoma	RNeasy (Qiagen) extraction of total RNA was performed according to the manufacturer's instructions.	Biotinylated cRNA were prepared according to the standard Affymetrix protocol (Expression Analysis Technical Manual, 2001, Affymetrix).	Following fragmentation, 11.5 ug of cRNA were hybridized for 16 hr at 45C on GeneChips. GeneChips were washed and stained in the Affymetrix Fluidics Station 450	GeneChips were scanned using the Affymetrix Gene Chip Scanner 7G.	Microarray .CEL file data was background corrected and normalized using the gcRMA algorithm, resulting in log 2 expression values. The Affymetrix HG-U133 plus 2 microarray contains 54,675 probe sets including multiple probe sets for the same gene. In order to reduce error associated with multiple testing we used only a single probe set for each gene that possessed the highest gcRMA expression lev…	biotin								Expression data from human brain tumors and human normal brain	Public on Aug 25 2013
GSM1214893	GSE50161	24078694	Glioblastoma	GPL570	log2 gcRMA signal intensity	GBM-496	Public on Aug 25 2013	Aug 23 2013	Aug 25 2013	RNA	1	brain tumor (glioblastoma)	Homo sapiens	9606	total RNA	Gene expression data from surgical tumor sample of glioblastoma<-!->[collection protocol] Tumor samples were snap frozen in liquid nitrogen or transferred to RNAlater immediately after surgical removal as part of patient care. All samples were collected with appropriate IRB approval (COM-IRB#95-500 and 09-0906 )	GPL570	Andrew,M,Donson	andrew.donson@ucdenver.edu	303 724 4012		RC1 North, P18-4401M	Pediatrics	UC Denver	12800 E 19th Ave	Aurora	CO	80010	USA		ftp://ftp.ncbi.nlm.nih.gov/pub/geo/DATA/supplementary/samples/GSM1214nnn/GSM1214893/GSM1214893_GBM_496.CEL.gz	21050	Reanalysis of: GSM824285	disease state: brain tumor<-!->tissue: glioblastoma	RNeasy (Qiagen) extraction of total RNA was performed according to the manufacturer's instructions.	Biotinylated cRNA were prepared according to the standard Affymetrix protocol (Expression Analysis Technical Manual, 2001, Affymetrix).	Following fragmentation, 11.5 ug of cRNA were hybridized for 16 hr at 45C on GeneChips. GeneChips were washed and stained in the Affymetrix Fluidics Station 450	GeneChips were scanned using the Affymetrix Gene Chip Scanner 7G.	Microarray .CEL file data was background corrected and normalized using the gcRMA algorithm, resulting in log 2 expression values. The Affymetrix HG-U133 plus 2 microarray contains 54,675 probe sets including multiple probe sets for the same gene. In order to reduce error associated with multiple testing we used only a single probe set for each gene that possessed the highest gcRMA expression lev…	biotin								Expression data from human brain tumors and human normal brain	Public on Aug 25 2013
GSM1214894	GSE50161	24078694	Glioblastoma	GPL570	log2 gcRMA signal intensity	GBM-637	Public on Aug 25 2013	Aug 23 2013	Aug 25 2013	RNA	1	brain tumor (glioblastoma)	Homo sapiens	9606	total RNA	Gene expression data from surgical tumor sample of glioblastoma<-!->[collection protocol] Tumor samples were snap frozen in liquid nitrogen or transferred to RNAlater immediately after surgical removal as part of patient care. All samples were collected with appropriate IRB approval (COM-IRB#95-500 and 09-0906 )	GPL570	Andrew,M,Donson	andrew.donson@ucdenver.edu	303 724 4012		RC1 North, P18-4401M	Pediatrics	UC Denver	12800 E 19th Ave	Aurora	CO	80010	USA		ftp://ftp.ncbi.nlm.nih.gov/pub/geo/DATA/supplementary/samples/GSM1214nnn/GSM1214894/GSM1214894_GBM_637.CEL.gz	21050	Reanalysis of: GSM824287	disease state: brain tumor<-!->tissue: glioblastoma	RNeasy (Qiagen) extraction of total RNA was performed according to the manufacturer's instructions.	Biotinylated cRNA were prepared according to the standard Affymetrix protocol (Expression Analysis Technical Manual, 2001, Affymetrix).	Following fragmentation, 11.5 ug of cRNA were hybridized for 16 hr at 45C on GeneChips. GeneChips were washed and stained in the Affymetrix Fluidics Station 450	GeneChips were scanned using the Affymetrix Gene Chip Scanner 7G.	Microarray .CEL file data was background corrected and normalized using the gcRMA algorithm, resulting in log 2 expression values. The Affymetrix HG-U133 plus 2 microarray contains 54,675 probe sets including multiple probe sets for the same gene. In order to reduce error associated with multiple testing we used only a single probe set for each gene that possessed the highest gcRMA expression lev…	biotin								Expression data from human brain tumors and human normal brain	Public on Aug 25 2013
GSM1214895	GSE50161	24078694	Glioblastoma	GPL570	log2 gcRMA signal intensity	GBM-668	Public on Aug 25 2013	Aug 23 2013	Aug 25 2013	RNA	1	brain tumor (glioblastoma)	Homo sapiens	9606	total RNA	Gene expression data from surgical tumor sample of glioblastoma<-!->[collection protocol] Tumor samples were snap frozen in liquid nitrogen or transferred to RNAlater immediately after surgical removal as part of patient care. All samples were collected with appropriate IRB approval (COM-IRB#95-500 and 09-0906 )	GPL570	Andrew,M,Donson	andrew.donson@ucdenver.edu	303 724 4012		RC1 North, P18-4401M	Pediatrics	UC Denver	12800 E 19th Ave	Aurora	CO	80010	USA		ftp://ftp.ncbi.nlm.nih.gov/pub/geo/DATA/supplementary/samples/GSM1214nnn/GSM1214895/GSM1214895_GBM_668.CEL.gz	21050	Reanalysis of: GSM824288	disease state: brain tumor<-!->tissue: glioblastoma	RNeasy (Qiagen) extraction of total RNA was performed according to the manufacturer's instructions.	Biotinylated cRNA were prepared according to the standard Affymetrix protocol (Expression Analysis Technical Manual, 2001, Affymetrix).	Following fragmentation, 11.5 ug of cRNA were hybridized for 16 hr at 45C on GeneChips. GeneChips were washed and stained in the Affymetrix Fluidics Station 450	GeneChips were scanned using the Affymetrix Gene Chip Scanner 7G.	Microarray .CEL file data was background corrected and normalized using the gcRMA algorithm, resulting in log 2 expression values. The Affymetrix HG-U133 plus 2 microarray contains 54,675 probe sets including multiple probe sets for the same gene. In order to reduce error associated with multiple testing we used only a single probe set for each gene that possessed the highest gcRMA expression lev…	biotin								Expression data from human brain tumors and human normal brain	Public on Aug 25 2013
GSM1214896	GSE50161	24078694	Glioblastoma	GPL570	log2 gcRMA signal intensity	GBM-868	Public on Aug 25 2013	Aug 23 2013	Aug 25 2013	RNA	1	brain tumor (glioblastoma)	Homo sapiens	9606	total RNA	Gene expression data from surgical tumor sample of glioblastoma<-!->[collection protocol] Tumor samples were snap frozen in liquid nitrogen or transferred to RNAlater immediately after surgical removal as part of patient care. All samples were collected with appropriate IRB approval (COM-IRB#95-500 and 09-0906 )	GPL570	Andrew,M,Donson	andrew.donson@ucdenver.edu	303 724 4012		RC1 North, P18-4401M	Pediatrics	UC Denver	12800 E 19th Ave	Aurora	CO	80010	USA		ftp://ftp.ncbi.nlm.nih.gov/pub/geo/DATA/supplementary/samples/GSM1214nnn/GSM1214896/GSM1214896_GBM_868.CEL.gz	21050		disease state: brain tumor<-!->tissue: glioblastoma	RNeasy (Qiagen) extraction of total RNA was performed according to the manufacturer's instructions.	Biotinylated cRNA were prepared according to the standard Affymetrix protocol (Expression Analysis Technical Manual, 2001, Affymetrix).	Following fragmentation, 11.5 ug of cRNA were hybridized for 16 hr at 45C on GeneChips. GeneChips were washed and stained in the Affymetrix Fluidics Station 450	GeneChips were scanned using the Affymetrix Gene Chip Scanner 7G.	Microarray .CEL file data was background corrected and normalized using the gcRMA algorithm, resulting in log 2 expression values. The Affymetrix HG-U133 plus 2 microarray contains 54,675 probe sets including multiple probe sets for the same gene. In order to reduce error associated with multiple testing we used only a single probe set for each gene that possessed the highest gcRMA expression lev…	biotin								Expression data from human brain tumors and human normal brain	Public on Aug 25 2013
GSM1214897	GSE50161	24078694	Glioblastoma	GPL570	log2 gcRMA signal intensity	GBM-873	Public on Aug 25 2013	Aug 23 2013	Aug 25 2013	RNA	1	brain tumor (glioblastoma)	Homo sapiens	9606	total RNA	Gene expression data from surgical tumor sample of glioblastoma<-!->[collection protocol] Tumor samples were snap frozen in liquid nitrogen or transferred to RNAlater immediately after surgical removal as part of patient care. All samples were collected with appropriate IRB approval (COM-IRB#95-500 and 09-0906 )	GPL570	Andrew,M,Donson	andrew.donson@ucdenver.edu	303 724 4012		RC1 North, P18-4401M	Pediatrics	UC Denver	12800 E 19th Ave	Aurora	CO	80010	USA		ftp://ftp.ncbi.nlm.nih.gov/pub/geo/DATA/supplementary/samples/GSM1214nnn/GSM1214897/GSM1214897_GBM_873.CEL.gz	21050		disease state: brain tumor<-!->tissue: glioblastoma	RNeasy (Qiagen) extraction of total RNA was performed according to the manufacturer's instructions.	Biotinylated cRNA were prepared according to the standard Affymetrix protocol (Expression Analysis Technical Manual, 2001, Affymetrix).	Following fragmentation, 11.5 ug of cRNA were hybridized for 16 hr at 45C on GeneChips. GeneChips were washed and stained in the Affymetrix Fluidics Station 450	GeneChips were scanned using the Affymetrix Gene Chip Scanner 7G.	Microarray .CEL file data was background corrected and normalized using the gcRMA algorithm, resulting in log 2 expression values. The Affymetrix HG-U133 plus 2 microarray contains 54,675 probe sets including multiple probe sets for the same gene. In order to reduce error associated with multiple testing we used only a single probe set for each gene that possessed the highest gcRMA expression lev…	biotin								Expression data from human brain tumors and human normal brain	Public on Aug 25 2013
GSM1214898	GSE50161	24078694	Glioblastoma	GPL570	log2 gcRMA signal intensity	GBM-889	Public on Aug 25 2013	Aug 23 2013	Aug 25 2013	RNA	1	brain tumor (glioblastoma)	Homo sapiens	9606	total RNA	Gene expression data from surgical tumor sample of glioblastoma<-!->[collection protocol] Tumor samples were snap frozen in liquid nitrogen or transferred to RNAlater immediately after surgical removal as part of patient care. All samples were collected with appropriate IRB approval (COM-IRB#95-500 and 09-0906 )	GPL570	Andrew,M,Donson	andrew.donson@ucdenver.edu	303 724 4012		RC1 North, P18-4401M	Pediatrics	UC Denver	12800 E 19th Ave	Aurora	CO	80010	USA		ftp://ftp.ncbi.nlm.nih.gov/pub/geo/DATA/supplementary/samples/GSM1214nnn/GSM1214898/GSM1214898_GBM_889.CEL.gz	21050		disease state: brain tumor<-!->tissue: glioblastoma	RNeasy (Qiagen) extraction of total RNA was performed according to the manufacturer's instructions.	Biotinylated cRNA were prepared according to the standard Affymetrix protocol (Expression Analysis Technical Manual, 2001, Affymetrix).	Following fragmentation, 11.5 ug of cRNA were hybridized for 16 hr at 45C on GeneChips. GeneChips were washed and stained in the Affymetrix Fluidics Station 450	GeneChips were scanned using the Affymetrix Gene Chip Scanner 7G.	Microarray .CEL file data was background corrected and normalized using the gcRMA algorithm, resulting in log 2 expression values. The Affymetrix HG-U133 plus 2 microarray contains 54,675 probe sets including multiple probe sets for the same gene. In order to reduce error associated with multiple testing we used only a single probe set for each gene that possessed the highest gcRMA expression lev…	biotin								Expression data from human brain tumors and human normal brain	Public on Aug 25 2013
GSM1214899	GSE50161	24078694	Glioblastoma	GPL570	log2 gcRMA signal intensity	GBM-933	Public on Aug 25 2013	Aug 23 2013	Aug 25 2013	RNA	1	brain tumor (glioblastoma)	Homo sapiens	9606	total RNA	Gene expression data from surgical tumor sample of glioblastoma<-!->[collection protocol] Tumor samples were snap frozen in liquid nitrogen or transferred to RNAlater immediately after surgical removal as part of patient care. All samples were collected with appropriate IRB approval (COM-IRB#95-500 and 09-0906 )	GPL570	Andrew,M,Donson	andrew.donson@ucdenver.edu	303 724 4012		RC1 North, P18-4401M	Pediatrics	UC Denver	12800 E 19th Ave	Aurora	CO	80010	USA		ftp://ftp.ncbi.nlm.nih.gov/pub/geo/DATA/supplementary/samples/GSM1214nnn/GSM1214899/GSM1214899_GBM_933.CEL.gz	21050		disease state: brain tumor<-!->tissue: glioblastoma	RNeasy (Qiagen) extraction of total RNA was performed according to the manufacturer's instructions.	Biotinylated cRNA were prepared according to the standard Affymetrix protocol (Expression Analysis Technical Manual, 2001, Affymetrix).	Following fragmentation, 11.5 ug of cRNA were hybridized for 16 hr at 45C on GeneChips. GeneChips were washed and stained in the Affymetrix Fluidics Station 450	GeneChips were scanned using the Affymetrix Gene Chip Scanner 7G.	Microarray .CEL file data was background corrected and normalized using the gcRMA algorithm, resulting in log 2 expression values. The Affymetrix HG-U133 plus 2 microarray contains 54,675 probe sets including multiple probe sets for the same gene. In order to reduce error associated with multiple testing we used only a single probe set for each gene that possessed the highest gcRMA expression lev…	biotin								Expression data from human brain tumors and human normal brain	Public on Aug 25 2013
GSM1214900	GSE50161	24078694	Glioblastoma	GPL570	log2 gcRMA signal intensity	GBM-B10	Public on Aug 25 2013	Aug 23 2013	Aug 25 2013	RNA	1	brain tumor (glioblastoma)	Homo sapiens	9606	total RNA	Gene expression data from surgical tumor sample of glioblastoma<-!->[collection protocol] Tumor samples were snap frozen in liquid nitrogen or transferred to RNAlater immediately after surgical removal as part of patient care. All samples were collected with appropriate IRB approval (COM-IRB#95-500 and 09-0906 )	GPL570	Andrew,M,Donson	andrew.donson@ucdenver.edu	303 724 4012		RC1 North, P18-4401M	Pediatrics	UC Denver	12800 E 19th Ave	Aurora	CO	80010	USA		ftp://ftp.ncbi.nlm.nih.gov/pub/geo/DATA/supplementary/samples/GSM1214nnn/GSM1214900/GSM1214900_GBM_B10.CEL.gz	21050	Reanalysis of: GSM824291	disease state: brain tumor<-!->tissue: glioblastoma	RNeasy (Qiagen) extraction of total RNA was performed according to the manufacturer's instructions.	Biotinylated cRNA were prepared according to the standard Affymetrix protocol (Expression Analysis Technical Manual, 2001, Affymetrix).	Following fragmentation, 11.5 ug of cRNA were hybridized for 16 hr at 45C on GeneChips. GeneChips were washed and stained in the Affymetrix Fluidics Station 450	GeneChips were scanned using the Affymetrix Gene Chip Scanner 7G.	Microarray .CEL file data was background corrected and normalized using the gcRMA algorithm, resulting in log 2 expression values. The Affymetrix HG-U133 plus 2 microarray contains 54,675 probe sets including multiple probe sets for the same gene. In order to reduce error associated with multiple testing we used only a single probe set for each gene that possessed the highest gcRMA expression lev…	biotin								Expression data from human brain tumors and human normal brain	Public on Aug 25 2013
GSM1214901	GSE50161	24078694	Glioblastoma	GPL570	log2 gcRMA signal intensity	GBM-B11	Public on Aug 25 2013	Aug 23 2013	Aug 25 2013	RNA	1	brain tumor (glioblastoma)	Homo sapiens	9606	total RNA	Gene expression data from surgical tumor sample of glioblastoma<-!->[collection protocol] Tumor samples were snap frozen in liquid nitrogen or transferred to RNAlater immediately after surgical removal as part of patient care. All samples were collected with appropriate IRB approval (COM-IRB#95-500 and 09-0906 )	GPL570	Andrew,M,Donson	andrew.donson@ucdenver.edu	303 724 4012		RC1 North, P18-4401M	Pediatrics	UC Denver	12800 E 19th Ave	Aurora	CO	80010	USA		ftp://ftp.ncbi.nlm.nih.gov/pub/geo/DATA/supplementary/samples/GSM1214nnn/GSM1214901/GSM1214901_GBM_B11.CEL.gz	21050		disease state: brain tumor<-!->tissue: glioblastoma	RNeasy (Qiagen) extraction of total RNA was performed according to the manufacturer's instructions.	Biotinylated cRNA were prepared according to the standard Affymetrix protocol (Expression Analysis Technical Manual, 2001, Affymetrix).	Following fragmentation, 11.5 ug of cRNA were hybridized for 16 hr at 45C on GeneChips. GeneChips were washed and stained in the Affymetrix Fluidics Station 450	GeneChips were scanned using the Affymetrix Gene Chip Scanner 7G.	Microarray .CEL file data was background corrected and normalized using the gcRMA algorithm, resulting in log 2 expression values. The Affymetrix HG-U133 plus 2 microarray contains 54,675 probe sets including multiple probe sets for the same gene. In order to reduce error associated with multiple testing we used only a single probe set for each gene that possessed the highest gcRMA expression lev…	biotin								Expression data from human brain tumors and human normal brain	Public on Aug 25 2013
GSM1214902	GSE50161	24078694	Glioblastoma	GPL570	log2 gcRMA signal intensity	GBM-B12	Public on Aug 25 2013	Aug 23 2013	Aug 25 2013	RNA	1	brain tumor (glioblastoma)	Homo sapiens	9606	total RNA	Gene expression data from surgical tumor sample of glioblastoma<-!->[collection protocol] Tumor samples were snap frozen in liquid nitrogen or transferred to RNAlater immediately after surgical removal as part of patient care. All samples were collected with appropriate IRB approval (COM-IRB#95-500 and 09-0906 )	GPL570	Andrew,M,Donson	andrew.donson@ucdenver.edu	303 724 4012		RC1 North, P18-4401M	Pediatrics	UC Denver	12800 E 19th Ave	Aurora	CO	80010	USA		ftp://ftp.ncbi.nlm.nih.gov/pub/geo/DATA/supplementary/samples/GSM1214nnn/GSM1214902/GSM1214902_GBM_B12.CEL.gz	21050	Reanalysis of: GSM824292	disease state: brain tumor<-!->tissue: glioblastoma	RNeasy (Qiagen) extraction of total RNA was performed according to the manufacturer's instructions.	Biotinylated cRNA were prepared according to the standard Affymetrix protocol (Expression Analysis Technical Manual, 2001, Affymetrix).	Following fragmentation, 11.5 ug of cRNA were hybridized for 16 hr at 45C on GeneChips. GeneChips were washed and stained in the Affymetrix Fluidics Station 450	GeneChips were scanned using the Affymetrix Gene Chip Scanner 7G.	Microarray .CEL file data was background corrected and normalized using the gcRMA algorithm, resulting in log 2 expression values. The Affymetrix HG-U133 plus 2 microarray contains 54,675 probe sets including multiple probe sets for the same gene. In order to reduce error associated with multiple testing we used only a single probe set for each gene that possessed the highest gcRMA expression lev…	biotin								Expression data from human brain tumors and human normal brain	Public on Aug 25 2013
GSM1214903	GSE50161	24078694	Glioblastoma	GPL570	log2 gcRMA signal intensity	GBM-B17	Public on Aug 25 2013	Aug 23 2013	Aug 25 2013	RNA	1	brain tumor (glioblastoma)	Homo sapiens	9606	total RNA	Gene expression data from surgical tumor sample of glioblastoma<-!->[collection protocol] Tumor samples were snap frozen in liquid nitrogen or transferred to RNAlater immediately after surgical removal as part of patient care. All samples were collected with appropriate IRB approval (COM-IRB#95-500 and 09-0906 )	GPL570	Andrew,M,Donson	andrew.donson@ucdenver.edu	303 724 4012		RC1 North, P18-4401M	Pediatrics	UC Denver	12800 E 19th Ave	Aurora	CO	80010	USA		ftp://ftp.ncbi.nlm.nih.gov/pub/geo/DATA/supplementary/samples/GSM1214nnn/GSM1214903/GSM1214903_GBM_B17.CEL.gz	21050	Reanalysis of: GSM824293	disease state: brain tumor<-!->tissue: glioblastoma	RNeasy (Qiagen) extraction of total RNA was performed according to the manufacturer's instructions.	Biotinylated cRNA were prepared according to the standard Affymetrix protocol (Expression Analysis Technical Manual, 2001, Affymetrix).	Following fragmentation, 11.5 ug of cRNA were hybridized for 16 hr at 45C on GeneChips. GeneChips were washed and stained in the Affymetrix Fluidics Station 450	GeneChips were scanned using the Affymetrix Gene Chip Scanner 7G.	Microarray .CEL file data was background corrected and normalized using the gcRMA algorithm, resulting in log 2 expression values. The Affymetrix HG-U133 plus 2 microarray contains 54,675 probe sets including multiple probe sets for the same gene. In order to reduce error associated with multiple testing we used only a single probe set for each gene that possessed the highest gcRMA expression lev…	biotin								Expression data from human brain tumors and human normal brain	Public on Aug 25 2013
GSM1214904	GSE50161	24078694	Glioblastoma	GPL570	log2 gcRMA signal intensity	GBM-B441	Public on Aug 25 2013	Aug 23 2013	Aug 25 2013	RNA	1	brain tumor (glioblastoma)	Homo sapiens	9606	total RNA	Gene expression data from surgical tumor sample of glioblastoma<-!->[collection protocol] Tumor samples were snap frozen in liquid nitrogen or transferred to RNAlater immediately after surgical removal as part of patient care. All samples were collected with appropriate IRB approval (COM-IRB#95-500 and 09-0906 )	GPL570	Andrew,M,Donson	andrew.donson@ucdenver.edu	303 724 4012		RC1 North, P18-4401M	Pediatrics	UC Denver	12800 E 19th Ave	Aurora	CO	80010	USA		ftp://ftp.ncbi.nlm.nih.gov/pub/geo/DATA/supplementary/samples/GSM1214nnn/GSM1214904/GSM1214904_GBM_B441.CEL.gz	21050		disease state: brain tumor<-!->tissue: glioblastoma	RNeasy (Qiagen) extraction of total RNA was performed according to the manufacturer's instructions.	Biotinylated cRNA were prepared according to the standard Affymetrix protocol (Expression Analysis Technical Manual, 2001, Affymetrix).	Following fragmentation, 11.5 ug of cRNA were hybridized for 16 hr at 45C on GeneChips. GeneChips were washed and stained in the Affymetrix Fluidics Station 450	GeneChips were scanned using the Affymetrix Gene Chip Scanner 7G.	Microarray .CEL file data was background corrected and normalized using the gcRMA algorithm, resulting in log 2 expression values. The Affymetrix HG-U133 plus 2 microarray contains 54,675 probe sets including multiple probe sets for the same gene. In order to reduce error associated with multiple testing we used only a single probe set for each gene that possessed the highest gcRMA expression lev…	biotin								Expression data from human brain tumors and human normal brain	Public on Aug 25 2013
GSM1214905	GSE50161	24078694	Glioblastoma	GPL570	log2 gcRMA signal intensity	GBM-B56	Public on Aug 25 2013	Aug 23 2013	Aug 25 2013	RNA	1	brain tumor (glioblastoma)	Homo sapiens	9606	total RNA	Gene expression data from surgical tumor sample of glioblastoma<-!->[collection protocol] Tumor samples were snap frozen in liquid nitrogen or transferred to RNAlater immediately after surgical removal as part of patient care. All samples were collected with appropriate IRB approval (COM-IRB#95-500 and 09-0906 )	GPL570	Andrew,M,Donson	andrew.donson@ucdenver.edu	303 724 4012		RC1 North, P18-4401M	Pediatrics	UC Denver	12800 E 19th Ave	Aurora	CO	80010	USA		ftp://ftp.ncbi.nlm.nih.gov/pub/geo/DATA/supplementary/samples/GSM1214nnn/GSM1214905/GSM1214905_GBM_B56.CEL.gz	21050	Reanalysis of: GSM824294	disease state: brain tumor<-!->tissue: glioblastoma	RNeasy (Qiagen) extraction of total RNA was performed according to the manufacturer's instructions.	Biotinylated cRNA were prepared according to the standard Affymetrix protocol (Expression Analysis Technical Manual, 2001, Affymetrix).	Following fragmentation, 11.5 ug of cRNA were hybridized for 16 hr at 45C on GeneChips. GeneChips were washed and stained in the Affymetrix Fluidics Station 450	GeneChips were scanned using the Affymetrix Gene Chip Scanner 7G.	Microarray .CEL file data was background corrected and normalized using the gcRMA algorithm, resulting in log 2 expression values. The Affymetrix HG-U133 plus 2 microarray contains 54,675 probe sets including multiple probe sets for the same gene. In order to reduce error associated with multiple testing we used only a single probe set for each gene that possessed the highest gcRMA expression lev…	biotin								Expression data from human brain tumors and human normal brain	Public on Aug 25 2013
GSM1214906	GSE50161	24078694	Glioblastoma	GPL570	log2 gcRMA signal intensity	GBM-B57	Public on Aug 25 2013	Aug 23 2013	Aug 25 2013	RNA	1	brain tumor (glioblastoma)	Homo sapiens	9606	total RNA	Gene expression data from surgical tumor sample of glioblastoma<-!->[collection protocol] Tumor samples were snap frozen in liquid nitrogen or transferred to RNAlater immediately after surgical removal as part of patient care. All samples were collected with appropriate IRB approval (COM-IRB#95-500 and 09-0906 )	GPL570	Andrew,M,Donson	andrew.donson@ucdenver.edu	303 724 4012		RC1 North, P18-4401M	Pediatrics	UC Denver	12800 E 19th Ave	Aurora	CO	80010	USA		ftp://ftp.ncbi.nlm.nih.gov/pub/geo/DATA/supplementary/samples/GSM1214nnn/GSM1214906/GSM1214906_GBM_B57.CEL.gz	21050	Reanalysis of: GSM824295	disease state: brain tumor<-!->tissue: glioblastoma	RNeasy (Qiagen) extraction of total RNA was performed according to the manufacturer's instructions.	Biotinylated cRNA were prepared according to the standard Affymetrix protocol (Expression Analysis Technical Manual, 2001, Affymetrix).	Following fragmentation, 11.5 ug of cRNA were hybridized for 16 hr at 45C on GeneChips. GeneChips were washed and stained in the Affymetrix Fluidics Station 450	GeneChips were scanned using the Affymetrix Gene Chip Scanner 7G.	Microarray .CEL file data was background corrected and normalized using the gcRMA algorithm, resulting in log 2 expression values. The Affymetrix HG-U133 plus 2 microarray contains 54,675 probe sets including multiple probe sets for the same gene. In order to reduce error associated with multiple testing we used only a single probe set for each gene that possessed the highest gcRMA expression lev…	biotin								Expression data from human brain tumors and human normal brain	Public on Aug 25 2013
GSM1214907	GSE50161	24078694	Glioblastoma	GPL570	log2 gcRMA signal intensity	GBM-C142	Public on Aug 25 2013	Aug 23 2013	Aug 25 2013	RNA	1	brain tumor (glioblastoma)	Homo sapiens	9606	total RNA	Gene expression data from surgical tumor sample of glioblastoma<-!->[collection protocol] Tumor samples were snap frozen in liquid nitrogen or transferred to RNAlater immediately after surgical removal as part of patient care. All samples were collected with appropriate IRB approval (COM-IRB#95-500 and 09-0906 )	GPL570	Andrew,M,Donson	andrew.donson@ucdenver.edu	303 724 4012		RC1 North, P18-4401M	Pediatrics	UC Denver	12800 E 19th Ave	Aurora	CO	80010	USA		ftp://ftp.ncbi.nlm.nih.gov/pub/geo/DATA/supplementary/samples/GSM1214nnn/GSM1214907/GSM1214907_GBM_C142.CEL.gz	21050		disease state: brain tumor<-!->tissue: glioblastoma	RNeasy (Qiagen) extraction of total RNA was performed according to the manufacturer's instructions.	Biotinylated cRNA were prepared according to the standard Affymetrix protocol (Expression Analysis Technical Manual, 2001, Affymetrix).	Following fragmentation, 11.5 ug of cRNA were hybridized for 16 hr at 45C on GeneChips. GeneChips were washed and stained in the Affymetrix Fluidics Station 450	GeneChips were scanned using the Affymetrix Gene Chip Scanner 7G.	Microarray .CEL file data was background corrected and normalized using the gcRMA algorithm, resulting in log 2 expression values. The Affymetrix HG-U133 plus 2 microarray contains 54,675 probe sets including multiple probe sets for the same gene. In order to reduce error associated with multiple testing we used only a single probe set for each gene that possessed the highest gcRMA expression lev…	biotin								Expression data from human brain tumors and human normal brain	Public on Aug 25 2013
GSM1214908	GSE50161	24078694	Glioblastoma	GPL570	log2 gcRMA signal intensity	GBM-C214	Public on Aug 25 2013	Aug 23 2013	Aug 25 2013	RNA	1	brain tumor (glioblastoma)	Homo sapiens	9606	total RNA	Gene expression data from surgical tumor sample of glioblastoma<-!->[collection protocol] Tumor samples were snap frozen in liquid nitrogen or transferred to RNAlater immediately after surgical removal as part of patient care. All samples were collected with appropriate IRB approval (COM-IRB#95-500 and 09-0906 )	GPL570	Andrew,M,Donson	andrew.donson@ucdenver.edu	303 724 4012		RC1 North, P18-4401M	Pediatrics	UC Denver	12800 E 19th Ave	Aurora	CO	80010	USA		ftp://ftp.ncbi.nlm.nih.gov/pub/geo/DATA/supplementary/samples/GSM1214nnn/GSM1214908/GSM1214908_GBM_C214.CEL.gz	21050		disease state: brain tumor<-!->tissue: glioblastoma	RNeasy (Qiagen) extraction of total RNA was performed according to the manufacturer's instructions.	Biotinylated cRNA were prepared according to the standard Affymetrix protocol (Expression Analysis Technical Manual, 2001, Affymetrix).	Following fragmentation, 11.5 ug of cRNA were hybridized for 16 hr at 45C on GeneChips. GeneChips were washed and stained in the Affymetrix Fluidics Station 450	GeneChips were scanned using the Affymetrix Gene Chip Scanner 7G.	Microarray .CEL file data was background corrected and normalized using the gcRMA algorithm, resulting in log 2 expression values. The Affymetrix HG-U133 plus 2 microarray contains 54,675 probe sets including multiple probe sets for the same gene. In order to reduce error associated with multiple testing we used only a single probe set for each gene that possessed the highest gcRMA expression lev…	biotin								Expression data from human brain tumors and human normal brain	Public on Aug 25 2013
GSM1214909	GSE50161	24078694	Glioblastoma	GPL570	log2 gcRMA signal intensity	GBM-C231	Public on Aug 25 2013	Aug 23 2013	Aug 25 2013	RNA	1	brain tumor (glioblastoma)	Homo sapiens	9606	total RNA	Gene expression data from surgical tumor sample of glioblastoma<-!->[collection protocol] Tumor samples were snap frozen in liquid nitrogen or transferred to RNAlater immediately after surgical removal as part of patient care. All samples were collected with appropriate IRB approval (COM-IRB#95-500 and 09-0906 )	GPL570	Andrew,M,Donson	andrew.donson@ucdenver.edu	303 724 4012		RC1 North, P18-4401M	Pediatrics	UC Denver	12800 E 19th Ave	Aurora	CO	80010	USA		ftp://ftp.ncbi.nlm.nih.gov/pub/geo/DATA/supplementary/samples/GSM1214nnn/GSM1214909/GSM1214909_GBM_C231.CEL.gz	21050		disease state: brain tumor<-!->tissue: glioblastoma	RNeasy (Qiagen) extraction of total RNA was performed according to the manufacturer's instructions.	Biotinylated cRNA were prepared according to the standard Affymetrix protocol (Expression Analysis Technical Manual, 2001, Affymetrix).	Following fragmentation, 11.5 ug of cRNA were hybridized for 16 hr at 45C on GeneChips. GeneChips were washed and stained in the Affymetrix Fluidics Station 450	GeneChips were scanned using the Affymetrix Gene Chip Scanner 7G.	Microarray .CEL file data was background corrected and normalized using the gcRMA algorithm, resulting in log 2 expression values. The Affymetrix HG-U133 plus 2 microarray contains 54,675 probe sets including multiple probe sets for the same gene. In order to reduce error associated with multiple testing we used only a single probe set for each gene that possessed the highest gcRMA expression lev…	biotin								Expression data from human brain tumors and human normal brain	Public on Aug 25 2013
GSM1214910	GSE50161	24078694	Glioblastoma	GPL570	log2 gcRMA signal intensity	GBM-C313	Public on Aug 25 2013	Aug 23 2013	Aug 25 2013	RNA	1	brain tumor (glioblastoma)	Homo sapiens	9606	total RNA	Gene expression data from surgical tumor sample of glioblastoma<-!->[collection protocol] Tumor samples were snap frozen in liquid nitrogen or transferred to RNAlater immediately after surgical removal as part of patient care. All samples were collected with appropriate IRB approval (COM-IRB#95-500 and 09-0906 )	GPL570	Andrew,M,Donson	andrew.donson@ucdenver.edu	303 724 4012		RC1 North, P18-4401M	Pediatrics	UC Denver	12800 E 19th Ave	Aurora	CO	80010	USA		ftp://ftp.ncbi.nlm.nih.gov/pub/geo/DATA/supplementary/samples/GSM1214nnn/GSM1214910/GSM1214910_GBM_C313.CEL.gz	21050		disease state: brain tumor<-!->tissue: glioblastoma	RNeasy (Qiagen) extraction of total RNA was performed according to the manufacturer's instructions.	Biotinylated cRNA were prepared according to the standard Affymetrix protocol (Expression Analysis Technical Manual, 2001, Affymetrix).	Following fragmentation, 11.5 ug of cRNA were hybridized for 16 hr at 45C on GeneChips. GeneChips were washed and stained in the Affymetrix Fluidics Station 450	GeneChips were scanned using the Affymetrix Gene Chip Scanner 7G.	Microarray .CEL file data was background corrected and normalized using the gcRMA algorithm, resulting in log 2 expression values. The Affymetrix HG-U133 plus 2 microarray contains 54,675 probe sets including multiple probe sets for the same gene. In order to reduce error associated with multiple testing we used only a single probe set for each gene that possessed the highest gcRMA expression lev…	biotin								Expression data from human brain tumors and human normal brain	Public on Aug 25 2013
GSM1214911	GSE50161	24078694	Glioblastoma	GPL570	log2 gcRMA signal intensity	GBM-C513	Public on Aug 25 2013	Aug 23 2013	Aug 25 2013	RNA	1	brain tumor (glioblastoma)	Homo sapiens	9606	total RNA	Gene expression data from surgical tumor sample of glioblastoma<-!->[collection protocol] Tumor samples were snap frozen in liquid nitrogen or transferred to RNAlater immediately after surgical removal as part of patient care. All samples were collected with appropriate IRB approval (COM-IRB#95-500 and 09-0906 )	GPL570	Andrew,M,Donson	andrew.donson@ucdenver.edu	303 724 4012		RC1 North, P18-4401M	Pediatrics	UC Denver	12800 E 19th Ave	Aurora	CO	80010	USA		ftp://ftp.ncbi.nlm.nih.gov/pub/geo/DATA/supplementary/samples/GSM1214nnn/GSM1214911/GSM1214911_GBM_C513.CEL.gz	21050		disease state: brain tumor<-!->tissue: glioblastoma	RNeasy (Qiagen) extraction of total RNA was performed according to the manufacturer's instructions.	Biotinylated cRNA were prepared according to the standard Affymetrix protocol (Expression Analysis Technical Manual, 2001, Affymetrix).	Following fragmentation, 11.5 ug of cRNA were hybridized for 16 hr at 45C on GeneChips. GeneChips were washed and stained in the Affymetrix Fluidics Station 450	GeneChips were scanned using the Affymetrix Gene Chip Scanner 7G.	Microarray .CEL file data was background corrected and normalized using the gcRMA algorithm, resulting in log 2 expression values. The Affymetrix HG-U133 plus 2 microarray contains 54,675 probe sets including multiple probe sets for the same gene. In order to reduce error associated with multiple testing we used only a single probe set for each gene that possessed the highest gcRMA expression lev…	biotin								Expression data from human brain tumors and human normal brain	Public on Aug 25 2013
GSM1214912	GSE50161	24078694	Glioblastoma	GPL570	log2 gcRMA signal intensity	GBM-C532	Public on Aug 25 2013	Aug 23 2013	Aug 25 2013	RNA	1	brain tumor (glioblastoma)	Homo sapiens	9606	total RNA	Gene expression data from surgical tumor sample of glioblastoma<-!->[collection protocol] Tumor samples were snap frozen in liquid nitrogen or transferred to RNAlater immediately after surgical removal as part of patient care. All samples were collected with appropriate IRB approval (COM-IRB#95-500 and 09-0906 )	GPL570	Andrew,M,Donson	andrew.donson@ucdenver.edu	303 724 4012		RC1 North, P18-4401M	Pediatrics	UC Denver	12800 E 19th Ave	Aurora	CO	80010	USA		ftp://ftp.ncbi.nlm.nih.gov/pub/geo/DATA/supplementary/samples/GSM1214nnn/GSM1214912/GSM1214912_GBM_C532.CEL.gz	21050		disease state: brain tumor<-!->tissue: glioblastoma	RNeasy (Qiagen) extraction of total RNA was performed according to the manufacturer's instructions.	Biotinylated cRNA were prepared according to the standard Affymetrix protocol (Expression Analysis Technical Manual, 2001, Affymetrix).	Following fragmentation, 11.5 ug of cRNA were hybridized for 16 hr at 45C on GeneChips. GeneChips were washed and stained in the Affymetrix Fluidics Station 450	GeneChips were scanned using the Affymetrix Gene Chip Scanner 7G.	Microarray .CEL file data was background corrected and normalized using the gcRMA algorithm, resulting in log 2 expression values. The Affymetrix HG-U133 plus 2 microarray contains 54,675 probe sets including multiple probe sets for the same gene. In order to reduce error associated with multiple testing we used only a single probe set for each gene that possessed the highest gcRMA expression lev…	biotin								Expression data from human brain tumors and human normal brain	Public on Aug 25 2013
GSM1214913	GSE50161	24078694	Glioblastoma	GPL570	log2 gcRMA signal intensity	GBM-D612	Public on Aug 25 2013	Aug 23 2013	Aug 25 2013	RNA	1	brain tumor (glioblastoma)	Homo sapiens	9606	total RNA	Gene expression data from surgical tumor sample of glioblastoma<-!->[collection protocol] Tumor samples were snap frozen in liquid nitrogen or transferred to RNAlater immediately after surgical removal as part of patient care. All samples were collected with appropriate IRB approval (COM-IRB#95-500 and 09-0906 )	GPL570	Andrew,M,Donson	andrew.donson@ucdenver.edu	303 724 4012		RC1 North, P18-4401M	Pediatrics	UC Denver	12800 E 19th Ave	Aurora	CO	80010	USA		ftp://ftp.ncbi.nlm.nih.gov/pub/geo/DATA/supplementary/samples/GSM1214nnn/GSM1214913/GSM1214913_GBM_D612.CEL.gz	21050		disease state: brain tumor<-!->tissue: glioblastoma	RNeasy (Qiagen) extraction of total RNA was performed according to the manufacturer's instructions.	Biotinylated cRNA were prepared according to the standard Affymetrix protocol (Expression Analysis Technical Manual, 2001, Affymetrix).	Following fragmentation, 11.5 ug of cRNA were hybridized for 16 hr at 45C on GeneChips. GeneChips were washed and stained in the Affymetrix Fluidics Station 450	GeneChips were scanned using the Affymetrix Gene Chip Scanner 7G.	Microarray .CEL file data was background corrected and normalized using the gcRMA algorithm, resulting in log 2 expression values. The Affymetrix HG-U133 plus 2 microarray contains 54,675 probe sets including multiple probe sets for the same gene. In order to reduce error associated with multiple testing we used only a single probe set for each gene that possessed the highest gcRMA expression lev…	biotin								Expression data from human brain tumors and human normal brain	Public on Aug 25 2013
GSM187153	GSE7696	18565887 and 21642372	Glioblastoma	GPL570	RMA normalized signal intensities (log2)	Recurrent GBM, TMZ/radiotherapy (100R)	Public on Jun 20 2008	May 03 2007	Nov 30 2009	RNA	1	brain (resected material)	Homo sapiens	9606	total RNA	MGMT status: U	GPL570	Monika,E,Hegi	monika.hegi@chuv.ch			LTBG	Neurosurgery	CHUV	Bugnon 46	Lausanne	Vaud	1011	Switzerland		ftp://ftp.ncbi.nlm.nih.gov/pub/geo/DATA/supplementary/samples/GSM187nnn/GSM187153/GSM187153.cel.gz	54675		tissue: brain (resected material)<-!->disease status: recurrent GBM<-!->patient: 100<-!->age: 64.1<-!->gender: MALE<-!->treatment: TMZ/radiotherapy<-!->survival status: 1<-!->survival time in months: 24.24<-!->mgmt status: U	Qiagen Rneasy Lipid Tissue mini kit protocol	Affymetrix Small sample target labelling assay (double amplification) with ENZO kit, start with 100ng	Affymetrix hybridisation protocol	GeneChip Operating Software instructions using GeneChip Scanner 3000 High-Resolution Scanning Patch	RMA: background substruction, quantile normalization and median polish summarization.	biotin								Glioblastoma from a homogenous cohort of patients treated within clinical trial	Public on Jun 20 2008
GSM187154	GSE7696	18565887 and 21642373	Glioblastoma	GPL570	RMA normalized signal intensities (log2)	GBM, TMZ/radiotherapy (104)	Public on Jun 20 2008	May 03 2007	Nov 30 2009	RNA	1	brain (resected material)	Homo sapiens	9606	total RNA	MGMT status: M	GPL570	Monika,E,Hegi	monika.hegi@chuv.ch			LTBG	Neurosurgery	CHUV	Bugnon 46	Lausanne	Vaud	1011	Switzerland		ftp://ftp.ncbi.nlm.nih.gov/pub/geo/DATA/supplementary/samples/GSM187nnn/GSM187154/GSM187154.cel.gz	54675		tissue: brain (resected material)<-!->disease status: GBM<-!->patient: 104<-!->age: 56.2<-!->gender: MALE<-!->treatment: TMZ/radiotherapy<-!->survival status: 1<-!->survival time in months: 19.9<-!->mgmt status: M	Qiagen Rneasy Lipid Tissue mini kit protocol	Affymetrix Small sample target labelling assay (double amplification) with ENZO kit, start with 100ng	Affymetrix hybridisation protocol	GeneChip Operating Software instructions using GeneChip Scanner 3000 High-Resolution Scanning Patch	RMA: background substruction, quantile normalization and median polish summarization.	biotin								Glioblastoma from a homogenous cohort of patients treated within clinical trial	Public on Jun 20 2008
GSM187155	GSE7696	18565887 and 21642374	Glioblastoma	GPL570	RMA normalized signal intensities (log2)	GBM, TMZ/radiotherapy (106)	Public on Jun 20 2008	May 03 2007	Nov 30 2009	RNA	1	brain (resected material)	Homo sapiens	9606	total RNA	MGMT status: U	GPL570	Monika,E,Hegi	monika.hegi@chuv.ch			LTBG	Neurosurgery	CHUV	Bugnon 46	Lausanne	Vaud	1011	Switzerland		ftp://ftp.ncbi.nlm.nih.gov/pub/geo/DATA/supplementary/samples/GSM187nnn/GSM187155/GSM187155.cel.gz	54675		tissue: brain (resected material)<-!->disease status: GBM<-!->patient: 106<-!->age: 27.3<-!->gender: MALE<-!->treatment: TMZ/radiotherapy<-!->survival status: 1<-!->survival time in months: 10.43<-!->mgmt status: U	Qiagen Rneasy Lipid Tissue mini kit protocol	Affymetrix Small sample target labelling assay (double amplification) with ENZO kit, start with 100ng	Affymetrix hybridisation protocol	GeneChip Operating Software instructions using GeneChip Scanner 3000 High-Resolution Scanning Patch	RMA: background substruction, quantile normalization and median polish summarization.	biotin								Glioblastoma from a homogenous cohort of patients treated within clinical trial	Public on Jun 20 2008
GSM187157	GSE7696	18565887 and 21642375	Glioblastoma	GPL570	RMA normalized signal intensities (log2)	GBM, TMZ/radiotherapy (12)	Public on Jun 20 2008	May 03 2007	Nov 30 2009	RNA	1	brain (resected material)	Homo sapiens	9606	total RNA	MGMT status: M	GPL570	Monika,E,Hegi	monika.hegi@chuv.ch			LTBG	Neurosurgery	CHUV	Bugnon 46	Lausanne	Vaud	1011	Switzerland		ftp://ftp.ncbi.nlm.nih.gov/pub/geo/DATA/supplementary/samples/GSM187nnn/GSM187157/GSM187157.cel.gz	54675		tissue: brain (resected material)<-!->disease status: GBM<-!->patient: 12<-!->age: 37.9<-!->gender: MALE<-!->treatment: TMZ/radiotherapy<-!->survival status: 1<-!->survival time in months: 17.37<-!->mgmt status: M	Qiagen Rneasy Lipid Tissue mini kit protocol	Affymetrix Small sample target labelling assay (double amplification) with ENZO kit, start with 100ng	Affymetrix hybridisation protocol	GeneChip Operating Software instructions using GeneChip Scanner 3000 High-Resolution Scanning Patch	RMA: background substruction, quantile normalization and median polish summarization.	biotin								Glioblastoma from a homogenous cohort of patients treated within clinical trial	Public on Jun 20 2008
GSM187158	GSE7696	18565887 and 21642376	Glioblastoma	GPL570	RMA normalized signal intensities (log2)	GBM, TMZ/radiotherapy (1284)	Public on Jun 20 2008	May 03 2007	Nov 30 2009	RNA	1	brain (resected material)	Homo sapiens	9606	total RNA	MGMT status: M	GPL570	Monika,E,Hegi	monika.hegi@chuv.ch			LTBG	Neurosurgery	CHUV	Bugnon 46	Lausanne	Vaud	1011	Switzerland		ftp://ftp.ncbi.nlm.nih.gov/pub/geo/DATA/supplementary/samples/GSM187nnn/GSM187158/GSM187158.cel.gz	54675		tissue: brain (resected material)<-!->disease status: GBM<-!->patient: 1284<-!->age: 48.2<-!->gender: FEMALE<-!->treatment: TMZ/radiotherapy<-!->survival status: 1<-!->survival time in months: 46.55<-!->mgmt status: M	Qiagen Rneasy Lipid Tissue mini kit protocol	Affymetrix Small sample target labelling assay (double amplification) with ENZO kit, start with 100ng	Affymetrix hybridisation protocol	GeneChip Operating Software instructions using GeneChip Scanner 3000 High-Resolution Scanning Patch	RMA: background substruction, quantile normalization and median polish summarization.	biotin								Glioblastoma from a homogenous cohort of patients treated within clinical trial	Public on Jun 20 2008
GSM187159	GSE7696	18565887 and 21642377	Glioblastoma	GPL570	RMA normalized signal intensities (log2)	GBM, TMZ/radiotherapy (129)	Public on Jun 20 2008	May 03 2007	Nov 30 2009	RNA	1	brain (resected material)	Homo sapiens	9606	total RNA	MGMT status: U	GPL570	Monika,E,Hegi	monika.hegi@chuv.ch			LTBG	Neurosurgery	CHUV	Bugnon 46	Lausanne	Vaud	1011	Switzerland		ftp://ftp.ncbi.nlm.nih.gov/pub/geo/DATA/supplementary/samples/GSM187nnn/GSM187159/GSM187159.cel.gz	54675		tissue: brain (resected material)<-!->disease status: GBM<-!->patient: 129<-!->age: 48.9<-!->gender: MALE<-!->treatment: TMZ/radiotherapy<-!->survival status: 1<-!->survival time in months: 3.75<-!->mgmt status: U	Qiagen Rneasy Lipid Tissue mini kit protocol	Affymetrix Small sample target labelling assay (double amplification) with ENZO kit, start with 100ng	Affymetrix hybridisation protocol	GeneChip Operating Software instructions using GeneChip Scanner 3000 High-Resolution Scanning Patch	RMA: background substruction, quantile normalization and median polish summarization.	biotin								Glioblastoma from a homogenous cohort of patients treated within clinical trial	Public on Jun 20 2008
GSM187160	GSE7696	18565887 and 21642378	Glioblastoma	GPL570	RMA normalized signal intensities (log2)	GBM, TMZ/radiotherapy (1297)	Public on Jun 20 2008	May 03 2007	Nov 30 2009	RNA	1	brain (resected material)	Homo sapiens	9606	total RNA	MGMT status: M	GPL570	Monika,E,Hegi	monika.hegi@chuv.ch			LTBG	Neurosurgery	CHUV	Bugnon 46	Lausanne	Vaud	1011	Switzerland		ftp://ftp.ncbi.nlm.nih.gov/pub/geo/DATA/supplementary/samples/GSM187nnn/GSM187160/GSM187160.cel.gz	54675		tissue: brain (resected material)<-!->disease status: GBM<-!->patient: 1297<-!->age: 36.4<-!->gender: MALE<-!->treatment: TMZ/radiotherapy<-!->survival status: 1<-!->survival time in months: 59.7<-!->mgmt status: M	Qiagen Rneasy Lipid Tissue mini kit protocol	Affymetrix Small sample target labelling assay (double amplification) with ENZO kit, start with 100ng	Affymetrix hybridisation protocol	GeneChip Operating Software instructions using GeneChip Scanner 3000 High-Resolution Scanning Patch	RMA: background substruction, quantile normalization and median polish summarization.	biotin								Glioblastoma from a homogenous cohort of patients treated within clinical trial	Public on Jun 20 2008
GSM187161	GSE7696	18565887 and 21642379	Glioblastoma	GPL570	RMA normalized signal intensities (log2)	GBM, TMZ/radiotherapy (1308)	Public on Jun 20 2008	May 03 2007	Nov 30 2009	RNA	1	brain (resected material)	Homo sapiens	9606	total RNA	MGMT status: M	GPL570	Monika,E,Hegi	monika.hegi@chuv.ch			LTBG	Neurosurgery	CHUV	Bugnon 46	Lausanne	Vaud	1011	Switzerland		ftp://ftp.ncbi.nlm.nih.gov/pub/geo/DATA/supplementary/samples/GSM187nnn/GSM187161/GSM187161.cel.gz	54675		tissue: brain (resected material)<-!->disease status: GBM<-!->patient: 1308<-!->age: 45<-!->gender: FEMALE<-!->treatment: TMZ/radiotherapy<-!->survival status: 1<-!->survival time in months: 17.07<-!->mgmt status: M	Qiagen Rneasy Lipid Tissue mini kit protocol	Affymetrix Small sample target labelling assay (double amplification) with ENZO kit, start with 100ng	Affymetrix hybridisation protocol	GeneChip Operating Software instructions using GeneChip Scanner 3000 High-Resolution Scanning Patch	RMA: background substruction, quantile normalization and median polish summarization.	biotin								Glioblastoma from a homogenous cohort of patients treated within clinical trial	Public on Jun 20 2008
GSM187162	GSE7696	18565887 and 21642380	Glioblastoma	GPL570	RMA normalized signal intensities (log2)	GBM, TMZ/radiotherapy (1317)	Public on Jun 20 2008	May 03 2007	Nov 30 2009	RNA	1	brain (resected material)	Homo sapiens	9606	total RNA	MGMT status: U	GPL570	Monika,E,Hegi	monika.hegi@chuv.ch			LTBG	Neurosurgery	CHUV	Bugnon 46	Lausanne	Vaud	1011	Switzerland		ftp://ftp.ncbi.nlm.nih.gov/pub/geo/DATA/supplementary/samples/GSM187nnn/GSM187162/GSM187162.cel.gz	54675		tissue: brain (resected material)<-!->disease status: GBM<-!->patient: 1317<-!->age: 26.4<-!->gender: MALE<-!->treatment: TMZ/radiotherapy<-!->survival status: 1<-!->survival time in months: 16.61<-!->mgmt status: U	Qiagen Rneasy Lipid Tissue mini kit protocol	Affymetrix Small sample target labelling assay (double amplification) with ENZO kit, start with 100ng	Affymetrix hybridisation protocol	GeneChip Operating Software instructions using GeneChip Scanner 3000 High-Resolution Scanning Patch	RMA: background substruction, quantile normalization and median polish summarization.	biotin								Glioblastoma from a homogenous cohort of patients treated within clinical trial	Public on Jun 20 2008
GSM187163	GSE7696	18565887 and 21642381	Glioblastoma	GPL570	RMA normalized signal intensities (log2)	GBM, TMZ/radiotherapy (1357)	Public on Jun 20 2008	May 03 2007	Nov 30 2009	RNA	1	brain (resected material)	Homo sapiens	9606	total RNA	MGMT status: M	GPL570	Monika,E,Hegi	monika.hegi@chuv.ch			LTBG	Neurosurgery	CHUV	Bugnon 46	Lausanne	Vaud	1011	Switzerland		ftp://ftp.ncbi.nlm.nih.gov/pub/geo/DATA/supplementary/samples/GSM187nnn/GSM187163/GSM187163.cel.gz	54675		tissue: brain (resected material)<-!->disease status: GBM<-!->patient: 1357<-!->age: 35.9<-!->gender: MALE<-!->treatment: TMZ/radiotherapy<-!->survival status: 1<-!->survival time in months: 28.22<-!->mgmt status: M	Qiagen Rneasy Lipid Tissue mini kit protocol	Affymetrix Small sample target labelling assay (double amplification) with ENZO kit, start with 100ng	Affymetrix hybridisation protocol	GeneChip Operating Software instructions using GeneChip Scanner 3000 High-Resolution Scanning Patch	RMA: background substruction, quantile normalization and median polish summarization.	biotin								Glioblastoma from a homogenous cohort of patients treated within clinical trial	Public on Jun 20 2008
GSM187164	GSE7696	18565887 and 21642382	Glioblastoma	GPL570	RMA normalized signal intensities (log2)	GBM, TMZ/radiotherapy (1360)	Public on Jun 20 2008	May 03 2007	Nov 30 2009	RNA	1	brain (resected material)	Homo sapiens	9606	total RNA	MGMT status: M	GPL570	Monika,E,Hegi	monika.hegi@chuv.ch			LTBG	Neurosurgery	CHUV	Bugnon 46	Lausanne	Vaud	1011	Switzerland		ftp://ftp.ncbi.nlm.nih.gov/pub/geo/DATA/supplementary/samples/GSM187nnn/GSM187164/GSM187164.cel.gz	54675		tissue: brain (resected material)<-!->disease status: GBM<-!->patient: 1360<-!->age: 65<-!->gender: MALE<-!->treatment: TMZ/radiotherapy<-!->survival status: 1<-!->survival time in months: 9.11<-!->mgmt status: M	Qiagen Rneasy Lipid Tissue mini kit protocol	Affymetrix Small sample target labelling assay (double amplification) with ENZO kit, start with 100ng	Affymetrix hybridisation protocol	GeneChip Operating Software instructions using GeneChip Scanner 3000 High-Resolution Scanning Patch	RMA: background substruction, quantile normalization and median polish summarization.	biotin								Glioblastoma from a homogenous cohort of patients treated within clinical trial	Public on Jun 20 2008
GSM187165	GSE7696	18565887 and 21642383	Glioblastoma	GPL570	RMA normalized signal intensities (log2)	GBM, TMZ/radiotherapy (1399)	Public on Jun 20 2008	May 03 2007	Nov 30 2009	RNA	1	brain (resected material)	Homo sapiens	9606	total RNA	MGMT status: M	GPL570	Monika,E,Hegi	monika.hegi@chuv.ch			LTBG	Neurosurgery	CHUV	Bugnon 46	Lausanne	Vaud	1011	Switzerland		ftp://ftp.ncbi.nlm.nih.gov/pub/geo/DATA/supplementary/samples/GSM187nnn/GSM187165/GSM187165.cel.gz	54675		tissue: brain (resected material)<-!->disease status: GBM<-!->patient: 1399<-!->age: 38.5<-!->gender: MALE<-!->treatment: TMZ/radiotherapy<-!->survival status: 0<-!->survival time in months: 56.15<-!->mgmt status: M	Qiagen Rneasy Lipid Tissue mini kit protocol	Affymetrix Small sample target labelling assay (double amplification) with ENZO kit, start with 100ng	Affymetrix hybridisation protocol	GeneChip Operating Software instructions using GeneChip Scanner 3000 High-Resolution Scanning Patch	RMA: background substruction, quantile normalization and median polish summarization.	biotin								Glioblastoma from a homogenous cohort of patients treated within clinical trial	Public on Jun 20 2008
GSM187166	GSE7696	18565887 and 21642384	Glioblastoma	GPL570	RMA normalized signal intensities (log2)	GBM, TMZ/radiotherapy (1430)	Public on Jun 20 2008	May 03 2007	Nov 30 2009	RNA	1	brain (resected material)	Homo sapiens	9606	total RNA	MGMT status: M	GPL570	Monika,E,Hegi	monika.hegi@chuv.ch			LTBG	Neurosurgery	CHUV	Bugnon 46	Lausanne	Vaud	1011	Switzerland		ftp://ftp.ncbi.nlm.nih.gov/pub/geo/DATA/supplementary/samples/GSM187nnn/GSM187166/GSM187166.cel.gz	54675		tissue: brain (resected material)<-!->disease status: GBM<-!->patient: 1430<-!->age: 37.3<-!->gender: MALE<-!->treatment: TMZ/radiotherapy<-!->survival status: 1<-!->survival time in months: 15.36<-!->mgmt status: M	Qiagen Rneasy Lipid Tissue mini kit protocol	Affymetrix Small sample target labelling assay (double amplification) with ENZO kit, start with 100ng	Affymetrix hybridisation protocol	GeneChip Operating Software instructions using GeneChip Scanner 3000 High-Resolution Scanning Patch	RMA: background substruction, quantile normalization and median polish summarization.	biotin								Glioblastoma from a homogenous cohort of patients treated within clinical trial	Public on Jun 20 2008
GSM187167	GSE7696	18565887 and 21642385	Glioblastoma	GPL570	RMA normalized signal intensities (log2)	GBM, TMZ/radiotherapy (1437)	Public on Jun 20 2008	May 03 2007	Nov 30 2009	RNA	1	brain (resected material)	Homo sapiens	9606	total RNA	MGMT status: U	GPL570	Monika,E,Hegi	monika.hegi@chuv.ch			LTBG	Neurosurgery	CHUV	Bugnon 46	Lausanne	Vaud	1011	Switzerland		ftp://ftp.ncbi.nlm.nih.gov/pub/geo/DATA/supplementary/samples/GSM187nnn/GSM187167/GSM187167.cel.gz	54675		tissue: brain (resected material)<-!->disease status: GBM<-!->patient: 1437<-!->age: 48.3<-!->gender: MALE<-!->treatment: TMZ/radiotherapy<-!->survival status: 1<-!->survival time in months: 15.66<-!->mgmt status: U	Qiagen Rneasy Lipid Tissue mini kit protocol	Affymetrix Small sample target labelling assay (double amplification) with ENZO kit, start with 100ng	Affymetrix hybridisation protocol	GeneChip Operating Software instructions using GeneChip Scanner 3000 High-Resolution Scanning Patch	RMA: background substruction, quantile normalization and median polish summarization.	biotin								Glioblastoma from a homogenous cohort of patients treated within clinical trial	Public on Jun 20 2008
GSM187168	GSE7696	18565887 and 21642386	Glioblastoma	GPL570	RMA normalized signal intensities (log2)	GBM, TMZ/radiotherapy (1453)	Public on Jun 20 2008	May 03 2007	Nov 30 2009	RNA	1	brain (resected material)	Homo sapiens	9606	total RNA	MGMT status: U	GPL570	Monika,E,Hegi	monika.hegi@chuv.ch			LTBG	Neurosurgery	CHUV	Bugnon 46	Lausanne	Vaud	1011	Switzerland		ftp://ftp.ncbi.nlm.nih.gov/pub/geo/DATA/supplementary/samples/GSM187nnn/GSM187168/GSM187168.cel.gz	54675		tissue: brain (resected material)<-!->disease status: GBM<-!->patient: 1453<-!->age: 53.3<-!->gender: FEMALE<-!->treatment: TMZ/radiotherapy<-!->survival status: 1<-!->survival time in months: 8.52<-!->mgmt status: U	Qiagen Rneasy Lipid Tissue mini kit protocol	Affymetrix Small sample target labelling assay (double amplification) with ENZO kit, start with 100ng	Affymetrix hybridisation protocol	GeneChip Operating Software instructions using GeneChip Scanner 3000 High-Resolution Scanning Patch	RMA: background substruction, quantile normalization and median polish summarization.	biotin								Glioblastoma from a homogenous cohort of patients treated within clinical trial	Public on Jun 20 2008
GSM187169	GSE7696	18565887 and 21642387	Glioblastoma	GPL570	RMA normalized signal intensities (log2)	GBM, radiotherapy (147)	Public on Jun 20 2008	May 03 2007	Nov 30 2009	RNA	1	brain (resected material)	Homo sapiens	9606	total RNA	MGMT status: M	GPL570	Monika,E,Hegi	monika.hegi@chuv.ch			LTBG	Neurosurgery	CHUV	Bugnon 46	Lausanne	Vaud	1011	Switzerland		ftp://ftp.ncbi.nlm.nih.gov/pub/geo/DATA/supplementary/samples/GSM187nnn/GSM187169/GSM187169.cel.gz	54675		tissue: brain (resected material)<-!->disease status: GBM<-!->patient: 147<-!->age: 49.4<-!->gender: MALE<-!->treatment: radiotherapy<-!->survival status: 1<-!->survival time in months: 15.07<-!->mgmt status: M	Qiagen Rneasy Lipid Tissue mini kit protocol	Affymetrix Small sample target labelling assay (double amplification) with ENZO kit, start with 100ng	Affymetrix hybridisation protocol	GeneChip Operating Software instructions using GeneChip Scanner 3000 High-Resolution Scanning Patch	RMA: background substruction, quantile normalization and median polish summarization.	biotin								Glioblastoma from a homogenous cohort of patients treated within clinical trial	Public on Jun 20 2008
GSM187171	GSE7696	18565887 and 21642388	Glioblastoma	GPL570	RMA normalized signal intensities (log2)	Recurrent GBM, TMZ/radiotherapy (1497R)	Public on Jun 20 2008	May 03 2007	Nov 30 2009	RNA	1	brain (resected material)	Homo sapiens	9606	total RNA	MGMT status: M	GPL570	Monika,E,Hegi	monika.hegi@chuv.ch			LTBG	Neurosurgery	CHUV	Bugnon 46	Lausanne	Vaud	1011	Switzerland		ftp://ftp.ncbi.nlm.nih.gov/pub/geo/DATA/supplementary/samples/GSM187nnn/GSM187171/GSM187171.cel.gz	54675		tissue: brain (resected material)<-!->disease status: recurrent GBM<-!->patient: 1430<-!->age: 37.3<-!->gender: MALE<-!->treatment: TMZ/radiotherapy<-!->survival status: 1<-!->survival time in months: 15.36<-!->mgmt status: M	Qiagen Rneasy Lipid Tissue mini kit protocol	Affymetrix Small sample target labelling assay (double amplification) with ENZO kit, start with 100ng	Affymetrix hybridisation protocol	GeneChip Operating Software instructions using GeneChip Scanner 3000 High-Resolution Scanning Patch	RMA: background substruction, quantile normalization and median polish summarization.	biotin								Glioblastoma from a homogenous cohort of patients treated within clinical trial	Public on Jun 20 2008
GSM187172	GSE7696	18565887 and 21642389	Glioblastoma	GPL570	RMA normalized signal intensities (log2)	GBM, radiotherapy (15)	Public on Jun 20 2008	May 03 2007	Nov 30 2009	RNA	1	brain (resected material)	Homo sapiens	9606	total RNA	MGMT status: U	GPL570	Monika,E,Hegi	monika.hegi@chuv.ch			LTBG	Neurosurgery	CHUV	Bugnon 46	Lausanne	Vaud	1011	Switzerland		ftp://ftp.ncbi.nlm.nih.gov/pub/geo/DATA/supplementary/samples/GSM187nnn/GSM187172/GSM187172.cel.gz	54675		tissue: brain (resected material)<-!->disease status: GBM<-!->patient: 15<-!->age: 45.4<-!->gender: FEMALE<-!->treatment: radiotherapy<-!->survival status: 1<-!->survival time in months: 5.62<-!->mgmt status: U	Qiagen Rneasy Lipid Tissue mini kit protocol	Affymetrix Small sample target labelling assay (double amplification) with ENZO kit, start with 100ng	Affymetrix hybridisation protocol	GeneChip Operating Software instructions using GeneChip Scanner 3000 High-Resolution Scanning Patch	RMA: background substruction, quantile normalization and median polish summarization.	biotin								Glioblastoma from a homogenous cohort of patients treated within clinical trial	Public on Jun 20 2008
GSM187174	GSE7696	18565887 and 21642390	Glioblastoma	GPL570	RMA normalized signal intensities (log2)	Recurrent GBM, TMZ/radiotherapy (155R)	Public on Jun 20 2008	May 03 2007	Nov 30 2009	RNA	1	brain (resected material)	Homo sapiens	9606	total RNA	MGMT status: M	GPL570	Monika,E,Hegi	monika.hegi@chuv.ch			LTBG	Neurosurgery	CHUV	Bugnon 46	Lausanne	Vaud	1011	Switzerland		ftp://ftp.ncbi.nlm.nih.gov/pub/geo/DATA/supplementary/samples/GSM187nnn/GSM187174/GSM187174.cel.gz	54675		tissue: brain (resected material)<-!->disease status: recurrent GBM<-!->patient: 155<-!->age: 52.5<-!->gender: MALE<-!->treatment: TMZ/radiotherapy<-!->survival status: 1<-!->survival time in months: 20.89<-!->mgmt status: M	Qiagen Rneasy Lipid Tissue mini kit protocol	Affymetrix Small sample target labelling assay (double amplification) with ENZO kit, start with 100ng	Affymetrix hybridisation protocol	GeneChip Operating Software instructions using GeneChip Scanner 3000 High-Resolution Scanning Patch	RMA: background substruction, quantile normalization and median polish summarization.	biotin								Glioblastoma from a homogenous cohort of patients treated within clinical trial	Public on Jun 20 2008
GSM187175	GSE7696	18565887 and 21642391	Glioblastoma	GPL570	RMA normalized signal intensities (log2)	GBM, TMZ/radiotherapy (157)	Public on Jun 20 2008	May 03 2007	Nov 30 2009	RNA	1	brain (resected material)	Homo sapiens	9606	total RNA	MGMT status: U	GPL570	Monika,E,Hegi	monika.hegi@chuv.ch			LTBG	Neurosurgery	CHUV	Bugnon 46	Lausanne	Vaud	1011	Switzerland		ftp://ftp.ncbi.nlm.nih.gov/pub/geo/DATA/supplementary/samples/GSM187nnn/GSM187175/GSM187175.cel.gz	54675		tissue: brain (resected material)<-!->disease status: GBM<-!->patient: 157<-!->age: 48.7<-!->gender: MALE<-!->treatment: TMZ/radiotherapy<-!->survival status: 1<-!->survival time in months: 8.06<-!->mgmt status: U	Qiagen Rneasy Lipid Tissue mini kit protocol	Affymetrix Small sample target labelling assay (double amplification) with ENZO kit, start with 100ng	Affymetrix hybridisation protocol	GeneChip Operating Software instructions using GeneChip Scanner 3000 High-Resolution Scanning Patch	RMA: background substruction, quantile normalization and median polish summarization.	biotin								Glioblastoma from a homogenous cohort of patients treated within clinical trial	Public on Jun 20 2008
GSM187176	GSE7696	18565887 and 21642392	Glioblastoma	GPL570	RMA normalized signal intensities (log2)	GBM, radiotherapy (159)	Public on Jun 20 2008	May 03 2007	Nov 30 2009	RNA	1	brain (resected material)	Homo sapiens	9606	total RNA	MGMT status: U	GPL570	Monika,E,Hegi	monika.hegi@chuv.ch			LTBG	Neurosurgery	CHUV	Bugnon 46	Lausanne	Vaud	1011	Switzerland		ftp://ftp.ncbi.nlm.nih.gov/pub/geo/DATA/supplementary/samples/GSM187nnn/GSM187176/GSM187176.cel.gz	54675		tissue: brain (resected material)<-!->disease status: GBM<-!->patient: 159<-!->age: 60.9<-!->gender: FEMALE<-!->treatment: radiotherapy<-!->survival status: 1<-!->survival time in months: 14.47<-!->mgmt status: U	Qiagen Rneasy Lipid Tissue mini kit protocol	Affymetrix Small sample target labelling assay (double amplification) with ENZO kit, start with 100ng	Affymetrix hybridisation protocol	GeneChip Operating Software instructions using GeneChip Scanner 3000 High-Resolution Scanning Patch	RMA: background substruction, quantile normalization and median polish summarization.	biotin								Glioblastoma from a homogenous cohort of patients treated within clinical trial	Public on Jun 20 2008
GSM187177	GSE7696	18565887 and 21642393	Glioblastoma	GPL570	RMA normalized signal intensities (log2)	GBM, TMZ/radiotherapy (161)	Public on Jun 20 2008	May 03 2007	Nov 30 2009	RNA	1	brain (resected material)	Homo sapiens	9606	total RNA	MGMT status: U	GPL570	Monika,E,Hegi	monika.hegi@chuv.ch			LTBG	Neurosurgery	CHUV	Bugnon 46	Lausanne	Vaud	1011	Switzerland		ftp://ftp.ncbi.nlm.nih.gov/pub/geo/DATA/supplementary/samples/GSM187nnn/GSM187177/GSM187177.cel.gz	54675		tissue: brain (resected material)<-!->disease status: GBM<-!->patient: 161<-!->age: 53.4<-!->gender: MALE<-!->treatment: TMZ/radiotherapy<-!->survival status: 1<-!->survival time in months: 12.34<-!->mgmt status: U	Qiagen Rneasy Lipid Tissue mini kit protocol	Affymetrix Small sample target labelling assay (double amplification) with ENZO kit, start with 100ng	Affymetrix hybridisation protocol	GeneChip Operating Software instructions using GeneChip Scanner 3000 High-Resolution Scanning Patch	RMA: background substruction, quantile normalization and median polish summarization.	biotin								Glioblastoma from a homogenous cohort of patients treated within clinical trial	Public on Jun 20 2008
GSM187178	GSE7696	18565887 and 21642394	Glioblastoma	GPL570	RMA normalized signal intensities (log2)	GBM, TMZ/radiotherapy (1621)	Public on Jun 20 2008	May 03 2007	Nov 30 2009	RNA	1	brain (resected material)	Homo sapiens	9606	total RNA	MGMT status: M	GPL570	Monika,E,Hegi	monika.hegi@chuv.ch			LTBG	Neurosurgery	CHUV	Bugnon 46	Lausanne	Vaud	1011	Switzerland		ftp://ftp.ncbi.nlm.nih.gov/pub/geo/DATA/supplementary/samples/GSM187nnn/GSM187178/GSM187178.cel.gz	54675		tissue: brain (resected material)<-!->disease status: GBM<-!->patient: 1621<-!->age: 61.8<-!->gender: MALE<-!->treatment: TMZ/radiotherapy<-!->survival status: 1<-!->survival time in months: 25.13<-!->mgmt status: M	Qiagen Rneasy Lipid Tissue mini kit protocol	Affymetrix Small sample target labelling assay (double amplification) with ENZO kit, start with 100ng	Affymetrix hybridisation protocol	GeneChip Operating Software instructions using GeneChip Scanner 3000 High-Resolution Scanning Patch	RMA: background substruction, quantile normalization and median polish summarization.	biotin								Glioblastoma from a homogenous cohort of patients treated within clinical trial	Public on Jun 20 2008
GSM187179	GSE7696	18565887 and 21642395	Glioblastoma	GPL570	RMA normalized signal intensities (log2)	Recurrent GBM, TMZ/radiotherapy (1622R)	Public on Jun 20 2008	May 03 2007	Nov 30 2009	RNA	1	brain (resected material)	Homo sapiens	9606	total RNA	MGMT status: M	GPL570	Monika,E,Hegi	monika.hegi@chuv.ch			LTBG	Neurosurgery	CHUV	Bugnon 46	Lausanne	Vaud	1011	Switzerland		ftp://ftp.ncbi.nlm.nih.gov/pub/geo/DATA/supplementary/samples/GSM187nnn/GSM187179/GSM187179.cel.gz	54675		tissue: brain (resected material)<-!->disease status: recurrent GBM<-!->patient: 1621<-!->age: 61.8<-!->gender: MALE<-!->treatment: TMZ/radiotherapy<-!->survival status: 1<-!->survival time in months: 25.13<-!->mgmt status: M	Qiagen Rneasy Lipid Tissue mini kit protocol	Affymetrix Small sample target labelling assay (double amplification) with ENZO kit, start with 100ng	Affymetrix hybridisation protocol	GeneChip Operating Software instructions using GeneChip Scanner 3000 High-Resolution Scanning Patch	RMA: background substruction, quantile normalization and median polish summarization.	biotin								Glioblastoma from a homogenous cohort of patients treated within clinical trial	Public on Jun 20 2008
GSM187181	GSE7696	18565887 and 21642396	Glioblastoma	GPL570	RMA normalized signal intensities (log2)	Recurrent GBM, TMZ/radiotherapy (1795R)	Public on Jun 20 2008	May 03 2007	Nov 30 2009	RNA	1	brain (resected material)	Homo sapiens	9606	total RNA	MGMT status: M	GPL570	Monika,E,Hegi	monika.hegi@chuv.ch			LTBG	Neurosurgery	CHUV	Bugnon 46	Lausanne	Vaud	1011	Switzerland		ftp://ftp.ncbi.nlm.nih.gov/pub/geo/DATA/supplementary/samples/GSM187nnn/GSM187181/GSM187181.cel.gz	54675		tissue: brain (resected material)<-!->disease status: recurrent GBM<-!->patient: 1795<-!->age: 43.4<-!->gender: MALE<-!->treatment: TMZ/radiotherapy<-!->survival status: 0<-!->survival time in months: 72.04<-!->mgmt status: M	Qiagen Rneasy Lipid Tissue mini kit protocol	Affymetrix Small sample target labelling assay (double amplification) with ENZO kit, start with 100ng	Affymetrix hybridisation protocol	GeneChip Operating Software instructions using GeneChip Scanner 3000 High-Resolution Scanning Patch	RMA: background substruction, quantile normalization and median polish summarization.	biotin								Glioblastoma from a homogenous cohort of patients treated within clinical trial	Public on Jun 20 2008
GSM187182	GSE7696	18565887 and 21642397	Glioblastoma	GPL570	RMA normalized signal intensities (log2)	Recurrent GBM, TMZ/radiotherapy (1854R)	Public on Jun 20 2008	May 03 2007	Nov 30 2009	RNA	1	brain (resected material)	Homo sapiens	9606	total RNA	MGMT status: M	GPL570	Monika,E,Hegi	monika.hegi@chuv.ch			LTBG	Neurosurgery	CHUV	Bugnon 46	Lausanne	Vaud	1011	Switzerland		ftp://ftp.ncbi.nlm.nih.gov/pub/geo/DATA/supplementary/samples/GSM187nnn/GSM187182/GSM187182.cel.gz	54675		tissue: brain (resected material)<-!->disease status: recurrent GBM<-!->patient: 1854<-!->age: 52<-!->gender: MALE<-!->treatment: TMZ/radiotherapy<-!->survival status: 0<-!->survival time in months: 63.49<-!->mgmt status: M	Qiagen Rneasy Lipid Tissue mini kit protocol	Affymetrix Small sample target labelling assay (double amplification) with ENZO kit, start with 100ng	Affymetrix hybridisation protocol	GeneChip Operating Software instructions using GeneChip Scanner 3000 High-Resolution Scanning Patch	RMA: background substruction, quantile normalization and median polish summarization.	biotin								Glioblastoma from a homogenous cohort of patients treated within clinical trial	Public on Jun 20 2008
GSM187183	GSE7696	18565887 and 21642398	Glioblastoma	GPL570	RMA normalized signal intensities (log2)	Re-recurrent GBM, TMZ/radiotherapy (1869RR)	Public on Jun 20 2008	May 03 2007	Nov 30 2009	RNA	1	brain (resected material)	Homo sapiens	9606	total RNA	MGMT status: M	GPL570	Monika,E,Hegi	monika.hegi@chuv.ch			LTBG	Neurosurgery	CHUV	Bugnon 46	Lausanne	Vaud	1011	Switzerland		ftp://ftp.ncbi.nlm.nih.gov/pub/geo/DATA/supplementary/samples/GSM187nnn/GSM187183/GSM187183.cel.gz	54675		tissue: brain (resected material)<-!->disease status: re-recurrent GBM<-!->patient: 1795<-!->age: 43.4<-!->gender: MALE<-!->treatment: TMZ/radiotherapy<-!->survival status: 0<-!->survival time in months: 72.04<-!->mgmt status: M	Qiagen Rneasy Lipid Tissue mini kit protocol	Affymetrix Small sample target labelling assay (double amplification) with ENZO kit, start with 100ng	Affymetrix hybridisation protocol	GeneChip Operating Software instructions using GeneChip Scanner 3000 High-Resolution Scanning Patch	RMA: background substruction, quantile normalization and median polish summarization.	biotin								Glioblastoma from a homogenous cohort of patients treated within clinical trial	Public on Jun 20 2008
GSM187184	GSE7696	18565887 and 21642399	Glioblastoma	GPL570	RMA normalized signal intensities (log2)	GBM, TMZ/radiotherapy (190)	Public on Jun 20 2008	May 03 2007	Nov 30 2009	RNA	1	brain (resected material)	Homo sapiens	9606	total RNA	MGMT status: M	GPL570	Monika,E,Hegi	monika.hegi@chuv.ch			LTBG	Neurosurgery	CHUV	Bugnon 46	Lausanne	Vaud	1011	Switzerland		ftp://ftp.ncbi.nlm.nih.gov/pub/geo/DATA/supplementary/samples/GSM187nnn/GSM187184/GSM187184.cel.gz	54675		tissue: brain (resected material)<-!->disease status: GBM<-!->patient: 190<-!->age: 60.5<-!->gender: MALE<-!->treatment: TMZ/radiotherapy<-!->survival status: 1<-!->survival time in months: 17.34<-!->mgmt status: M	Qiagen Rneasy Lipid Tissue mini kit protocol	Affymetrix Small sample target labelling assay (double amplification) with ENZO kit, start with 100ng	Affymetrix hybridisation protocol	GeneChip Operating Software instructions using GeneChip Scanner 3000 High-Resolution Scanning Patch	RMA: background substruction, quantile normalization and median polish summarization.	biotin								Glioblastoma from a homogenous cohort of patients treated within clinical trial	Public on Jun 20 2008
GSM187185	GSE7696	18565887 and 21642400	Glioblastoma	GPL570	RMA normalized signal intensities (log2)	GBM, radiotherapy (211)	Public on Jun 20 2008	May 03 2007	Nov 30 2009	RNA	1	brain (resected material)	Homo sapiens	9606	total RNA	MGMT status: M	GPL570	Monika,E,Hegi	monika.hegi@chuv.ch			LTBG	Neurosurgery	CHUV	Bugnon 46	Lausanne	Vaud	1011	Switzerland		ftp://ftp.ncbi.nlm.nih.gov/pub/geo/DATA/supplementary/samples/GSM187nnn/GSM187185/GSM187185.cel.gz	54675		tissue: brain (resected material)<-!->disease status: GBM<-!->patient: 211<-!->age: 44.4<-!->gender: MALE<-!->treatment: radiotherapy<-!->survival status: 1<-!->survival time in months: 8.75<-!->mgmt status: M	Qiagen Rneasy Lipid Tissue mini kit protocol	Affymetrix Small sample target labelling assay (double amplification) with ENZO kit, start with 100ng	Affymetrix hybridisation protocol	GeneChip Operating Software instructions using GeneChip Scanner 3000 High-Resolution Scanning Patch	RMA: background substruction, quantile normalization and median polish summarization.	biotin								Glioblastoma from a homogenous cohort of patients treated within clinical trial	Public on Jun 20 2008
GSM187186	GSE7696	18565887 and 21642401	Glioblastoma	GPL570	RMA normalized signal intensities (log2)	Recurrent GBM, radiotherapy (212R)	Public on Jun 20 2008	May 03 2007	Nov 30 2009	RNA	1	brain (resected material)	Homo sapiens	9606	total RNA	MGMT status: U	GPL570	Monika,E,Hegi	monika.hegi@chuv.ch			LTBG	Neurosurgery	CHUV	Bugnon 46	Lausanne	Vaud	1011	Switzerland		ftp://ftp.ncbi.nlm.nih.gov/pub/geo/DATA/supplementary/samples/GSM187nnn/GSM187186/GSM187186.cel.gz	54675		tissue: brain (resected material)<-!->disease status: recurrent GBM<-!->patient: 212<-!->age: 59.3<-!->gender: FEMALE<-!->treatment: radiotherapy<-!->survival status: 1<-!->survival time in months: 16.22<-!->mgmt status: U	Qiagen Rneasy Lipid Tissue mini kit protocol	Affymetrix Small sample target labelling assay (double amplification) with ENZO kit, start with 100ng	Affymetrix hybridisation protocol	GeneChip Operating Software instructions using GeneChip Scanner 3000 High-Resolution Scanning Patch	RMA: background substruction, quantile normalization and median polish summarization.	biotin								Glioblastoma from a homogenous cohort of patients treated within clinical trial	Public on Jun 20 2008
GSM187187	GSE7696	18565887 and 21642402	Glioblastoma	GPL570	RMA normalized signal intensities (log2)	GBM, radiotherapy (218)	Public on Jun 20 2008	May 03 2007	Nov 30 2009	RNA	1	brain (resected material)	Homo sapiens	9606	total RNA	MGMT status: M	GPL570	Monika,E,Hegi	monika.hegi@chuv.ch			LTBG	Neurosurgery	CHUV	Bugnon 46	Lausanne	Vaud	1011	Switzerland		ftp://ftp.ncbi.nlm.nih.gov/pub/geo/DATA/supplementary/samples/GSM187nnn/GSM187187/GSM187187.cel.gz	54675		tissue: brain (resected material)<-!->disease status: GBM<-!->patient: 218<-!->age: 48.3<-!->gender: FEMALE<-!->treatment: radiotherapy<-!->survival status: 1<-!->survival time in months: 16.25<-!->mgmt status: M	Qiagen Rneasy Lipid Tissue mini kit protocol	Affymetrix Small sample target labelling assay (double amplification) with ENZO kit, start with 100ng	Affymetrix hybridisation protocol	GeneChip Operating Software instructions using GeneChip Scanner 3000 High-Resolution Scanning Patch	RMA: background substruction, quantile normalization and median polish summarization.	biotin								Glioblastoma from a homogenous cohort of patients treated within clinical trial	Public on Jun 20 2008
GSM187188	GSE7696	18565887 and 21642403	Glioblastoma	GPL570	RMA normalized signal intensities (log2)	GBM, TMZ/radiotherapy (222)	Public on Jun 20 2008	May 03 2007	Nov 30 2009	RNA	1	brain (resected material)	Homo sapiens	9606	total RNA	MGMT status: U	GPL570	Monika,E,Hegi	monika.hegi@chuv.ch			LTBG	Neurosurgery	CHUV	Bugnon 46	Lausanne	Vaud	1011	Switzerland		ftp://ftp.ncbi.nlm.nih.gov/pub/geo/DATA/supplementary/samples/GSM187nnn/GSM187188/GSM187188.cel.gz	54675		tissue: brain (resected material)<-!->disease status: GBM<-!->patient: 222<-!->age: 61.6<-!->gender: FEMALE<-!->treatment: TMZ/radiotherapy<-!->survival status: 1<-!->survival time in months: 11.84<-!->mgmt status: U	Qiagen Rneasy Lipid Tissue mini kit protocol	Affymetrix Small sample target labelling assay (double amplification) with ENZO kit, start with 100ng	Affymetrix hybridisation protocol	GeneChip Operating Software instructions using GeneChip Scanner 3000 High-Resolution Scanning Patch	RMA: background substruction, quantile normalization and median polish summarization.	biotin								Glioblastoma from a homogenous cohort of patients treated within clinical trial	Public on Jun 20 2008
GSM187189	GSE7696	18565887 and 21642404	Glioblastoma	GPL570	RMA normalized signal intensities (log2)	GBM, TMZ/radiotherapy (236)	Public on Jun 20 2008	May 03 2007	Nov 30 2009	RNA	1	brain (resected material)	Homo sapiens	9606	total RNA	MGMT status: U	GPL570	Monika,E,Hegi	monika.hegi@chuv.ch			LTBG	Neurosurgery	CHUV	Bugnon 46	Lausanne	Vaud	1011	Switzerland		ftp://ftp.ncbi.nlm.nih.gov/pub/geo/DATA/supplementary/samples/GSM187nnn/GSM187189/GSM187189.cel.gz	54675		tissue: brain (resected material)<-!->disease status: GBM<-!->patient: 236<-!->age: 56.7<-!->gender: MALE<-!->treatment: TMZ/radiotherapy<-!->survival status: 1<-!->survival time in months: 10.59<-!->mgmt status: U	Qiagen Rneasy Lipid Tissue mini kit protocol	Affymetrix Small sample target labelling assay (double amplification) with ENZO kit, start with 100ng	Affymetrix hybridisation protocol	GeneChip Operating Software instructions using GeneChip Scanner 3000 High-Resolution Scanning Patch	RMA: background substruction, quantile normalization and median polish summarization.	biotin								Glioblastoma from a homogenous cohort of patients treated within clinical trial	Public on Jun 20 2008
GSM187190	GSE7696	18565887 and 21642405	Glioblastoma	GPL570	RMA normalized signal intensities (log2)	GBM, radiotherapy (242)	Public on Jun 20 2008	May 03 2007	Nov 30 2009	RNA	1	brain (resected material)	Homo sapiens	9606	total RNA	MGMT status: U	GPL570	Monika,E,Hegi	monika.hegi@chuv.ch			LTBG	Neurosurgery	CHUV	Bugnon 46	Lausanne	Vaud	1011	Switzerland		ftp://ftp.ncbi.nlm.nih.gov/pub/geo/DATA/supplementary/samples/GSM187nnn/GSM187190/GSM187190.cel.gz	54675		tissue: brain (resected material)<-!->disease status: GBM<-!->patient: 242<-!->age: 54.1<-!->gender: MALE<-!->treatment: radiotherapy<-!->survival status: 1<-!->survival time in months: 14.34<-!->mgmt status: U	Qiagen Rneasy Lipid Tissue mini kit protocol	Affymetrix Small sample target labelling assay (double amplification) with ENZO kit, start with 100ng	Affymetrix hybridisation protocol	GeneChip Operating Software instructions using GeneChip Scanner 3000 High-Resolution Scanning Patch	RMA: background substruction, quantile normalization and median polish summarization.	biotin								Glioblastoma from a homogenous cohort of patients treated within clinical trial	Public on Jun 20 2008
GSM187191	GSE7696	18565887 and 21642406	Glioblastoma	GPL570	RMA normalized signal intensities (log2)	GBM, radiotherapy (246)	Public on Jun 20 2008	May 03 2007	Nov 30 2009	RNA	1	brain (resected material)	Homo sapiens	9606	total RNA	MGMT status: M	GPL570	Monika,E,Hegi	monika.hegi@chuv.ch			LTBG	Neurosurgery	CHUV	Bugnon 46	Lausanne	Vaud	1011	Switzerland		ftp://ftp.ncbi.nlm.nih.gov/pub/geo/DATA/supplementary/samples/GSM187nnn/GSM187191/GSM187191.cel.gz	54675		tissue: brain (resected material)<-!->disease status: GBM<-!->patient: 246<-!->age: 54.1<-!->gender: MALE<-!->treatment: radiotherapy<-!->survival status: 1<-!->survival time in months: 23.03<-!->mgmt status: M	Qiagen Rneasy Lipid Tissue mini kit protocol	Affymetrix Small sample target labelling assay (double amplification) with ENZO kit, start with 100ng	Affymetrix hybridisation protocol	GeneChip Operating Software instructions using GeneChip Scanner 3000 High-Resolution Scanning Patch	RMA: background substruction, quantile normalization and median polish summarization.	biotin								Glioblastoma from a homogenous cohort of patients treated within clinical trial	Public on Jun 20 2008
GSM187192	GSE7696	18565887 and 21642407	Glioblastoma	GPL570	RMA normalized signal intensities (log2)	GBM, radiotherapy (254)	Public on Jun 20 2008	May 03 2007	Nov 30 2009	RNA	1	brain (resected material)	Homo sapiens	9606	total RNA	MGMT status: U	GPL570	Monika,E,Hegi	monika.hegi@chuv.ch			LTBG	Neurosurgery	CHUV	Bugnon 46	Lausanne	Vaud	1011	Switzerland		ftp://ftp.ncbi.nlm.nih.gov/pub/geo/DATA/supplementary/samples/GSM187nnn/GSM187192/GSM187192.cel.gz	54675		tissue: brain (resected material)<-!->disease status: GBM<-!->patient: 254<-!->age: 63.6<-!->gender: MALE<-!->treatment: radiotherapy<-!->survival status: 1<-!->survival time in months: 7.5<-!->mgmt status: U	Qiagen Rneasy Lipid Tissue mini kit protocol	Affymetrix Small sample target labelling assay (double amplification) with ENZO kit, start with 100ng	Affymetrix hybridisation protocol	GeneChip Operating Software instructions using GeneChip Scanner 3000 High-Resolution Scanning Patch	RMA: background substruction, quantile normalization and median polish summarization.	biotin								Glioblastoma from a homogenous cohort of patients treated within clinical trial	Public on Jun 20 2008
GSM187193	GSE7696	18565887 and 21642408	Glioblastoma	GPL570	RMA normalized signal intensities (log2)	GBM, TMZ/radiotherapy (269)	Public on Jun 20 2008	May 03 2007	Nov 30 2009	RNA	1	brain (resected material)	Homo sapiens	9606	total RNA	MGMT status: U	GPL570	Monika,E,Hegi	monika.hegi@chuv.ch			LTBG	Neurosurgery	CHUV	Bugnon 46	Lausanne	Vaud	1011	Switzerland		ftp://ftp.ncbi.nlm.nih.gov/pub/geo/DATA/supplementary/samples/GSM187nnn/GSM187193/GSM187193.cel.gz	54675		tissue: brain (resected material)<-!->disease status: GBM<-!->patient: 269<-!->age: 61<-!->gender: MALE<-!->treatment: TMZ/radiotherapy<-!->survival status: 1<-!->survival time in months: 7.04<-!->mgmt status: U	Qiagen Rneasy Lipid Tissue mini kit protocol	Affymetrix Small sample target labelling assay (double amplification) with ENZO kit, start with 100ng	Affymetrix hybridisation protocol	GeneChip Operating Software instructions using GeneChip Scanner 3000 High-Resolution Scanning Patch	RMA: background substruction, quantile normalization and median polish summarization.	biotin								Glioblastoma from a homogenous cohort of patients treated within clinical trial	Public on Jun 20 2008
GSM187194	GSE7696	18565887 and 21642409	Glioblastoma	GPL570	RMA normalized signal intensities (log2)	GBM, TMZ/radiotherapy (274)	Public on Jun 20 2008	May 03 2007	Nov 30 2009	RNA	1	brain (resected material)	Homo sapiens	9606	total RNA	MGMT status: U	GPL570	Monika,E,Hegi	monika.hegi@chuv.ch			LTBG	Neurosurgery	CHUV	Bugnon 46	Lausanne	Vaud	1011	Switzerland		ftp://ftp.ncbi.nlm.nih.gov/pub/geo/DATA/supplementary/samples/GSM187nnn/GSM187194/GSM187194.cel.gz	54675		tissue: brain (resected material)<-!->disease status: GBM<-!->patient: 274<-!->age: 48.8<-!->gender: FEMALE<-!->treatment: TMZ/radiotherapy<-!->survival status: 1<-!->survival time in months: 9.18<-!->mgmt status: U	Qiagen Rneasy Lipid Tissue mini kit protocol	Affymetrix Small sample target labelling assay (double amplification) with ENZO kit, start with 100ng	Affymetrix hybridisation protocol	GeneChip Operating Software instructions using GeneChip Scanner 3000 High-Resolution Scanning Patch	RMA: background substruction, quantile normalization and median polish summarization.	biotin								Glioblastoma from a homogenous cohort of patients treated within clinical trial	Public on Jun 20 2008
GSM187195	GSE7696	18565887 and 21642410	Glioblastoma	GPL570	RMA normalized signal intensities (log2)	GBM, radiotherapy (283)	Public on Jun 20 2008	May 03 2007	Nov 30 2009	RNA	1	brain (resected material)	Homo sapiens	9606	total RNA	MGMT status: M	GPL570	Monika,E,Hegi	monika.hegi@chuv.ch			LTBG	Neurosurgery	CHUV	Bugnon 46	Lausanne	Vaud	1011	Switzerland		ftp://ftp.ncbi.nlm.nih.gov/pub/geo/DATA/supplementary/samples/GSM187nnn/GSM187195/GSM187195.cel.gz	54675		tissue: brain (resected material)<-!->disease status: GBM<-!->patient: 283<-!->age: 56.9<-!->gender: MALE<-!->treatment: radiotherapy<-!->survival status: 1<-!->survival time in months: 7.5<-!->mgmt status: M	Qiagen Rneasy Lipid Tissue mini kit protocol	Affymetrix Small sample target labelling assay (double amplification) with ENZO kit, start with 100ng	Affymetrix hybridisation protocol	GeneChip Operating Software instructions using GeneChip Scanner 3000 High-Resolution Scanning Patch	RMA: background substruction, quantile normalization and median polish summarization.	biotin								Glioblastoma from a homogenous cohort of patients treated within clinical trial	Public on Jun 20 2008
GSM187196	GSE7696	18565887 and 21642411	Glioblastoma	GPL570	RMA normalized signal intensities (log2)	GBM, radiotherapy (284)	Public on Jun 20 2008	May 03 2007	Nov 30 2009	RNA	1	brain (resected material)	Homo sapiens	9606	total RNA	MGMT status: M	GPL570	Monika,E,Hegi	monika.hegi@chuv.ch			LTBG	Neurosurgery	CHUV	Bugnon 46	Lausanne	Vaud	1011	Switzerland		ftp://ftp.ncbi.nlm.nih.gov/pub/geo/DATA/supplementary/samples/GSM187nnn/GSM187196/GSM187196.cel.gz	54675		tissue: brain (resected material)<-!->disease status: GBM<-!->patient: 284<-!->age: 51.5<-!->gender: MALE<-!->treatment: radiotherapy<-!->survival status: 1<-!->survival time in months: 26.74<-!->mgmt status: M	Qiagen Rneasy Lipid Tissue mini kit protocol	Affymetrix Small sample target labelling assay (double amplification) with ENZO kit, start with 100ng	Affymetrix hybridisation protocol	GeneChip Operating Software instructions using GeneChip Scanner 3000 High-Resolution Scanning Patch	RMA: background substruction, quantile normalization and median polish summarization.	biotin								Glioblastoma from a homogenous cohort of patients treated within clinical trial	Public on Jun 20 2008
GSM187197	GSE7696	18565887 and 21642412	Glioblastoma	GPL570	RMA normalized signal intensities (log2)	GBM, TMZ/radiotherapy (288)	Public on Jun 20 2008	May 03 2007	Nov 30 2009	RNA	1	brain (resected material)	Homo sapiens	9606	total RNA	MGMT status: M	GPL570	Monika,E,Hegi	monika.hegi@chuv.ch			LTBG	Neurosurgery	CHUV	Bugnon 46	Lausanne	Vaud	1011	Switzerland		ftp://ftp.ncbi.nlm.nih.gov/pub/geo/DATA/supplementary/samples/GSM187nnn/GSM187197/GSM187197.cel.gz	54675		tissue: brain (resected material)<-!->disease status: GBM<-!->patient: 288<-!->age: 44.5<-!->gender: MALE<-!->treatment: TMZ/radiotherapy<-!->survival status: 0<-!->survival time in months: 26.78<-!->mgmt status: M	Qiagen Rneasy Lipid Tissue mini kit protocol	Affymetrix Small sample target labelling assay (double amplification) with ENZO kit, start with 100ng	Affymetrix hybridisation protocol	GeneChip Operating Software instructions using GeneChip Scanner 3000 High-Resolution Scanning Patch	RMA: background substruction, quantile normalization and median polish summarization.	biotin								Glioblastoma from a homogenous cohort of patients treated within clinical trial	Public on Jun 20 2008
GSM187198	GSE7696	18565887 and 21642413	Glioblastoma	GPL570	RMA normalized signal intensities (log2)	GBM, TMZ/radiotherapy (30)	Public on Jun 20 2008	May 03 2007	Nov 30 2009	RNA	1	brain (resected material)	Homo sapiens	9606	total RNA	MGMT status: M	GPL570	Monika,E,Hegi	monika.hegi@chuv.ch			LTBG	Neurosurgery	CHUV	Bugnon 46	Lausanne	Vaud	1011	Switzerland		ftp://ftp.ncbi.nlm.nih.gov/pub/geo/DATA/supplementary/samples/GSM187nnn/GSM187198/GSM187198.cel.gz	54675		tissue: brain (resected material)<-!->disease status: GBM<-!->patient: 30<-!->age: 61<-!->gender: MALE<-!->treatment: TMZ/radiotherapy<-!->survival status: 1<-!->survival time in months: 6.94<-!->mgmt status: M	Qiagen Rneasy Lipid Tissue mini kit protocol	Affymetrix Small sample target labelling assay (double amplification) with ENZO kit, start with 100ng	Affymetrix hybridisation protocol	GeneChip Operating Software instructions using GeneChip Scanner 3000 High-Resolution Scanning Patch	RMA: background substruction, quantile normalization and median polish summarization.	biotin								Glioblastoma from a homogenous cohort of patients treated within clinical trial	Public on Jun 20 2008
GSM187199	GSE7696	18565887 and 21642414	Glioblastoma	GPL570	RMA normalized signal intensities (log2)	GBM, TMZ/radiotherapy (300)	Public on Jun 20 2008	May 03 2007	Nov 30 2009	RNA	1	brain (resected material)	Homo sapiens	9606	total RNA	MGMT status: ?	GPL570	Monika,E,Hegi	monika.hegi@chuv.ch			LTBG	Neurosurgery	CHUV	Bugnon 46	Lausanne	Vaud	1011	Switzerland		ftp://ftp.ncbi.nlm.nih.gov/pub/geo/DATA/supplementary/samples/GSM187nnn/GSM187199/GSM187199.cel.gz	54675		tissue: brain (resected material)<-!->disease status: GBM<-!->patient: 300<-!->age: 47.1<-!->gender: MALE<-!->treatment: TMZ/radiotherapy<-!->survival status: 1<-!->survival time in months: 8.68<-!->mgmt status: ?	Qiagen Rneasy Lipid Tissue mini kit protocol	Affymetrix Small sample target labelling assay (double amplification) with ENZO kit, start with 100ng	Affymetrix hybridisation protocol	GeneChip Operating Software instructions using GeneChip Scanner 3000 High-Resolution Scanning Patch	RMA: background substruction, quantile normalization and median polish summarization.	biotin								Glioblastoma from a homogenous cohort of patients treated within clinical trial	Public on Jun 20 2008
GSM187200	GSE7696	18565887 and 21642415	Glioblastoma	GPL570	RMA normalized signal intensities (log2)	GBM, radiotherapy (323)	Public on Jun 20 2008	May 03 2007	Nov 30 2009	RNA	1	brain (resected material)	Homo sapiens	9606	total RNA	MGMT status: M	GPL570	Monika,E,Hegi	monika.hegi@chuv.ch			LTBG	Neurosurgery	CHUV	Bugnon 46	Lausanne	Vaud	1011	Switzerland		ftp://ftp.ncbi.nlm.nih.gov/pub/geo/DATA/supplementary/samples/GSM187nnn/GSM187200/GSM187200.cel.gz	54675		tissue: brain (resected material)<-!->disease status: GBM<-!->patient: 323<-!->age: 53.3<-!->gender: MALE<-!->treatment: radiotherapy<-!->survival status: 1<-!->survival time in months: 16.38<-!->mgmt status: M	Qiagen Rneasy Lipid Tissue mini kit protocol	Affymetrix Small sample target labelling assay (double amplification) with ENZO kit, start with 100ng	Affymetrix hybridisation protocol	GeneChip Operating Software instructions using GeneChip Scanner 3000 High-Resolution Scanning Patch	RMA: background substruction, quantile normalization and median polish summarization.	biotin								Glioblastoma from a homogenous cohort of patients treated within clinical trial	Public on Jun 20 2008
GSM187201	GSE7696	18565887 and 21642416	Glioblastoma	GPL570	RMA normalized signal intensities (log2)	GBM, radiotherapy (328)	Public on Jun 20 2008	May 03 2007	Nov 30 2009	RNA	1	brain (resected material)	Homo sapiens	9606	total RNA	MGMT status: U	GPL570	Monika,E,Hegi	monika.hegi@chuv.ch			LTBG	Neurosurgery	CHUV	Bugnon 46	Lausanne	Vaud	1011	Switzerland		ftp://ftp.ncbi.nlm.nih.gov/pub/geo/DATA/supplementary/samples/GSM187nnn/GSM187201/GSM187201.cel.gz	54675		tissue: brain (resected material)<-!->disease status: GBM<-!->patient: 328<-!->age: 62.7<-!->gender: MALE<-!->treatment: radiotherapy<-!->survival status: 1<-!->survival time in months: 11.35<-!->mgmt status: U	Qiagen Rneasy Lipid Tissue mini kit protocol	Affymetrix Small sample target labelling assay (double amplification) with ENZO kit, start with 100ng	Affymetrix hybridisation protocol	GeneChip Operating Software instructions using GeneChip Scanner 3000 High-Resolution Scanning Patch	RMA: background substruction, quantile normalization and median polish summarization.	biotin								Glioblastoma from a homogenous cohort of patients treated within clinical trial	Public on Jun 20 2008
GSM187202	GSE7696	18565887 and 21642417	Glioblastoma	GPL570	RMA normalized signal intensities (log2)	GBM, TMZ/radiotherapy (344)	Public on Jun 20 2008	May 03 2007	Nov 30 2009	RNA	1	brain (resected material)	Homo sapiens	9606	total RNA	MGMT status: U	GPL570	Monika,E,Hegi	monika.hegi@chuv.ch			LTBG	Neurosurgery	CHUV	Bugnon 46	Lausanne	Vaud	1011	Switzerland		ftp://ftp.ncbi.nlm.nih.gov/pub/geo/DATA/supplementary/samples/GSM187nnn/GSM187202/GSM187202.cel.gz	54675		tissue: brain (resected material)<-!->disease status: GBM<-!->patient: 344<-!->age: 56.8<-!->gender: MALE<-!->treatment: TMZ/radiotherapy<-!->survival status: 1<-!->survival time in months: 16.38<-!->mgmt status: U	Qiagen Rneasy Lipid Tissue mini kit protocol	Affymetrix Small sample target labelling assay (double amplification) with ENZO kit, start with 100ng	Affymetrix hybridisation protocol	GeneChip Operating Software instructions using GeneChip Scanner 3000 High-Resolution Scanning Patch	RMA: background substruction, quantile normalization and median polish summarization.	biotin								Glioblastoma from a homogenous cohort of patients treated within clinical trial	Public on Jun 20 2008
GSM187203	GSE7696	18565887 and 21642418	Glioblastoma	GPL570	RMA normalized signal intensities (log2)	GBM, radiotherapy (345)	Public on Jun 20 2008	May 03 2007	Nov 30 2009	RNA	1	brain (resected material)	Homo sapiens	9606	total RNA	MGMT status: M	GPL570	Monika,E,Hegi	monika.hegi@chuv.ch			LTBG	Neurosurgery	CHUV	Bugnon 46	Lausanne	Vaud	1011	Switzerland		ftp://ftp.ncbi.nlm.nih.gov/pub/geo/DATA/supplementary/samples/GSM187nnn/GSM187203/GSM187203.cel.gz	54675		tissue: brain (resected material)<-!->disease status: GBM<-!->patient: 345<-!->age: 59.4<-!->gender: MALE<-!->treatment: radiotherapy<-!->survival status: 1<-!->survival time in months: 5.56<-!->mgmt status: M	Qiagen Rneasy Lipid Tissue mini kit protocol	Affymetrix Small sample target labelling assay (double amplification) with ENZO kit, start with 100ng	Affymetrix hybridisation protocol	GeneChip Operating Software instructions using GeneChip Scanner 3000 High-Resolution Scanning Patch	RMA: background substruction, quantile normalization and median polish summarization.	biotin								Glioblastoma from a homogenous cohort of patients treated within clinical trial	Public on Jun 20 2008
GSM187204	GSE7696	18565887 and 21642419	Glioblastoma	GPL570	RMA normalized signal intensities (log2)	GBM, radiotherapy (349)	Public on Jun 20 2008	May 03 2007	Nov 30 2009	RNA	1	brain (resected material)	Homo sapiens	9606	total RNA	MGMT status: M	GPL570	Monika,E,Hegi	monika.hegi@chuv.ch			LTBG	Neurosurgery	CHUV	Bugnon 46	Lausanne	Vaud	1011	Switzerland		ftp://ftp.ncbi.nlm.nih.gov/pub/geo/DATA/supplementary/samples/GSM187nnn/GSM187204/GSM187204.cel.gz	54675		tissue: brain (resected material)<-!->disease status: GBM<-!->patient: 349<-!->age: 51.7<-!->gender: FEMALE<-!->treatment: radiotherapy<-!->survival status: 1<-!->survival time in months: 14.14<-!->mgmt status: M	Qiagen Rneasy Lipid Tissue mini kit protocol	Affymetrix Small sample target labelling assay (double amplification) with ENZO kit, start with 100ng	Affymetrix hybridisation protocol	GeneChip Operating Software instructions using GeneChip Scanner 3000 High-Resolution Scanning Patch	RMA: background substruction, quantile normalization and median polish summarization.	biotin								Glioblastoma from a homogenous cohort of patients treated within clinical trial	Public on Jun 20 2008
GSM187205	GSE7696	18565887 and 21642420	Glioblastoma	GPL570	RMA normalized signal intensities (log2)	GBM, TMZ/radiotherapy (356bis)	Public on Jun 20 2008	May 03 2007	Nov 30 2009	RNA	1	brain (resected material)	Homo sapiens	9606	total RNA	MGMT status: U	GPL570	Monika,E,Hegi	monika.hegi@chuv.ch			LTBG	Neurosurgery	CHUV	Bugnon 46	Lausanne	Vaud	1011	Switzerland		ftp://ftp.ncbi.nlm.nih.gov/pub/geo/DATA/supplementary/samples/GSM187nnn/GSM187205/GSM187205.cel.gz	54675		tissue: brain (resected material)<-!->disease status: GBM<-!->patient: 356<-!->age: 32.4<-!->gender: MALE<-!->treatment: TMZ/radiotherapy<-!->survival status: 1<-!->survival time in months: 6.94<-!->mgmt status: U	Qiagen Rneasy Lipid Tissue mini kit protocol	Affymetrix Small sample target labelling assay (double amplification) with ENZO kit, start with 100ng	Affymetrix hybridisation protocol	GeneChip Operating Software instructions using GeneChip Scanner 3000 High-Resolution Scanning Patch	RMA: background substruction, quantile normalization and median polish summarization.	biotin								Glioblastoma from a homogenous cohort of patients treated within clinical trial	Public on Jun 20 2008
GSM187206	GSE7696	18565887 and 21642421	Glioblastoma	GPL570	RMA normalized signal intensities (log2)	GBM, TMZ/radiotherapy (360)	Public on Jun 20 2008	May 03 2007	Nov 30 2009	RNA	1	brain (resected material)	Homo sapiens	9606	total RNA	MGMT status: M	GPL570	Monika,E,Hegi	monika.hegi@chuv.ch			LTBG	Neurosurgery	CHUV	Bugnon 46	Lausanne	Vaud	1011	Switzerland		ftp://ftp.ncbi.nlm.nih.gov/pub/geo/DATA/supplementary/samples/GSM187nnn/GSM187206/GSM187206.cel.gz	54675		tissue: brain (resected material)<-!->disease status: GBM<-!->patient: 360<-!->age: 55.8<-!->gender: FEMALE<-!->treatment: TMZ/radiotherapy<-!->survival status: 0<-!->survival time in months: 22.89<-!->mgmt status: M	Qiagen Rneasy Lipid Tissue mini kit protocol	Affymetrix Small sample target labelling assay (double amplification) with ENZO kit, start with 100ng	Affymetrix hybridisation protocol	GeneChip Operating Software instructions using GeneChip Scanner 3000 High-Resolution Scanning Patch	RMA: background substruction, quantile normalization and median polish summarization.	biotin								Glioblastoma from a homogenous cohort of patients treated within clinical trial	Public on Jun 20 2008
GSM187207	GSE7696	18565887 and 21642422	Glioblastoma	GPL570	RMA normalized signal intensities (log2)	GBM, radiotherapy (390)	Public on Jun 20 2008	May 03 2007	Nov 30 2009	RNA	1	brain (resected material)	Homo sapiens	9606	total RNA	MGMT status: U	GPL570	Monika,E,Hegi	monika.hegi@chuv.ch			LTBG	Neurosurgery	CHUV	Bugnon 46	Lausanne	Vaud	1011	Switzerland		ftp://ftp.ncbi.nlm.nih.gov/pub/geo/DATA/supplementary/samples/GSM187nnn/GSM187207/GSM187207.cel.gz	54675		tissue: brain (resected material)<-!->disease status: GBM<-!->patient: 390<-!->age: 41.9<-!->gender: MALE<-!->treatment: radiotherapy<-!->survival status: 1<-!->survival time in months: 15.66<-!->mgmt status: U	Qiagen Rneasy Lipid Tissue mini kit protocol	Affymetrix Small sample target labelling assay (double amplification) with ENZO kit, start with 100ng	Affymetrix hybridisation protocol	GeneChip Operating Software instructions using GeneChip Scanner 3000 High-Resolution Scanning Patch	RMA: background substruction, quantile normalization and median polish summarization.	biotin								Glioblastoma from a homogenous cohort of patients treated within clinical trial	Public on Jun 20 2008
GSM187208	GSE7696	18565887 and 21642423	Glioblastoma	GPL570	RMA normalized signal intensities (log2)	GBM, TMZ/radiotherapy (396)	Public on Jun 20 2008	May 03 2007	Nov 30 2009	RNA	1	brain (resected material)	Homo sapiens	9606	total RNA	MGMT status: M	GPL570	Monika,E,Hegi	monika.hegi@chuv.ch			LTBG	Neurosurgery	CHUV	Bugnon 46	Lausanne	Vaud	1011	Switzerland		ftp://ftp.ncbi.nlm.nih.gov/pub/geo/DATA/supplementary/samples/GSM187nnn/GSM187208/GSM187208.cel.gz	54675		tissue: brain (resected material)<-!->disease status: GBM<-!->patient: 396<-!->age: 49.8<-!->gender: MALE<-!->treatment: TMZ/radiotherapy<-!->survival status: 0<-!->survival time in months: 15.53<-!->mgmt status: M	Qiagen Rneasy Lipid Tissue mini kit protocol	Affymetrix Small sample target labelling assay (double amplification) with ENZO kit, start with 100ng	Affymetrix hybridisation protocol	GeneChip Operating Software instructions using GeneChip Scanner 3000 High-Resolution Scanning Patch	RMA: background substruction, quantile normalization and median polish summarization.	biotin								Glioblastoma from a homogenous cohort of patients treated within clinical trial	Public on Jun 20 2008
GSM187209	GSE7696	18565887 and 21642424	Glioblastoma	GPL570	RMA normalized signal intensities (log2)	GBM, radiotherapy (428)	Public on Jun 20 2008	May 03 2007	Nov 30 2009	RNA	1	brain (resected material)	Homo sapiens	9606	total RNA	MGMT status: M	GPL570	Monika,E,Hegi	monika.hegi@chuv.ch			LTBG	Neurosurgery	CHUV	Bugnon 46	Lausanne	Vaud	1011	Switzerland		ftp://ftp.ncbi.nlm.nih.gov/pub/geo/DATA/supplementary/samples/GSM187nnn/GSM187209/GSM187209.cel.gz	54675		tissue: brain (resected material)<-!->disease status: GBM<-!->patient: 428<-!->age: 57.1<-!->gender: MALE<-!->treatment: radiotherapy<-!->survival status: 1<-!->survival time in months: 9.34<-!->mgmt status: M	Qiagen Rneasy Lipid Tissue mini kit protocol	Affymetrix Small sample target labelling assay (double amplification) with ENZO kit, start with 100ng	Affymetrix hybridisation protocol	GeneChip Operating Software instructions using GeneChip Scanner 3000 High-Resolution Scanning Patch	RMA: background substruction, quantile normalization and median polish summarization.	biotin								Glioblastoma from a homogenous cohort of patients treated within clinical trial	Public on Jun 20 2008
GSM187210	GSE7696	18565887 and 21642425	Glioblastoma	GPL570	RMA normalized signal intensities (log2)	GBM, TMZ/radiotherapy (444)	Public on Jun 20 2008	May 03 2007	Nov 30 2009	RNA	1	brain (resected material)	Homo sapiens	9606	total RNA	MGMT status: M	GPL570	Monika,E,Hegi	monika.hegi@chuv.ch			LTBG	Neurosurgery	CHUV	Bugnon 46	Lausanne	Vaud	1011	Switzerland		ftp://ftp.ncbi.nlm.nih.gov/pub/geo/DATA/supplementary/samples/GSM187nnn/GSM187210/GSM187210.cel.gz	54675		tissue: brain (resected material)<-!->disease status: GBM<-!->patient: 444<-!->age: 63.2<-!->gender: MALE<-!->treatment: TMZ/radiotherapy<-!->survival status: 1<-!->survival time in months: 6.45<-!->mgmt status: M	Qiagen Rneasy Lipid Tissue mini kit protocol	Affymetrix Small sample target labelling assay (double amplification) with ENZO kit, start with 100ng	Affymetrix hybridisation protocol	GeneChip Operating Software instructions using GeneChip Scanner 3000 High-Resolution Scanning Patch	RMA: background substruction, quantile normalization and median polish summarization.	biotin								Glioblastoma from a homogenous cohort of patients treated within clinical trial	Public on Jun 20 2008
GSM187211	GSE7696	18565887 and 21642426	Glioblastoma	GPL570	RMA normalized signal intensities (log2)	GBM, TMZ/radiotherapy (458)	Public on Jun 20 2008	May 03 2007	Nov 30 2009	RNA	1	brain (resected material)	Homo sapiens	9606	total RNA	MGMT status: U	GPL570	Monika,E,Hegi	monika.hegi@chuv.ch			LTBG	Neurosurgery	CHUV	Bugnon 46	Lausanne	Vaud	1011	Switzerland		ftp://ftp.ncbi.nlm.nih.gov/pub/geo/DATA/supplementary/samples/GSM187nnn/GSM187211/GSM187211.cel.gz	54675		tissue: brain (resected material)<-!->disease status: GBM<-!->patient: 458<-!->age: 50<-!->gender: FEMALE<-!->treatment: TMZ/radiotherapy<-!->survival status: 1<-!->survival time in months: 14.41<-!->mgmt status: U	Qiagen Rneasy Lipid Tissue mini kit protocol	Affymetrix Small sample target labelling assay (double amplification) with ENZO kit, start with 100ng	Affymetrix hybridisation protocol	GeneChip Operating Software instructions using GeneChip Scanner 3000 High-Resolution Scanning Patch	RMA: background substruction, quantile normalization and median polish summarization.	biotin								Glioblastoma from a homogenous cohort of patients treated within clinical trial	Public on Jun 20 2008
GSM187212	GSE7696	18565887 and 21642427	Glioblastoma	GPL570	RMA normalized signal intensities (log2)	GBM, TMZ/radiotherapy (461)	Public on Jun 20 2008	May 03 2007	Nov 30 2009	RNA	1	brain (resected material)	Homo sapiens	9606	total RNA	MGMT status: U	GPL570	Monika,E,Hegi	monika.hegi@chuv.ch			LTBG	Neurosurgery	CHUV	Bugnon 46	Lausanne	Vaud	1011	Switzerland		ftp://ftp.ncbi.nlm.nih.gov/pub/geo/DATA/supplementary/samples/GSM187nnn/GSM187212/GSM187212.cel.gz	54675		tissue: brain (resected material)<-!->disease status: GBM<-!->patient: 461<-!->age: 63.8<-!->gender: MALE<-!->treatment: TMZ/radiotherapy<-!->survival status: 1<-!->survival time in months: 14.74<-!->mgmt status: U	Qiagen Rneasy Lipid Tissue mini kit protocol	Affymetrix Small sample target labelling assay (double amplification) with ENZO kit, start with 100ng	Affymetrix hybridisation protocol	GeneChip Operating Software instructions using GeneChip Scanner 3000 High-Resolution Scanning Patch	RMA: background substruction, quantile normalization and median polish summarization.	biotin								Glioblastoma from a homogenous cohort of patients treated within clinical trial	Public on Jun 20 2008
GSM187213	GSE7696	18565887 and 21642428	Glioblastoma	GPL570	RMA normalized signal intensities (log2)	GBM, TMZ/radiotherapy (506)	Public on Jun 20 2008	May 03 2007	Nov 30 2009	RNA	1	brain (resected material)	Homo sapiens	9606	total RNA	MGMT status: U	GPL570	Monika,E,Hegi	monika.hegi@chuv.ch			LTBG	Neurosurgery	CHUV	Bugnon 46	Lausanne	Vaud	1011	Switzerland		ftp://ftp.ncbi.nlm.nih.gov/pub/geo/DATA/supplementary/samples/GSM187nnn/GSM187213/GSM187213.cel.gz	54675		tissue: brain (resected material)<-!->disease status: GBM<-!->patient: 506<-!->age: 57.3<-!->gender: MALE<-!->treatment: TMZ/radiotherapy<-!->survival status: 1<-!->survival time in months: 5.95<-!->mgmt status: U	Qiagen Rneasy Lipid Tissue mini kit protocol	Affymetrix Small sample target labelling assay (double amplification) with ENZO kit, start with 100ng	Affymetrix hybridisation protocol	GeneChip Operating Software instructions using GeneChip Scanner 3000 High-Resolution Scanning Patch	RMA: background substruction, quantile normalization and median polish summarization.	biotin								Glioblastoma from a homogenous cohort of patients treated within clinical trial	Public on Jun 20 2008
GSM187214	GSE7696	18565887 and 21642429	Glioblastoma	GPL570	RMA normalized signal intensities (log2)	GBM, radiotherapy (527)	Public on Jun 20 2008	May 03 2007	Nov 30 2009	RNA	1	brain (resected material)	Homo sapiens	9606	total RNA	MGMT status: M	GPL570	Monika,E,Hegi	monika.hegi@chuv.ch			LTBG	Neurosurgery	CHUV	Bugnon 46	Lausanne	Vaud	1011	Switzerland		ftp://ftp.ncbi.nlm.nih.gov/pub/geo/DATA/supplementary/samples/GSM187nnn/GSM187214/GSM187214.cel.gz	54675		tissue: brain (resected material)<-!->disease status: GBM<-!->patient: 527<-!->age: 52.6<-!->gender: FEMALE<-!->treatment: radiotherapy<-!->survival status: 0<-!->survival time in months: 24.41<-!->mgmt status: M	Qiagen Rneasy Lipid Tissue mini kit protocol	Affymetrix Small sample target labelling assay (double amplification) with ENZO kit, start with 100ng	Affymetrix hybridisation protocol	GeneChip Operating Software instructions using GeneChip Scanner 3000 High-Resolution Scanning Patch	RMA: background substruction, quantile normalization and median polish summarization.	biotin								Glioblastoma from a homogenous cohort of patients treated within clinical trial	Public on Jun 20 2008
GSM187215	GSE7696	18565887 and 21642430	Glioblastoma	GPL570	RMA normalized signal intensities (log2)	GBM, TMZ/radiotherapy (528bis)	Public on Jun 20 2008	May 03 2007	Nov 30 2009	RNA	1	brain (resected material)	Homo sapiens	9606	total RNA	MGMT status: U	GPL570	Monika,E,Hegi	monika.hegi@chuv.ch			LTBG	Neurosurgery	CHUV	Bugnon 46	Lausanne	Vaud	1011	Switzerland		ftp://ftp.ncbi.nlm.nih.gov/pub/geo/DATA/supplementary/samples/GSM187nnn/GSM187215/GSM187215.cel.gz	54675		tissue: brain (resected material)<-!->disease status: GBM<-!->patient: 528<-!->age: 33.3<-!->gender: MALE<-!->treatment: TMZ/radiotherapy<-!->survival status: 0<-!->survival time in months: 24.47<-!->mgmt status: U	Qiagen Rneasy Lipid Tissue mini kit protocol	Affymetrix Small sample target labelling assay (double amplification) with ENZO kit, start with 100ng	Affymetrix hybridisation protocol	GeneChip Operating Software instructions using GeneChip Scanner 3000 High-Resolution Scanning Patch	RMA: background substruction, quantile normalization and median polish summarization.	biotin								Glioblastoma from a homogenous cohort of patients treated within clinical trial	Public on Jun 20 2008
GSM187216	GSE7696	18565887 and 21642431	Glioblastoma	GPL570	RMA normalized signal intensities (log2)	GBM, radiotherapy (534)	Public on Jun 20 2008	May 03 2007	Nov 30 2009	RNA	1	brain (resected material)	Homo sapiens	9606	total RNA	MGMT status: M	GPL570	Monika,E,Hegi	monika.hegi@chuv.ch			LTBG	Neurosurgery	CHUV	Bugnon 46	Lausanne	Vaud	1011	Switzerland		ftp://ftp.ncbi.nlm.nih.gov/pub/geo/DATA/supplementary/samples/GSM187nnn/GSM187216/GSM187216.cel.gz	54675		tissue: brain (resected material)<-!->disease status: GBM<-!->patient: 534<-!->age: 41.7<-!->gender: FEMALE<-!->treatment: radiotherapy<-!->survival status: 0<-!->survival time in months: 23.29<-!->mgmt status: M	Qiagen Rneasy Lipid Tissue mini kit protocol	Affymetrix Small sample target labelling assay (double amplification) with ENZO kit, start with 100ng	Affymetrix hybridisation protocol	GeneChip Operating Software instructions using GeneChip Scanner 3000 High-Resolution Scanning Patch	RMA: background substruction, quantile normalization and median polish summarization.	biotin								Glioblastoma from a homogenous cohort of patients treated within clinical trial	Public on Jun 20 2008
GSM187217	GSE7696	18565887 and 21642432	Glioblastoma	GPL570	RMA normalized signal intensities (log2)	GBM, TMZ/radiotherapy (547)	Public on Jun 20 2008	May 03 2007	Nov 30 2009	RNA	1	brain (resected material)	Homo sapiens	9606	total RNA	MGMT status: U	GPL570	Monika,E,Hegi	monika.hegi@chuv.ch			LTBG	Neurosurgery	CHUV	Bugnon 46	Lausanne	Vaud	1011	Switzerland		ftp://ftp.ncbi.nlm.nih.gov/pub/geo/DATA/supplementary/samples/GSM187nnn/GSM187217/GSM187217.cel.gz	54675		tissue: brain (resected material)<-!->disease status: GBM<-!->patient: 547<-!->age: 43.1<-!->gender: MALE<-!->treatment: TMZ/radiotherapy<-!->survival status: 1<-!->survival time in months: 16.97<-!->mgmt status: U	Qiagen Rneasy Lipid Tissue mini kit protocol	Affymetrix Small sample target labelling assay (double amplification) with ENZO kit, start with 100ng	Affymetrix hybridisation protocol	GeneChip Operating Software instructions using GeneChip Scanner 3000 High-Resolution Scanning Patch	RMA: background substruction, quantile normalization and median polish summarization.	biotin								Glioblastoma from a homogenous cohort of patients treated within clinical trial	Public on Jun 20 2008
GSM187218	GSE7696	18565887 and 21642433	Glioblastoma	GPL570	RMA normalized signal intensities (log2)	GBM, radiotherapy (55)	Public on Jun 20 2008	May 03 2007	Nov 30 2009	RNA	1	brain (resected material)	Homo sapiens	9606	total RNA	MGMT status: M	GPL570	Monika,E,Hegi	monika.hegi@chuv.ch			LTBG	Neurosurgery	CHUV	Bugnon 46	Lausanne	Vaud	1011	Switzerland		ftp://ftp.ncbi.nlm.nih.gov/pub/geo/DATA/supplementary/samples/GSM187nnn/GSM187218/GSM187218.cel.gz	54675		tissue: brain (resected material)<-!->disease status: GBM<-!->patient: 55<-!->age: 49.9<-!->gender: MALE<-!->treatment: radiotherapy<-!->survival status: 1<-!->survival time in months: 9.7<-!->mgmt status: M	Qiagen Rneasy Lipid Tissue mini kit protocol	Affymetrix Small sample target labelling assay (double amplification) with ENZO kit, start with 100ng	Affymetrix hybridisation protocol	GeneChip Operating Software instructions using GeneChip Scanner 3000 High-Resolution Scanning Patch	RMA: background substruction, quantile normalization and median polish summarization.	biotin								Glioblastoma from a homogenous cohort of patients treated within clinical trial	Public on Jun 20 2008
GSM187219	GSE7696	18565887 and 21642434	Glioblastoma	GPL570	RMA normalized signal intensities (log2)	GBM, TMZ/radiotherapy (558)	Public on Jun 20 2008	May 03 2007	Nov 30 2009	RNA	1	brain (resected material)	Homo sapiens	9606	total RNA	MGMT status: U	GPL570	Monika,E,Hegi	monika.hegi@chuv.ch			LTBG	Neurosurgery	CHUV	Bugnon 46	Lausanne	Vaud	1011	Switzerland		ftp://ftp.ncbi.nlm.nih.gov/pub/geo/DATA/supplementary/samples/GSM187nnn/GSM187219/GSM187219.cel.gz	54675		tissue: brain (resected material)<-!->disease status: GBM<-!->patient: 558<-!->age: 55.7<-!->gender: FEMALE<-!->treatment: TMZ/radiotherapy<-!->survival status: 1<-!->survival time in months: 5.72<-!->mgmt status: U	Qiagen Rneasy Lipid Tissue mini kit protocol	Affymetrix Small sample target labelling assay (double amplification) with ENZO kit, start with 100ng	Affymetrix hybridisation protocol	GeneChip Operating Software instructions using GeneChip Scanner 3000 High-Resolution Scanning Patch	RMA: background substruction, quantile normalization and median polish summarization.	biotin								Glioblastoma from a homogenous cohort of patients treated within clinical trial	Public on Jun 20 2008
GSM187220	GSE7696	18565887 and 21642435	Glioblastoma	GPL570	RMA normalized signal intensities (log2)	GBM, TMZ/radiotherapy (563)	Public on Jun 20 2008	May 03 2007	Nov 30 2009	RNA	1	brain (resected material)	Homo sapiens	9606	total RNA	MGMT status: U	GPL570	Monika,E,Hegi	monika.hegi@chuv.ch			LTBG	Neurosurgery	CHUV	Bugnon 46	Lausanne	Vaud	1011	Switzerland		ftp://ftp.ncbi.nlm.nih.gov/pub/geo/DATA/supplementary/samples/GSM187nnn/GSM187220/GSM187220.cel.gz	54675		tissue: brain (resected material)<-!->disease status: GBM<-!->patient: 563<-!->age: 52.8<-!->gender: MALE<-!->treatment: TMZ/radiotherapy<-!->survival status: 1<-!->survival time in months: 8.59<-!->mgmt status: U	Qiagen Rneasy Lipid Tissue mini kit protocol	Affymetrix Small sample target labelling assay (double amplification) with ENZO kit, start with 100ng	Affymetrix hybridisation protocol	GeneChip Operating Software instructions using GeneChip Scanner 3000 High-Resolution Scanning Patch	RMA: background substruction, quantile normalization and median polish summarization.	biotin								Glioblastoma from a homogenous cohort of patients treated within clinical trial	Public on Jun 20 2008
GSM187221	GSE7696	18565887 and 21642436	Glioblastoma	GPL570	RMA normalized signal intensities (log2)	GBM, radiotherapy (566)	Public on Jun 20 2008	May 03 2007	Nov 30 2009	RNA	1	brain (resected material)	Homo sapiens	9606	total RNA	MGMT status: U	GPL570	Monika,E,Hegi	monika.hegi@chuv.ch			LTBG	Neurosurgery	CHUV	Bugnon 46	Lausanne	Vaud	1011	Switzerland		ftp://ftp.ncbi.nlm.nih.gov/pub/geo/DATA/supplementary/samples/GSM187nnn/GSM187221/GSM187221.cel.gz	54675		tissue: brain (resected material)<-!->disease status: GBM<-!->patient: 566<-!->age: 43.9<-!->gender: MALE<-!->treatment: radiotherapy<-!->survival status: 1<-!->survival time in months: 15.62<-!->mgmt status: U	Qiagen Rneasy Lipid Tissue mini kit protocol	Affymetrix Small sample target labelling assay (double amplification) with ENZO kit, start with 100ng	Affymetrix hybridisation protocol	GeneChip Operating Software instructions using GeneChip Scanner 3000 High-Resolution Scanning Patch	RMA: background substruction, quantile normalization and median polish summarization.	biotin								Glioblastoma from a homogenous cohort of patients treated within clinical trial	Public on Jun 20 2008
GSM187222	GSE7696	18565887 and 21642437	Glioblastoma	GPL570	RMA normalized signal intensities (log2)	GBM, TMZ/radiotherapy (57)	Public on Jun 20 2008	May 03 2007	Nov 30 2009	RNA	1	brain (resected material)	Homo sapiens	9606	total RNA	MGMT status: M	GPL570	Monika,E,Hegi	monika.hegi@chuv.ch			LTBG	Neurosurgery	CHUV	Bugnon 46	Lausanne	Vaud	1011	Switzerland		ftp://ftp.ncbi.nlm.nih.gov/pub/geo/DATA/supplementary/samples/GSM187nnn/GSM187222/GSM187222.cel.gz	54675		tissue: brain (resected material)<-!->disease status: GBM<-!->patient: 57<-!->age: 52.8<-!->gender: MALE<-!->treatment: TMZ/radiotherapy<-!->survival status: 0<-!->survival time in months: 36.45<-!->mgmt status: M	Qiagen Rneasy Lipid Tissue mini kit protocol	Affymetrix Small sample target labelling assay (double amplification) with ENZO kit, start with 100ng	Affymetrix hybridisation protocol	GeneChip Operating Software instructions using GeneChip Scanner 3000 High-Resolution Scanning Patch	RMA: background substruction, quantile normalization and median polish summarization.	biotin								Glioblastoma from a homogenous cohort of patients treated within clinical trial	Public on Jun 20 2008
GSM187223	GSE7696	18565887 and 21642438	Glioblastoma	GPL570	RMA normalized signal intensities (log2)	GBM, radiotherapy (574)	Public on Jun 20 2008	May 03 2007	Nov 30 2009	RNA	1	brain (resected material)	Homo sapiens	9606	total RNA	MGMT status: U	GPL570	Monika,E,Hegi	monika.hegi@chuv.ch			LTBG	Neurosurgery	CHUV	Bugnon 46	Lausanne	Vaud	1011	Switzerland		ftp://ftp.ncbi.nlm.nih.gov/pub/geo/DATA/supplementary/samples/GSM187nnn/GSM187223/GSM187223.cel.gz	54675		tissue: brain (resected material)<-!->disease status: GBM<-!->patient: 574<-!->age: 44.5<-!->gender: FEMALE<-!->treatment: radiotherapy<-!->survival status: 1<-!->survival time in months: 5.3<-!->mgmt status: U	Qiagen Rneasy Lipid Tissue mini kit protocol	Affymetrix Small sample target labelling assay (double amplification) with ENZO kit, start with 100ng	Affymetrix hybridisation protocol	GeneChip Operating Software instructions using GeneChip Scanner 3000 High-Resolution Scanning Patch	RMA: background substruction, quantile normalization and median polish summarization.	biotin								Glioblastoma from a homogenous cohort of patients treated within clinical trial	Public on Jun 20 2008
GSM187224	GSE7696	18565887 and 21642439	Glioblastoma	GPL570	RMA normalized signal intensities (log2)	Recurrent GBM, TMZ/radiotherapy (57R)	Public on Jun 20 2008	May 03 2007	Nov 30 2009	RNA	1	brain (resected material)	Homo sapiens	9606	total RNA	MGMT status: M	GPL570	Monika,E,Hegi	monika.hegi@chuv.ch			LTBG	Neurosurgery	CHUV	Bugnon 46	Lausanne	Vaud	1011	Switzerland		ftp://ftp.ncbi.nlm.nih.gov/pub/geo/DATA/supplementary/samples/GSM187nnn/GSM187224/GSM187224.cel.gz	54675		tissue: brain (resected material)<-!->disease status: recurrent GBM<-!->patient: 57<-!->age: 52.8<-!->gender: MALE<-!->treatment: TMZ/radiotherapy<-!->survival status: 0<-!->survival time in months: 36.45<-!->mgmt status: M	Qiagen Rneasy Lipid Tissue mini kit protocol	Affymetrix Small sample target labelling assay (double amplification) with ENZO kit, start with 100ng	Affymetrix hybridisation protocol	GeneChip Operating Software instructions using GeneChip Scanner 3000 High-Resolution Scanning Patch	RMA: background substruction, quantile normalization and median polish summarization.	biotin								Glioblastoma from a homogenous cohort of patients treated within clinical trial	Public on Jun 20 2008
GSM187225	GSE7696	18565887 and 21642440	Glioblastoma	GPL570	RMA normalized signal intensities (log2)	GBM, radiotherapy (63)	Public on Jun 20 2008	May 03 2007	Nov 30 2009	RNA	1	brain (resected material)	Homo sapiens	9606	total RNA	MGMT status: M	GPL570	Monika,E,Hegi	monika.hegi@chuv.ch			LTBG	Neurosurgery	CHUV	Bugnon 46	Lausanne	Vaud	1011	Switzerland		ftp://ftp.ncbi.nlm.nih.gov/pub/geo/DATA/supplementary/samples/GSM187nnn/GSM187225/GSM187225.cel.gz	54675		tissue: brain (resected material)<-!->disease status: GBM<-!->patient: 63<-!->age: 48.7<-!->gender: MALE<-!->treatment: radiotherapy<-!->survival status: 1<-!->survival time in months: 16.28<-!->mgmt status: M	Qiagen Rneasy Lipid Tissue mini kit protocol	Affymetrix Small sample target labelling assay (double amplification) with ENZO kit, start with 100ng	Affymetrix hybridisation protocol	GeneChip Operating Software instructions using GeneChip Scanner 3000 High-Resolution Scanning Patch	RMA: background substruction, quantile normalization and median polish summarization.	biotin								Glioblastoma from a homogenous cohort of patients treated within clinical trial	Public on Jun 20 2008
GSM187226	GSE7696	18565887 and 21642441	Glioblastoma	GPL570	RMA normalized signal intensities (log2)	Recurrent GBM, TMZ/radiotherapy (65R)	Public on Jun 20 2008	May 03 2007	Nov 30 2009	RNA	1	brain (resected material)	Homo sapiens	9606	total RNA	MGMT status: M	GPL570	Monika,E,Hegi	monika.hegi@chuv.ch			LTBG	Neurosurgery	CHUV	Bugnon 46	Lausanne	Vaud	1011	Switzerland		ftp://ftp.ncbi.nlm.nih.gov/pub/geo/DATA/supplementary/samples/GSM187nnn/GSM187226/GSM187226.cel.gz	54675		tissue: brain (resected material)<-!->disease status: recurrent GBM<-!->patient: 65<-!->age: 46.5<-!->gender: FEMALE<-!->treatment: TMZ/radiotherapy<-!->survival status: 1<-!->survival time in months: 13.22<-!->mgmt status: M	Qiagen Rneasy Lipid Tissue mini kit protocol	Affymetrix Small sample target labelling assay (double amplification) with ENZO kit, start with 100ng	Affymetrix hybridisation protocol	GeneChip Operating Software instructions using GeneChip Scanner 3000 High-Resolution Scanning Patch	RMA: background substruction, quantile normalization and median polish summarization.	biotin								Glioblastoma from a homogenous cohort of patients treated within clinical trial	Public on Jun 20 2008
GSM187227	GSE7696	18565887 and 21642442	Glioblastoma	GPL570	RMA normalized signal intensities (log2)	GBM, radiotherapy (70)	Public on Jun 20 2008	May 03 2007	Nov 30 2009	RNA	1	brain (resected material)	Homo sapiens	9606	total RNA	MGMT status: ?	GPL570	Monika,E,Hegi	monika.hegi@chuv.ch			LTBG	Neurosurgery	CHUV	Bugnon 46	Lausanne	Vaud	1011	Switzerland		ftp://ftp.ncbi.nlm.nih.gov/pub/geo/DATA/supplementary/samples/GSM187nnn/GSM187227/GSM187227.cel.gz	54675		tissue: brain (resected material)<-!->disease status: GBM<-!->patient: 70<-!->age: 52.7<-!->gender: MALE<-!->treatment: radiotherapy<-!->survival status: 0<-!->survival time in months: 33.62<-!->mgmt status: ?	Qiagen Rneasy Lipid Tissue mini kit protocol	Affymetrix Small sample target labelling assay (double amplification) with ENZO kit, start with 100ng	Affymetrix hybridisation protocol	GeneChip Operating Software instructions using GeneChip Scanner 3000 High-Resolution Scanning Patch	RMA: background substruction, quantile normalization and median polish summarization.	biotin								Glioblastoma from a homogenous cohort of patients treated within clinical trial	Public on Jun 20 2008
GSM187228	GSE7696	18565887 and 21642443	Glioblastoma	GPL570	RMA normalized signal intensities (log2)	GBM, TMZ/radiotherapy (80)	Public on Jun 20 2008	May 03 2007	Nov 30 2009	RNA	1	brain (resected material)	Homo sapiens	9606	total RNA	MGMT status: M	GPL570	Monika,E,Hegi	monika.hegi@chuv.ch			LTBG	Neurosurgery	CHUV	Bugnon 46	Lausanne	Vaud	1011	Switzerland		ftp://ftp.ncbi.nlm.nih.gov/pub/geo/DATA/supplementary/samples/GSM187nnn/GSM187228/GSM187228.cel.gz	54675		tissue: brain (resected material)<-!->disease status: GBM<-!->patient: 80<-!->age: 46.7<-!->gender: FEMALE<-!->treatment: TMZ/radiotherapy<-!->survival status: 1<-!->survival time in months: 30.43<-!->mgmt status: M	Qiagen Rneasy Lipid Tissue mini kit protocol	Affymetrix Small sample target labelling assay (double amplification) with ENZO kit, start with 100ng	Affymetrix hybridisation protocol	GeneChip Operating Software instructions using GeneChip Scanner 3000 High-Resolution Scanning Patch	RMA: background substruction, quantile normalization and median polish summarization.	biotin								Glioblastoma from a homogenous cohort of patients treated within clinical trial	Public on Jun 20 2008
GSM187229	GSE7696	18565887 and 21642444	Glioblastoma	GPL570	RMA normalized signal intensities (log2)	GBM, radiotherapy (83)	Public on Jun 20 2008	May 03 2007	Nov 30 2009	RNA	1	brain (resected material)	Homo sapiens	9606	total RNA	MGMT status: U	GPL570	Monika,E,Hegi	monika.hegi@chuv.ch			LTBG	Neurosurgery	CHUV	Bugnon 46	Lausanne	Vaud	1011	Switzerland		ftp://ftp.ncbi.nlm.nih.gov/pub/geo/DATA/supplementary/samples/GSM187nnn/GSM187229/GSM187229.cel.gz	54675		tissue: brain (resected material)<-!->disease status: GBM<-!->patient: 83<-!->age: 49.1<-!->gender: MALE<-!->treatment: radiotherapy<-!->survival status: 1<-!->survival time in months: 15.99<-!->mgmt status: U	Qiagen Rneasy Lipid Tissue mini kit protocol	Affymetrix Small sample target labelling assay (double amplification) with ENZO kit, start with 100ng	Affymetrix hybridisation protocol	GeneChip Operating Software instructions using GeneChip Scanner 3000 High-Resolution Scanning Patch	RMA: background substruction, quantile normalization and median polish summarization.	biotin								Glioblastoma from a homogenous cohort of patients treated within clinical trial	Public on Jun 20 2008
GSM187230	GSE7696	18565887 and 21642445	Glioblastoma	GPL570	RMA normalized signal intensities (log2)	GBM, radiotherapy (84)	Public on Jun 20 2008	May 03 2007	Nov 30 2009	RNA	1	brain (resected material)	Homo sapiens	9606	total RNA	MGMT status: M	GPL570	Monika,E,Hegi	monika.hegi@chuv.ch			LTBG	Neurosurgery	CHUV	Bugnon 46	Lausanne	Vaud	1011	Switzerland		ftp://ftp.ncbi.nlm.nih.gov/pub/geo/DATA/supplementary/samples/GSM187nnn/GSM187230/GSM187230.cel.gz	54675		tissue: brain (resected material)<-!->disease status: GBM<-!->patient: 84<-!->age: 53.8<-!->gender: MALE<-!->treatment: radiotherapy<-!->survival status: 1<-!->survival time in months: 1.41<-!->mgmt status: M	Qiagen Rneasy Lipid Tissue mini kit protocol	Affymetrix Small sample target labelling assay (double amplification) with ENZO kit, start with 100ng	Affymetrix hybridisation protocol	GeneChip Operating Software instructions using GeneChip Scanner 3000 High-Resolution Scanning Patch	RMA: background substruction, quantile normalization and median polish summarization.	biotin								Glioblastoma from a homogenous cohort of patients treated within clinical trial	Public on Jun 20 2008
GSM187231	GSE7696	18565887 and 21642446	Glioblastoma	GPL570	RMA normalized signal intensities (log2)	GBM, TMZ/radiotherapy (90)	Public on Jun 20 2008	May 03 2007	Nov 30 2009	RNA	1	brain (resected material)	Homo sapiens	9606	total RNA	MGMT status: M	GPL570	Monika,E,Hegi	monika.hegi@chuv.ch			LTBG	Neurosurgery	CHUV	Bugnon 46	Lausanne	Vaud	1011	Switzerland		ftp://ftp.ncbi.nlm.nih.gov/pub/geo/DATA/supplementary/samples/GSM187nnn/GSM187231/GSM187231.cel.gz	54675		tissue: brain (resected material)<-!->disease status: GBM<-!->patient: 90<-!->age: 60.6<-!->gender: FEMALE<-!->treatment: TMZ/radiotherapy<-!->survival status: 0<-!->survival time in months: 29.77<-!->mgmt status: M	Qiagen Rneasy Lipid Tissue mini kit protocol	Affymetrix Small sample target labelling assay (double amplification) with ENZO kit, start with 100ng	Affymetrix hybridisation protocol	GeneChip Operating Software instructions using GeneChip Scanner 3000 High-Resolution Scanning Patch	RMA: background substruction, quantile normalization and median polish summarization.	biotin								Glioblastoma from a homogenous cohort of patients treated within clinical trial	Public on Jun 20 2008
GSM187232	GSE7696	18565887 and 21642447	Glioblastoma	GPL570	RMA normalized signal intensities (log2)	GBM, TMZ/radiotherapy (93)	Public on Jun 20 2008	May 03 2007	Nov 30 2009	RNA	1	brain (resected material)	Homo sapiens	9606	total RNA	MGMT status: U	GPL570	Monika,E,Hegi	monika.hegi@chuv.ch			LTBG	Neurosurgery	CHUV	Bugnon 46	Lausanne	Vaud	1011	Switzerland		ftp://ftp.ncbi.nlm.nih.gov/pub/geo/DATA/supplementary/samples/GSM187nnn/GSM187232/GSM187232.cel.gz	54675		tissue: brain (resected material)<-!->disease status: GBM<-!->patient: 93<-!->age: 70.3<-!->gender: MALE<-!->treatment: TMZ/radiotherapy<-!->survival status: 1<-!->survival time in months: 10.43<-!->mgmt status: U	Qiagen Rneasy Lipid Tissue mini kit protocol	Affymetrix Small sample target labelling assay (double amplification) with ENZO kit, start with 100ng	Affymetrix hybridisation protocol	GeneChip Operating Software instructions using GeneChip Scanner 3000 High-Resolution Scanning Patch	RMA: background substruction, quantile normalization and median polish summarization.	biotin								Glioblastoma from a homogenous cohort of patients treated within clinical trial	Public on Jun 20 2008
GSM187233	GSE7696	18565887 and 21642448	Glioblastoma	GPL570	RMA normalized signal intensities (log2)	GBM, radiotherapy (94bis)	Public on Jun 20 2008	May 03 2007	Nov 30 2009	RNA	1	brain (resected material)	Homo sapiens	9606	total RNA	MGMT status: U	GPL570	Monika,E,Hegi	monika.hegi@chuv.ch			LTBG	Neurosurgery	CHUV	Bugnon 46	Lausanne	Vaud	1011	Switzerland		ftp://ftp.ncbi.nlm.nih.gov/pub/geo/DATA/supplementary/samples/GSM187nnn/GSM187233/GSM187233.cel.gz	54675		tissue: brain (resected material)<-!->disease status: GBM<-!->patient: 94<-!->age: 58.7<-!->gender: MALE<-!->treatment: radiotherapy<-!->survival status: 1<-!->survival time in months: 8.91<-!->mgmt status: U	Qiagen Rneasy Lipid Tissue mini kit protocol	Affymetrix Small sample target labelling assay (double amplification) with ENZO kit, start with 100ng	Affymetrix hybridisation protocol	GeneChip Operating Software instructions using GeneChip Scanner 3000 High-Resolution Scanning Patch	RMA: background substruction, quantile normalization and median polish summarization.	biotin								Glioblastoma from a homogenous cohort of patients treated within clinical trial	Public on Jun 20 2008
GSM187234	GSE7696	18565887 and 21642449	Glioblastoma	GPL570	RMA normalized signal intensities (log2)	GBM, radiotherapy (97)	Public on Jun 20 2008	May 03 2007	Nov 30 2009	RNA	1	brain (resected material)	Homo sapiens	9606	total RNA	MGMT status: U	GPL570	Monika,E,Hegi	monika.hegi@chuv.ch			LTBG	Neurosurgery	CHUV	Bugnon 46	Lausanne	Vaud	1011	Switzerland		ftp://ftp.ncbi.nlm.nih.gov/pub/geo/DATA/supplementary/samples/GSM187nnn/GSM187234/GSM187234.cel.gz	54675		tissue: brain (resected material)<-!->disease status: GBM<-!->patient: 97<-!->age: 62.3<-!->gender: FEMALE<-!->treatment: radiotherapy<-!->survival status: 1<-!->survival time in months: 4.44<-!->mgmt status: U	Qiagen Rneasy Lipid Tissue mini kit protocol	Affymetrix Small sample target labelling assay (double amplification) with ENZO kit, start with 100ng	Affymetrix hybridisation protocol	GeneChip Operating Software instructions using GeneChip Scanner 3000 High-Resolution Scanning Patch	RMA: background substruction, quantile normalization and median polish summarization.	biotin								Glioblastoma from a homogenous cohort of patients treated within clinical trial	Public on Jun 20 2008
GSM187235	GSE7696	18565887 and 21642450	Glioblastoma	GPL570	RMA normalized signal intensities (log2)	GBM, TMZ/radiotherapy (ge197)	Public on Jun 20 2008	May 03 2007	Nov 30 2009	RNA	1	brain (resected material)	Homo sapiens	9606	total RNA	MGMT status: M	GPL570	Monika,E,Hegi	monika.hegi@chuv.ch			LTBG	Neurosurgery	CHUV	Bugnon 46	Lausanne	Vaud	1011	Switzerland		ftp://ftp.ncbi.nlm.nih.gov/pub/geo/DATA/supplementary/samples/GSM187nnn/GSM187235/GSM187235.cel.gz	54675		tissue: brain (resected material)<-!->disease status: GBM<-!->patient: ge197<-!->age: 46.2<-!->gender: MALE<-!->treatment: TMZ/radiotherapy<-!->survival status: 0<-!->survival time in months: 52.7<-!->mgmt status: M	Qiagen Rneasy Lipid Tissue mini kit protocol	Affymetrix Small sample target labelling assay (double amplification) with ENZO kit, start with 100ng	Affymetrix hybridisation protocol	GeneChip Operating Software instructions using GeneChip Scanner 3000 High-Resolution Scanning Patch	RMA: background substruction, quantile normalization and median polish summarization.	biotin								Glioblastoma from a homogenous cohort of patients treated within clinical trial	Public on Jun 20 2008
GSM187236	GSE7696	18565887 and 21642451	Glioblastoma	GPL570	RMA normalized signal intensities (log2)	GBM, TMZ/radiotherapy (ge205)	Public on Jun 20 2008	May 03 2007	Nov 30 2009	RNA	1	brain (resected material)	Homo sapiens	9606	total RNA	MGMT status: M	GPL570	Monika,E,Hegi	monika.hegi@chuv.ch			LTBG	Neurosurgery	CHUV	Bugnon 46	Lausanne	Vaud	1011	Switzerland		ftp://ftp.ncbi.nlm.nih.gov/pub/geo/DATA/supplementary/samples/GSM187nnn/GSM187236/GSM187236.cel.gz	54675		tissue: brain (resected material)<-!->disease status: GBM<-!->patient: ge205<-!->age: 55.8<-!->gender: FEMALE<-!->treatment: TMZ/radiotherapy<-!->survival status: 1<-!->survival time in months: 23.12<-!->mgmt status: M	Qiagen Rneasy Lipid Tissue mini kit protocol	Affymetrix Small sample target labelling assay (double amplification) with ENZO kit, start with 100ng	Affymetrix hybridisation protocol	GeneChip Operating Software instructions using GeneChip Scanner 3000 High-Resolution Scanning Patch	RMA: background substruction, quantile normalization and median polish summarization.	biotin								Glioblastoma from a homogenous cohort of patients treated within clinical trial	Public on Jun 20 2008
GSM215420	GSE8692	17726534	Glioblastoma	GPL96	dCHIP normalized signal intensity	GBM_1745_6948-6920	Public on Aug 07 2007	Aug 03 2007	Aug 14 2011	RNA	1	tumro tissue GBM, patient tag 1745, experiment 6948-6920	Homo sapiens	9606	total RNA	All RNA samples had a 28S/18S ratio over 1.5 with no evidence of degradation. All scanned images were visually inspected for surface defects. Quality Control assessment of array data was performed using GCOS v1.4 (Affymetrix, Santa Clara, Ca) and Array Assist v5.0 build 30237 (Stratagene, La Jolla, Ca). Hybridization and Poly-A controls were within expected parameters, and 3'/5' ratios for actin …	GPL96	Tsunglin,,Liu	tliu@lifesci.ucsb.edu					Neuroscience Research Institute	R5157, BIO II, UCSB	Santa Barbara	CA	93106	USA		ftp://ftp.ncbi.nlm.nih.gov/pub/geo/DATA/supplementary/samples/GSM215nnn/GSM215420/GSM215420.CEL.gz	22283		Tumor tissue: high grade glioblastoma	Total RNA was isolated from tumor samples using a TRIzol reagent (Invitrogen Life Technologies, Carlsbad, CA) and was followed by a cleanup on a RNeasy column (Qiagen, Hilden, Germany).	cRNA probes were generated using standard Affymetrix protocols.	Aliquots of each sample were hybridized to U133A oligonucleotide microarray using standard Affymetrix protocols.	The chips were scanned using the GeneArray scanner (Affymetrix) using standard Affymetrix protocols.	The CEL files generated by the Affymetrix Microarray Suite (MAS 5.0) were converted into DCP files using the DNA-Chip Analyzer (dCHIP 1.3).	biotin								Endogeneous mRNA level fluctuations in various brain tumor cells	Public on Aug 07 2007
GSM215422	GSE8692	17726534	Glioblastoma	GPL96	dCHIP normalized signal intensity	GBM_1507_34705-34696	Public on Aug 07 2007	Aug 03 2007	Aug 14 2011	RNA	1	tumor tissue GBM, patient tag 1507, experiment 34705-34696	Homo sapiens	9606	total RNA	All RNA samples had a 28S/18S ratio over 1.5 with no evidence of degradation. All scanned images were visually inspected for surface defects. Quality Control assessment of array data was performed using GCOS v1.4 (Affymetrix, Santa Clara, Ca) and Array Assist v5.0 build 30237 (Stratagene, La Jolla, Ca). Hybridization and Poly-A controls were within expected parameters, and 3'/5' ratios for actin …	GPL96	Tsunglin,,Liu	tliu@lifesci.ucsb.edu					Neuroscience Research Institute	R5157, BIO II, UCSB	Santa Barbara	CA	93106	USA		ftp://ftp.ncbi.nlm.nih.gov/pub/geo/DATA/supplementary/samples/GSM215nnn/GSM215422/GSM215422.CEL.gz	22283		Tumor tissue: high grade glioblastoma	Total RNA was isolated from tumor samples using a TRIzol reagent (Invitrogen Life Technologies, Carlsbad, CA) and was followed by a cleanup on a RNeasy column (Qiagen, Hilden, Germany).	cRNA probes were generated using standard Affymetrix protocols.	Aliquots of each sample were hybridized to U133A oligonucleotide microarray using standard Affymetrix protocols.	The chips were scanned using the GeneArray scanner (Affymetrix) using standard Affymetrix protocols.	The CEL files generated by the Affymetrix Microarray Suite (MAS 5.0) were converted into DCP files using the DNA-Chip Analyzer (dCHIP 1.3).	biotin								Endogeneous mRNA level fluctuations in various brain tumor cells	Public on Aug 07 2007
GSM215423	GSE8692	17726534	Glioblastoma	GPL96	dCHIP normalized signal intensity	GBM_1354_4782-4767	Public on Aug 07 2007	Aug 03 2007	Aug 14 2011	RNA	1	tumor tissue GBM, patient tag 1354, experiment 4782-4767	Homo sapiens	9606	total RNA	All RNA samples had a 28S/18S ratio over 1.5 with no evidence of degradation. All scanned images were visually inspected for surface defects. Quality Control assessment of array data was performed using GCOS v1.4 (Affymetrix, Santa Clara, Ca) and Array Assist v5.0 build 30237 (Stratagene, La Jolla, Ca). Hybridization and Poly-A controls were within expected parameters, and 3'/5' ratios for actin …	GPL96	Tsunglin,,Liu	tliu@lifesci.ucsb.edu					Neuroscience Research Institute	R5157, BIO II, UCSB	Santa Barbara	CA	93106	USA		ftp://ftp.ncbi.nlm.nih.gov/pub/geo/DATA/supplementary/samples/GSM215nnn/GSM215423/GSM215423.CEL.gz	22283		Tumor tissue: high grade glioblastoma	Total RNA was isolated from tumor samples using a TRIzol reagent (Invitrogen Life Technologies, Carlsbad, CA) and was followed by a cleanup on a RNeasy column (Qiagen, Hilden, Germany).	cRNA probes were generated using standard Affymetrix protocols.	Aliquots of each sample were hybridized to U133A oligonucleotide microarray using standard Affymetrix protocols.	The chips were scanned using the GeneArray scanner (Affymetrix) using standard Affymetrix protocols.	The CEL files generated by the Affymetrix Microarray Suite (MAS 5.0) were converted into DCP files using the DNA-Chip Analyzer (dCHIP 1.3).	biotin								Endogeneous mRNA level fluctuations in various brain tumor cells	Public on Aug 07 2007
GSM215425	GSE8692	17726534	Glioblastoma	GPL96	dCHIP normalized signal intensity	GBM_1043_14629-14597	Public on Aug 07 2007	Aug 03 2007	Aug 14 2011	RNA	1	tumor tissue GBM, patient tag 1043, experiment 14629-14597	Homo sapiens	9606	total RNA	All RNA samples had a 28S/18S ratio over 1.5 with no evidence of degradation. All scanned images were visually inspected for surface defects. Quality Control assessment of array data was performed using GCOS v1.4 (Affymetrix, Santa Clara, Ca) and Array Assist v5.0 build 30237 (Stratagene, La Jolla, Ca). Hybridization and Poly-A controls were within expected parameters, and 3'/5' ratios for actin …	GPL96	Tsunglin,,Liu	tliu@lifesci.ucsb.edu					Neuroscience Research Institute	R5157, BIO II, UCSB	Santa Barbara	CA	93106	USA		ftp://ftp.ncbi.nlm.nih.gov/pub/geo/DATA/supplementary/samples/GSM215nnn/GSM215425/GSM215425.CEL.gz	22283		Tumor tissue: high grade glioblastoma	Total RNA was isolated from tumor samples using a TRIzol reagent (Invitrogen Life Technologies, Carlsbad, CA) and was followed by a cleanup on a RNeasy column (Qiagen, Hilden, Germany).	cRNA probes were generated using standard Affymetrix protocols.	Aliquots of each sample were hybridized to U133A oligonucleotide microarray using standard Affymetrix protocols.	The chips were scanned using the GeneArray scanner (Affymetrix) using standard Affymetrix protocols.	The CEL files generated by the Affymetrix Microarray Suite (MAS 5.0) were converted into DCP files using the DNA-Chip Analyzer (dCHIP 1.3).	biotin								Endogeneous mRNA level fluctuations in various brain tumor cells	Public on Aug 07 2007
GSM215426	GSE8692	17726534	Glioblastoma	GPL96	dCHIP normalized signal intensity	GBM_932_15432-15410	Public on Aug 07 2007	Aug 03 2007	Aug 14 2011	RNA	1	tumor tissue GBM, patient tag 932, experiment 15432-15410	Homo sapiens	9606	total RNA	All RNA samples had a 28S/18S ratio over 1.5 with no evidence of degradation. All scanned images were visually inspected for surface defects. Quality Control assessment of array data was performed using GCOS v1.4 (Affymetrix, Santa Clara, Ca) and Array Assist v5.0 build 30237 (Stratagene, La Jolla, Ca). Hybridization and Poly-A controls were within expected parameters, and 3'/5' ratios for actin …	GPL96	Tsunglin,,Liu	tliu@lifesci.ucsb.edu					Neuroscience Research Institute	R5157, BIO II, UCSB	Santa Barbara	CA	93106	USA		ftp://ftp.ncbi.nlm.nih.gov/pub/geo/DATA/supplementary/samples/GSM215nnn/GSM215426/GSM215426.CEL.gz	22283		Tumor tissue: high grade glioblastoma	Total RNA was isolated from tumor samples using a TRIzol reagent (Invitrogen Life Technologies, Carlsbad, CA) and was followed by a cleanup on a RNeasy column (Qiagen, Hilden, Germany).	cRNA probes were generated using standard Affymetrix protocols.	Aliquots of each sample were hybridized to U133A oligonucleotide microarray using standard Affymetrix protocols.	The chips were scanned using the GeneArray scanner (Affymetrix) using standard Affymetrix protocols.	The CEL files generated by the Affymetrix Microarray Suite (MAS 5.0) were converted into DCP files using the DNA-Chip Analyzer (dCHIP 1.3).	biotin								Endogeneous mRNA level fluctuations in various brain tumor cells	Public on Aug 07 2007
GSM215427	GSE8692	17726534	Glioblastoma	GPL96	dCHIP normalized signal intensity	GBM_931_4776-4764	Public on Aug 07 2007	Aug 03 2007	Aug 14 2011	RNA	1	tumor tissue GBM, patient tag 931, experiment 4776-4764	Homo sapiens	9606	total RNA	All RNA samples had a 28S/18S ratio over 1.5 with no evidence of degradation. All scanned images were visually inspected for surface defects. Quality Control assessment of array data was performed using GCOS v1.4 (Affymetrix, Santa Clara, Ca) and Array Assist v5.0 build 30237 (Stratagene, La Jolla, Ca). Hybridization and Poly-A controls were within expected parameters, and 3'/5' ratios for actin …	GPL96	Tsunglin,,Liu	tliu@lifesci.ucsb.edu					Neuroscience Research Institute	R5157, BIO II, UCSB	Santa Barbara	CA	93106	USA		ftp://ftp.ncbi.nlm.nih.gov/pub/geo/DATA/supplementary/samples/GSM215nnn/GSM215427/GSM215427.CEL.gz	22283		Tumor tissue: high grade glioblastoma	Total RNA was isolated from tumor samples using a TRIzol reagent (Invitrogen Life Technologies, Carlsbad, CA) and was followed by a cleanup on a RNeasy column (Qiagen, Hilden, Germany).	cRNA probes were generated using standard Affymetrix protocols.	Aliquots of each sample were hybridized to U133A oligonucleotide microarray using standard Affymetrix protocols.	The chips were scanned using the GeneArray scanner (Affymetrix) using standard Affymetrix protocols.	The CEL files generated by the Affymetrix Microarray Suite (MAS 5.0) were converted into DCP files using the DNA-Chip Analyzer (dCHIP 1.3).	biotin								Endogeneous mRNA level fluctuations in various brain tumor cells	Public on Aug 07 2007
GSM231695	GSE9171 and GSE9200	18394558	Glioblastoma	GPL570	MAS5-calculated Signal intensity	Glioblastoma tumor GBM_157	Public on Apr 29 2008	Sep 26 2007	Aug 14 2011	RNA	1	human glioblastoma tumor	Homo sapiens	9606	total RNA	Gene expression data from human glioblastoma tumor.	GPL570	Yonghong,,Xiao	yonghong_xiao@yahoo.com					Dana-Farber Cancer Institute	450 Brookline Ave., HIM218A	Boston	MA	2115	USA		ftp://ftp.ncbi.nlm.nih.gov/pub/geo/DATA/supplementary/samples/GSM231nnn/GSM231695/GSM231695.CEL.gz	54675		Human glioblastoma tumor	Trizol extraction of total RNA was performed according to the manufacturer's instructions.	Biotinylated cRNA were prepared according to the standard Affymetrix protocol from 15 microg total RNA (Expression Analysis Technical Manual, 2001, Affymetrix).	Following fragmentation, cRNA were hybridized for 16 hr at 45C on GeneChip Human Genome U133Plus2.0. The chips are then transferred to a fluidics instrument that performs washes to remove cRNA that has not hybridized to its complementary oligonucleotide probe. The bound cRNA is then fluorescently labeled using phycoerythrin-conjugated streptavidin (SAPE); additional fluors are then added using bi…	Each cRNA bound at its complementary oligonucleotide is excited using a confocal laser scanner, and the positions and intensities of the fluorescent emissions are captured.	The data were analyzed with Microarray Suite version 5.0 (MAS 5.0) using Affymetrix default analysis settings and global scaling as normalization method. The trimmed mean target intensity of each array was arbitrarily set to 100.	biotin								Expression profiles of human glioblastoma frozen tumors and cell lines<-!->Feedback Circuit among INK4 Tumor Suppressors Constrains Human Glioblastoma Development	Public on Apr 29 2008
GSM231696	GSE9171 and GSE9201	18394558	Glioblastoma	GPL570	MAS5-calculated Signal intensity	Glioblastoma tumor GBM_186	Public on Apr 29 2008	Sep 26 2007	Aug 14 2011	RNA	1	human glioblastoma tumor	Homo sapiens	9606	total RNA	Gene expression data from human glioblastoma tumor.	GPL570	Yonghong,,Xiao	yonghong_xiao@yahoo.com					Dana-Farber Cancer Institute	450 Brookline Ave., HIM218A	Boston	MA	2115	USA		ftp://ftp.ncbi.nlm.nih.gov/pub/geo/DATA/supplementary/samples/GSM231nnn/GSM231696/GSM231696.CEL.gz	54675		Human glioblastoma tumor	Trizol extraction of total RNA was performed according to the manufacturer's instructions.	Biotinylated cRNA were prepared according to the standard Affymetrix protocol from 15 microg total RNA (Expression Analysis Technical Manual, 2001, Affymetrix).	Following fragmentation, cRNA were hybridized for 16 hr at 45C on GeneChip Human Genome U133Plus2.0. The chips are then transferred to a fluidics instrument that performs washes to remove cRNA that has not hybridized to its complementary oligonucleotide probe. The bound cRNA is then fluorescently labeled using phycoerythrin-conjugated streptavidin (SAPE); additional fluors are then added using bi…	Each cRNA bound at its complementary oligonucleotide is excited using a confocal laser scanner, and the positions and intensities of the fluorescent emissions are captured.	The data were analyzed with Microarray Suite version 5.0 (MAS 5.0) using Affymetrix default analysis settings and global scaling as normalization method. The trimmed mean target intensity of each array was arbitrarily set to 100.	biotin								Expression profiles of human glioblastoma frozen tumors and cell lines<-!->Feedback Circuit among INK4 Tumor Suppressors Constrains Human Glioblastoma Development	Public on Apr 29 2008
GSM231697	GSE9171 and GSE9202	18394558	Glioblastoma	GPL570	MAS5-calculated Signal intensity	Glioblastoma tumor GBM_193	Public on Apr 29 2008	Sep 26 2007	Aug 14 2011	RNA	1	human glioblastoma tumor	Homo sapiens	9606	total RNA	Gene expression data from human glioblastoma tumor.	GPL570	Yonghong,,Xiao	yonghong_xiao@yahoo.com					Dana-Farber Cancer Institute	450 Brookline Ave., HIM218A	Boston	MA	2115	USA		ftp://ftp.ncbi.nlm.nih.gov/pub/geo/DATA/supplementary/samples/GSM231nnn/GSM231697/GSM231697.CEL.gz	54675		Human glioblastoma tumor	Trizol extraction of total RNA was performed according to the manufacturer's instructions.	Biotinylated cRNA were prepared according to the standard Affymetrix protocol from 15 microg total RNA (Expression Analysis Technical Manual, 2001, Affymetrix).	Following fragmentation, cRNA were hybridized for 16 hr at 45C on GeneChip Human Genome U133Plus2.0. The chips are then transferred to a fluidics instrument that performs washes to remove cRNA that has not hybridized to its complementary oligonucleotide probe. The bound cRNA is then fluorescently labeled using phycoerythrin-conjugated streptavidin (SAPE); additional fluors are then added using bi…	Each cRNA bound at its complementary oligonucleotide is excited using a confocal laser scanner, and the positions and intensities of the fluorescent emissions are captured.	The data were analyzed with Microarray Suite version 5.0 (MAS 5.0) using Affymetrix default analysis settings and global scaling as normalization method. The trimmed mean target intensity of each array was arbitrarily set to 100.	biotin								Expression profiles of human glioblastoma frozen tumors and cell lines<-!->Feedback Circuit among INK4 Tumor Suppressors Constrains Human Glioblastoma Development	Public on Apr 29 2008
GSM231698	GSE9171 and GSE9203	18394558	Glioblastoma	GPL570	MAS5-calculated Signal intensity	Glioblastoma tumor GBM_199	Public on Apr 29 2008	Sep 26 2007	Aug 14 2011	RNA	1	human glioblastoma tumor	Homo sapiens	9606	total RNA	Gene expression data from human glioblastoma tumor.	GPL570	Yonghong,,Xiao	yonghong_xiao@yahoo.com					Dana-Farber Cancer Institute	450 Brookline Ave., HIM218A	Boston	MA	2115	USA		ftp://ftp.ncbi.nlm.nih.gov/pub/geo/DATA/supplementary/samples/GSM231nnn/GSM231698/GSM231698.CEL.gz	54675		Human glioblastoma tumor	Trizol extraction of total RNA was performed according to the manufacturer's instructions.	Biotinylated cRNA were prepared according to the standard Affymetrix protocol from 15 microg total RNA (Expression Analysis Technical Manual, 2001, Affymetrix).	Following fragmentation, cRNA were hybridized for 16 hr at 45C on GeneChip Human Genome U133Plus2.0. The chips are then transferred to a fluidics instrument that performs washes to remove cRNA that has not hybridized to its complementary oligonucleotide probe. The bound cRNA is then fluorescently labeled using phycoerythrin-conjugated streptavidin (SAPE); additional fluors are then added using bi…	Each cRNA bound at its complementary oligonucleotide is excited using a confocal laser scanner, and the positions and intensities of the fluorescent emissions are captured.	The data were analyzed with Microarray Suite version 5.0 (MAS 5.0) using Affymetrix default analysis settings and global scaling as normalization method. The trimmed mean target intensity of each array was arbitrarily set to 100.	biotin								Expression profiles of human glioblastoma frozen tumors and cell lines<-!->Feedback Circuit among INK4 Tumor Suppressors Constrains Human Glioblastoma Development	Public on Apr 29 2008
GSM231699	GSE9171 and GSE9204	18394558	Glioblastoma	GPL570	MAS5-calculated Signal intensity	Glioblastoma tumor GBM_206	Public on Apr 29 2008	Sep 26 2007	Aug 14 2011	RNA	1	human glioblastoma tumor	Homo sapiens	9606	total RNA	Gene expression data from human glioblastoma tumor.	GPL570	Yonghong,,Xiao	yonghong_xiao@yahoo.com					Dana-Farber Cancer Institute	450 Brookline Ave., HIM218A	Boston	MA	2115	USA		ftp://ftp.ncbi.nlm.nih.gov/pub/geo/DATA/supplementary/samples/GSM231nnn/GSM231699/GSM231699.CEL.gz	54675		Human glioblastoma tumor	Trizol extraction of total RNA was performed according to the manufacturer's instructions.	Biotinylated cRNA were prepared according to the standard Affymetrix protocol from 15 microg total RNA (Expression Analysis Technical Manual, 2001, Affymetrix).	Following fragmentation, cRNA were hybridized for 16 hr at 45C on GeneChip Human Genome U133Plus2.0. The chips are then transferred to a fluidics instrument that performs washes to remove cRNA that has not hybridized to its complementary oligonucleotide probe. The bound cRNA is then fluorescently labeled using phycoerythrin-conjugated streptavidin (SAPE); additional fluors are then added using bi…	Each cRNA bound at its complementary oligonucleotide is excited using a confocal laser scanner, and the positions and intensities of the fluorescent emissions are captured.	The data were analyzed with Microarray Suite version 5.0 (MAS 5.0) using Affymetrix default analysis settings and global scaling as normalization method. The trimmed mean target intensity of each array was arbitrarily set to 100.	biotin								Expression profiles of human glioblastoma frozen tumors and cell lines<-!->Feedback Circuit among INK4 Tumor Suppressors Constrains Human Glioblastoma Development	Public on Apr 29 2008
GSM231700	GSE9171 and GSE9205	18394558	Glioblastoma	GPL570	MAS5-calculated Signal intensity	Glioblastoma tumor GBM_210	Public on Apr 29 2008	Sep 26 2007	Aug 14 2011	RNA	1	human glioblastoma tumor	Homo sapiens	9606	total RNA	Gene expression data from human glioblastoma tumor.	GPL570	Yonghong,,Xiao	yonghong_xiao@yahoo.com					Dana-Farber Cancer Institute	450 Brookline Ave., HIM218A	Boston	MA	2115	USA		ftp://ftp.ncbi.nlm.nih.gov/pub/geo/DATA/supplementary/samples/GSM231nnn/GSM231700/GSM231700.CEL.gz	54675		Human glioblastoma tumor	Trizol extraction of total RNA was performed according to the manufacturer's instructions.	Biotinylated cRNA were prepared according to the standard Affymetrix protocol from 15 microg total RNA (Expression Analysis Technical Manual, 2001, Affymetrix).	Following fragmentation, cRNA were hybridized for 16 hr at 45C on GeneChip Human Genome U133Plus2.0. The chips are then transferred to a fluidics instrument that performs washes to remove cRNA that has not hybridized to its complementary oligonucleotide probe. The bound cRNA is then fluorescently labeled using phycoerythrin-conjugated streptavidin (SAPE); additional fluors are then added using bi…	Each cRNA bound at its complementary oligonucleotide is excited using a confocal laser scanner, and the positions and intensities of the fluorescent emissions are captured.	The data were analyzed with Microarray Suite version 5.0 (MAS 5.0) using Affymetrix default analysis settings and global scaling as normalization method. The trimmed mean target intensity of each array was arbitrarily set to 100.	biotin								Expression profiles of human glioblastoma frozen tumors and cell lines<-!->Feedback Circuit among INK4 Tumor Suppressors Constrains Human Glioblastoma Development	Public on Apr 29 2008
GSM231701	GSE9171 and GSE9206	18394558	Glioblastoma	GPL570	MAS5-calculated Signal intensity	Glioblastoma tumor GBM_218	Public on Apr 29 2008	Sep 26 2007	Aug 14 2011	RNA	1	human glioblastoma tumor	Homo sapiens	9606	total RNA	Gene expression data from human glioblastoma tumor.	GPL570	Yonghong,,Xiao	yonghong_xiao@yahoo.com					Dana-Farber Cancer Institute	450 Brookline Ave., HIM218A	Boston	MA	2115	USA		ftp://ftp.ncbi.nlm.nih.gov/pub/geo/DATA/supplementary/samples/GSM231nnn/GSM231701/GSM231701.CEL.gz	54675		Human glioblastoma tumor	Trizol extraction of total RNA was performed according to the manufacturer's instructions.	Biotinylated cRNA were prepared according to the standard Affymetrix protocol from 15 microg total RNA (Expression Analysis Technical Manual, 2001, Affymetrix).	Following fragmentation, cRNA were hybridized for 16 hr at 45C on GeneChip Human Genome U133Plus2.0. The chips are then transferred to a fluidics instrument that performs washes to remove cRNA that has not hybridized to its complementary oligonucleotide probe. The bound cRNA is then fluorescently labeled using phycoerythrin-conjugated streptavidin (SAPE); additional fluors are then added using bi…	Each cRNA bound at its complementary oligonucleotide is excited using a confocal laser scanner, and the positions and intensities of the fluorescent emissions are captured.	The data were analyzed with Microarray Suite version 5.0 (MAS 5.0) using Affymetrix default analysis settings and global scaling as normalization method. The trimmed mean target intensity of each array was arbitrarily set to 100.	biotin								Expression profiles of human glioblastoma frozen tumors and cell lines<-!->Feedback Circuit among INK4 Tumor Suppressors Constrains Human Glioblastoma Development	Public on Apr 29 2008
GSM231702	GSE9171 and GSE9207	18394558	Glioblastoma	GPL570	MAS5-calculated Signal intensity	Glioblastoma tumor GBM_257	Public on Apr 29 2008	Sep 26 2007	Aug 14 2011	RNA	1	human glioblastoma tumor	Homo sapiens	9606	total RNA	Gene expression data from human glioblastoma tumor.	GPL570	Yonghong,,Xiao	yonghong_xiao@yahoo.com					Dana-Farber Cancer Institute	450 Brookline Ave., HIM218A	Boston	MA	2115	USA		ftp://ftp.ncbi.nlm.nih.gov/pub/geo/DATA/supplementary/samples/GSM231nnn/GSM231702/GSM231702.CEL.gz	54675		Human glioblastoma tumor	Trizol extraction of total RNA was performed according to the manufacturer's instructions.	Biotinylated cRNA were prepared according to the standard Affymetrix protocol from 15 microg total RNA (Expression Analysis Technical Manual, 2001, Affymetrix).	Following fragmentation, cRNA were hybridized for 16 hr at 45C on GeneChip Human Genome U133Plus2.0. The chips are then transferred to a fluidics instrument that performs washes to remove cRNA that has not hybridized to its complementary oligonucleotide probe. The bound cRNA is then fluorescently labeled using phycoerythrin-conjugated streptavidin (SAPE); additional fluors are then added using bi…	Each cRNA bound at its complementary oligonucleotide is excited using a confocal laser scanner, and the positions and intensities of the fluorescent emissions are captured.	The data were analyzed with Microarray Suite version 5.0 (MAS 5.0) using Affymetrix default analysis settings and global scaling as normalization method. The trimmed mean target intensity of each array was arbitrarily set to 100.	biotin								Expression profiles of human glioblastoma frozen tumors and cell lines<-!->Feedback Circuit among INK4 Tumor Suppressors Constrains Human Glioblastoma Development	Public on Apr 29 2008
GSM231703	GSE9171 and GSE9208	18394558	Glioblastoma	GPL570	MAS5-calculated Signal intensity	Glioblastoma tumor GBM_271	Public on Apr 29 2008	Sep 26 2007	Aug 14 2011	RNA	1	human glioblastoma tumor	Homo sapiens	9606	total RNA	Gene expression data from human glioblastoma tumor.	GPL570	Yonghong,,Xiao	yonghong_xiao@yahoo.com					Dana-Farber Cancer Institute	450 Brookline Ave., HIM218A	Boston	MA	2115	USA		ftp://ftp.ncbi.nlm.nih.gov/pub/geo/DATA/supplementary/samples/GSM231nnn/GSM231703/GSM231703.CEL.gz	54675		Human glioblastoma tumor	Trizol extraction of total RNA was performed according to the manufacturer's instructions.	Biotinylated cRNA were prepared according to the standard Affymetrix protocol from 15 microg total RNA (Expression Analysis Technical Manual, 2001, Affymetrix).	Following fragmentation, cRNA were hybridized for 16 hr at 45C on GeneChip Human Genome U133Plus2.0. The chips are then transferred to a fluidics instrument that performs washes to remove cRNA that has not hybridized to its complementary oligonucleotide probe. The bound cRNA is then fluorescently labeled using phycoerythrin-conjugated streptavidin (SAPE); additional fluors are then added using bi…	Each cRNA bound at its complementary oligonucleotide is excited using a confocal laser scanner, and the positions and intensities of the fluorescent emissions are captured.	The data were analyzed with Microarray Suite version 5.0 (MAS 5.0) using Affymetrix default analysis settings and global scaling as normalization method. The trimmed mean target intensity of each array was arbitrarily set to 100.	biotin								Expression profiles of human glioblastoma frozen tumors and cell lines<-!->Feedback Circuit among INK4 Tumor Suppressors Constrains Human Glioblastoma Development	Public on Apr 29 2008
GSM231704	GSE9171 and GSE9209	18394558	Glioblastoma	GPL570	MAS5-calculated Signal intensity	Glioblastoma tumor GBM_311	Public on Apr 29 2008	Sep 26 2007	Aug 14 2011	RNA	1	human glioblastoma tumor	Homo sapiens	9606	total RNA	Gene expression data from human glioblastoma tumor.	GPL570	Yonghong,,Xiao	yonghong_xiao@yahoo.com					Dana-Farber Cancer Institute	450 Brookline Ave., HIM218A	Boston	MA	2115	USA		ftp://ftp.ncbi.nlm.nih.gov/pub/geo/DATA/supplementary/samples/GSM231nnn/GSM231704/GSM231704.CEL.gz	54675		Human glioblastoma tumor	Trizol extraction of total RNA was performed according to the manufacturer's instructions.	Biotinylated cRNA were prepared according to the standard Affymetrix protocol from 15 microg total RNA (Expression Analysis Technical Manual, 2001, Affymetrix).	Following fragmentation, cRNA were hybridized for 16 hr at 45C on GeneChip Human Genome U133Plus2.0. The chips are then transferred to a fluidics instrument that performs washes to remove cRNA that has not hybridized to its complementary oligonucleotide probe. The bound cRNA is then fluorescently labeled using phycoerythrin-conjugated streptavidin (SAPE); additional fluors are then added using bi…	Each cRNA bound at its complementary oligonucleotide is excited using a confocal laser scanner, and the positions and intensities of the fluorescent emissions are captured.	The data were analyzed with Microarray Suite version 5.0 (MAS 5.0) using Affymetrix default analysis settings and global scaling as normalization method. The trimmed mean target intensity of each array was arbitrarily set to 100.	biotin								Expression profiles of human glioblastoma frozen tumors and cell lines<-!->Feedback Circuit among INK4 Tumor Suppressors Constrains Human Glioblastoma Development	Public on Apr 29 2008
GSM231705	GSE9171 and GSE9210	18394558	Glioblastoma	GPL570	MAS5-calculated Signal intensity	Glioblastoma tumor GBM_328	Public on Apr 29 2008	Sep 26 2007	Aug 14 2011	RNA	1	human glioblastoma tumor	Homo sapiens	9606	total RNA	Gene expression data from human glioblastoma tumor.	GPL570	Yonghong,,Xiao	yonghong_xiao@yahoo.com					Dana-Farber Cancer Institute	450 Brookline Ave., HIM218A	Boston	MA	2115	USA		ftp://ftp.ncbi.nlm.nih.gov/pub/geo/DATA/supplementary/samples/GSM231nnn/GSM231705/GSM231705.CEL.gz	54675		Human glioblastoma tumor	Trizol extraction of total RNA was performed according to the manufacturer's instructions.	Biotinylated cRNA were prepared according to the standard Affymetrix protocol from 15 microg total RNA (Expression Analysis Technical Manual, 2001, Affymetrix).	Following fragmentation, cRNA were hybridized for 16 hr at 45C on GeneChip Human Genome U133Plus2.0. The chips are then transferred to a fluidics instrument that performs washes to remove cRNA that has not hybridized to its complementary oligonucleotide probe. The bound cRNA is then fluorescently labeled using phycoerythrin-conjugated streptavidin (SAPE); additional fluors are then added using bi…	Each cRNA bound at its complementary oligonucleotide is excited using a confocal laser scanner, and the positions and intensities of the fluorescent emissions are captured.	The data were analyzed with Microarray Suite version 5.0 (MAS 5.0) using Affymetrix default analysis settings and global scaling as normalization method. The trimmed mean target intensity of each array was arbitrarily set to 100.	biotin								Expression profiles of human glioblastoma frozen tumors and cell lines<-!->Feedback Circuit among INK4 Tumor Suppressors Constrains Human Glioblastoma Development	Public on Apr 29 2008
GSM231706	GSE9171 and GSE9211	18394558	Glioblastoma	GPL570	MAS5-calculated Signal intensity	Glioblastoma tumor GBM_349	Public on Apr 29 2008	Sep 26 2007	Aug 14 2011	RNA	1	human glioblastoma tumor	Homo sapiens	9606	total RNA	Gene expression data from human glioblastoma tumor.	GPL570	Yonghong,,Xiao	yonghong_xiao@yahoo.com					Dana-Farber Cancer Institute	450 Brookline Ave., HIM218A	Boston	MA	2115	USA		ftp://ftp.ncbi.nlm.nih.gov/pub/geo/DATA/supplementary/samples/GSM231nnn/GSM231706/GSM231706.CEL.gz	54675		Human glioblastoma tumor	Trizol extraction of total RNA was performed according to the manufacturer's instructions.	Biotinylated cRNA were prepared according to the standard Affymetrix protocol from 15 microg total RNA (Expression Analysis Technical Manual, 2001, Affymetrix).	Following fragmentation, cRNA were hybridized for 16 hr at 45C on GeneChip Human Genome U133Plus2.0. The chips are then transferred to a fluidics instrument that performs washes to remove cRNA that has not hybridized to its complementary oligonucleotide probe. The bound cRNA is then fluorescently labeled using phycoerythrin-conjugated streptavidin (SAPE); additional fluors are then added using bi…	Each cRNA bound at its complementary oligonucleotide is excited using a confocal laser scanner, and the positions and intensities of the fluorescent emissions are captured.	The data were analyzed with Microarray Suite version 5.0 (MAS 5.0) using Affymetrix default analysis settings and global scaling as normalization method. The trimmed mean target intensity of each array was arbitrarily set to 100.	biotin								Expression profiles of human glioblastoma frozen tumors and cell lines<-!->Feedback Circuit among INK4 Tumor Suppressors Constrains Human Glioblastoma Development	Public on Apr 29 2008
GSM231707	GSE9171 and GSE9212	18394558	Glioblastoma	GPL570	MAS5-calculated Signal intensity	Glioblastoma tumor GBM_355	Public on Apr 29 2008	Sep 26 2007	Aug 14 2011	RNA	1	human glioblastoma tumor	Homo sapiens	9606	total RNA	Gene expression data from human glioblastoma tumor.	GPL570	Yonghong,,Xiao	yonghong_xiao@yahoo.com					Dana-Farber Cancer Institute	450 Brookline Ave., HIM218A	Boston	MA	2115	USA		ftp://ftp.ncbi.nlm.nih.gov/pub/geo/DATA/supplementary/samples/GSM231nnn/GSM231707/GSM231707.CEL.gz	54675		Human glioblastoma tumor	Trizol extraction of total RNA was performed according to the manufacturer's instructions.	Biotinylated cRNA were prepared according to the standard Affymetrix protocol from 15 microg total RNA (Expression Analysis Technical Manual, 2001, Affymetrix).	Following fragmentation, cRNA were hybridized for 16 hr at 45C on GeneChip Human Genome U133Plus2.0. The chips are then transferred to a fluidics instrument that performs washes to remove cRNA that has not hybridized to its complementary oligonucleotide probe. The bound cRNA is then fluorescently labeled using phycoerythrin-conjugated streptavidin (SAPE); additional fluors are then added using bi…	Each cRNA bound at its complementary oligonucleotide is excited using a confocal laser scanner, and the positions and intensities of the fluorescent emissions are captured.	The data were analyzed with Microarray Suite version 5.0 (MAS 5.0) using Affymetrix default analysis settings and global scaling as normalization method. The trimmed mean target intensity of each array was arbitrarily set to 100.	biotin								Expression profiles of human glioblastoma frozen tumors and cell lines<-!->Feedback Circuit among INK4 Tumor Suppressors Constrains Human Glioblastoma Development	Public on Apr 29 2008
GSM279179	GSE11100	20539758	Glioblastoma	GPL570	MAS5 calculated Signal intensity	Post Vac Patient 1	Public on Apr 03 2009	Apr 03 2008	Jun 03 2008	RNA	1	Post Vaccination tumor	Homo sapiens	9606	total RNA	RNA from frozen Glioblastoma Multiforme tumor	GPL570	Gretchen,,Duvall						Cedars Sinai Medical Center	8700 Beverly BLVD	Los Angeles	CA	90048	USA		ftp://ftp.ncbi.nlm.nih.gov/pub/geo/DATA/supplementary/samples/GSM279nnn/GSM279179/GSM279179.CEL.gz	54675		Post Vaccination tumor	Trizol extraction of total RNA was performed according to the Qiagen kit instructions.	Standard Affymetrix	Standard Affymetrix	Standard Affymetrix	MAS5 Normalized	biotin								Dendritic Cell Vaccine against Glioblastoma Multiforme Patients	Public on Apr 03 2009
GSM279182	GSE11100	20539758	Glioblastoma	GPL570	MAS5 calculated Signal intensity	Pre Vac Patient 1	Public on Apr 03 2009	Apr 03 2008	Jun 03 2008	RNA	1	Pre Vaccination tumor	Homo sapiens	9606	total RNA	RNA from frozen Glioblastoma Multiforme tumor	GPL570	Gretchen,,Duvall						Cedars Sinai Medical Center	8700 Beverly BLVD	Los Angeles	CA	90048	USA		ftp://ftp.ncbi.nlm.nih.gov/pub/geo/DATA/supplementary/samples/GSM279nnn/GSM279182/GSM279182.CEL.gz	54675		Pre Vaccination tumor	Trizol extraction of total RNA was performed according to the Qiagen kit instructions.	Standard Affymetrix	Standard Affymetrix	Standard Affymetrix	MAS5 Normalized	biotin								Dendritic Cell Vaccine against Glioblastoma Multiforme Patients	Public on Apr 03 2009
GSM279184	GSE11100	20539758	Glioblastoma	GPL570	MAS5 calculated Signal intensity	Pre Vac Patient 6	Public on Apr 03 2009	Apr 03 2008	Jun 03 2008	RNA	1	Pre Vaccination tumor	Homo sapiens	9606	total RNA	RNA from frozen Glioblastoma Multiforme tumor	GPL570	Gretchen,,Duvall						Cedars Sinai Medical Center	8700 Beverly BLVD	Los Angeles	CA	90048	USA		ftp://ftp.ncbi.nlm.nih.gov/pub/geo/DATA/supplementary/samples/GSM279nnn/GSM279184/GSM279184.CEL.gz	54675		Pre Vaccination tumor	Trizol extraction of total RNA was performed according to the Qiagen kit instructions.	Standard Affymetrix	Standard Affymetrix	Standard Affymetrix	MAS5 Normalized	biotin								Dendritic Cell Vaccine against Glioblastoma Multiforme Patients	Public on Apr 03 2009
GSM279187	GSE11100	20539758	Glioblastoma	GPL570	MAS5 calculated Signal intensity	Post Vac Patient 6	Public on Apr 03 2009	Apr 03 2008	Jun 03 2008	RNA	1	Post Vaccination tumor	Homo sapiens	9606	total RNA	RNA from frozen Glioblastoma Multiforme tumor	GPL570	Gretchen,,Duvall						Cedars Sinai Medical Center	8700 Beverly BLVD	Los Angeles	CA	90048	USA		ftp://ftp.ncbi.nlm.nih.gov/pub/geo/DATA/supplementary/samples/GSM279nnn/GSM279187/GSM279187.CEL.gz	54675		Post Vaccination tumor	Trizol extraction of total RNA was performed according to the Qiagen kit instructions.	Standard Affymetrix	Standard Affymetrix	Standard Affymetrix	MAS5 Normalized	biotin								Dendritic Cell Vaccine against Glioblastoma Multiforme Patients	Public on Apr 03 2009
GSM280297	GSE11100	20539758	Glioblastoma	GPL570	MAS5 calculated Signal intensity	Pre Ctrl 1	Public on Apr 03 2009	Apr 08 2008	Jun 03 2008	RNA	1	Pre Vaccination Control Non Vaccinated tumor	Homo sapiens	9606	total RNA	RNA from frozen Glioblastoma Multiforme tumor	GPL570	Gretchen,,Duvall						Cedars Sinai Medical Center	8700 Beverly BLVD	Los Angeles	CA	90048	USA		ftp://ftp.ncbi.nlm.nih.gov/pub/geo/DATA/supplementary/samples/GSM280nnn/GSM280297/GSM280297.CEL.gz	54675		Pre Vaccination Control Non Vaccinated tumor	Trizol extraction of total RNA was performed according to the Qiagen kit instructions.	Standard Affymetrix	Standard Affymetrix	Standard Affymetrix	MAS5 Normalized	biotin								Dendritic Cell Vaccine against Glioblastoma Multiforme Patients	Public on Apr 03 2009
GSM280298	GSE11100	20539758	Glioblastoma	GPL570	MAS5 calculated Signal intensity	Post Ctrl 1	Public on Apr 03 2009	Apr 08 2008	Jun 03 2008	RNA	1	Post Vaccination Control Non Vaccinated tumor	Homo sapiens	9606	total RNA	RNA from frozen Glioblastoma Multiforme tumor	GPL570	Gretchen,,Duvall						Cedars Sinai Medical Center	8700 Beverly BLVD	Los Angeles	CA	90048	USA		ftp://ftp.ncbi.nlm.nih.gov/pub/geo/DATA/supplementary/samples/GSM280nnn/GSM280298/GSM280298.CEL.gz	54675		Post Vaccination Control Non Vaccinated tumor	Trizol extraction of total RNA was performed according to the Qiagen kit instructions.	Standard Affymetrix	Standard Affymetrix	Standard Affymetrix	MAS5 Normalized	biotin								Dendritic Cell Vaccine against Glioblastoma Multiforme Patients	Public on Apr 03 2009
GSM280360	GSE11100	20539758	Glioblastoma	GPL570	MAS5 calculated Signal intensity	Pre Ctrl 2	Public on Apr 03 2009	Apr 08 2008	Jun 03 2008	RNA	1	Pre Vaccination Control Non Vaccinated tumor	Homo sapiens	9606	total RNA	RNA from frozen Glioblastoma Multiforme tumor	GPL570	Gretchen,,Duvall						Cedars Sinai Medical Center	8700 Beverly BLVD	Los Angeles	CA	90048	USA		ftp://ftp.ncbi.nlm.nih.gov/pub/geo/DATA/supplementary/samples/GSM280nnn/GSM280360/GSM280360.CEL.gz	54675		Pre Vaccination Control Non Vaccinated tumor	Trizol extraction of total RNA was performed according to the Qiagen kit instructions.	Standard Affymetrix	Standard Affymetrix	Standard Affymetrix	MAS5 Normalized	biotin								Dendritic Cell Vaccine against Glioblastoma Multiforme Patients	Public on Apr 03 2009
GSM280361	GSE11100	20539758	Glioblastoma	GPL570	MAS5 calculated Signal intensity	Post Ctrl 2	Public on Apr 03 2009	Apr 08 2008	Jun 03 2008	RNA	1	Post Vaccination Control Non Vaccinated tumor	Homo sapiens	9606	total RNA	RNA from frozen Glioblastoma Multiforme tumor	GPL570	Gretchen,,Duvall						Cedars Sinai Medical Center	8700 Beverly BLVD	Los Angeles	CA	90048	USA		ftp://ftp.ncbi.nlm.nih.gov/pub/geo/DATA/supplementary/samples/GSM280nnn/GSM280361/GSM280361.CEL.gz	54675		Post Vaccination Control Non Vaccinated tumor	Trizol extraction of total RNA was performed according to the Qiagen kit instructions.	Standard Affymetrix	Standard Affymetrix	Standard Affymetrix	MAS5 Normalized	biotin								Dendritic Cell Vaccine against Glioblastoma Multiforme Patients	Public on Apr 03 2009
GSM280362	GSE11100	20539758	Glioblastoma	GPL570	MAS5 calculated Signal intensity	Post Ctrl 3	Public on Apr 03 2009	Apr 08 2008	Jun 03 2008	RNA	1	Post Vaccination Control Non Vaccinated tumor	Homo sapiens	9606	total RNA	RNA from frozen Glioblastoma Multiforme tumor	GPL570	Gretchen,,Duvall						Cedars Sinai Medical Center	8700 Beverly BLVD	Los Angeles	CA	90048	USA		ftp://ftp.ncbi.nlm.nih.gov/pub/geo/DATA/supplementary/samples/GSM280nnn/GSM280362/GSM280362.CEL.gz	54675		Post Vaccination Control Non Vaccinated tumor	Trizol extraction of total RNA was performed according to the Qiagen kit instructions.	Standard Affymetrix	Standard Affymetrix	Standard Affymetrix	MAS5 Normalized	biotin								Dendritic Cell Vaccine against Glioblastoma Multiforme Patients	Public on Apr 03 2009
GSM280363	GSE11100	20539758	Glioblastoma	GPL570	MAS5 calculated Signal intensity	Pre Ctrl 3	Public on Apr 03 2009	Apr 08 2008	Jun 03 2008	RNA	1	Pre Vaccination Control Non Vaccinated tumor	Homo sapiens	9606	total RNA	RNA from frozen Glioblastoma Multiforme tumor	GPL570	Gretchen,,Duvall						Cedars Sinai Medical Center	8700 Beverly BLVD	Los Angeles	CA	90048	USA		ftp://ftp.ncbi.nlm.nih.gov/pub/geo/DATA/supplementary/samples/GSM280nnn/GSM280363/GSM280363.CEL.gz	54675		Pre Vaccination Control Non Vaccinated tumor	Trizol extraction of total RNA was performed according to the Qiagen kit instructions.	Standard Affymetrix	Standard Affymetrix	Standard Affymetrix	MAS5 Normalized	biotin								Dendritic Cell Vaccine against Glioblastoma Multiforme Patients	Public on Apr 03 2009
GSM280367	GSE11100	20539758	Glioblastoma	GPL570	MAS5 calculated Signal intensity	Post Ctrl 4	Public on Apr 03 2009	Apr 08 2008	Jun 03 2008	RNA	1	Post Vaccination Control Non Vaccinated tumor	Homo sapiens	9606	total RNA	RNA from frozen Glioblastoma Multiforme tumor	GPL570	Gretchen,,Duvall						Cedars Sinai Medical Center	8700 Beverly BLVD	Los Angeles	CA	90048	USA		ftp://ftp.ncbi.nlm.nih.gov/pub/geo/DATA/supplementary/samples/GSM280nnn/GSM280367/GSM280367.CEL.gz	54675		Post Vaccination Control Non Vaccinated tumor	Trizol extraction of total RNA was performed according to the Qiagen kit instructions.	Standard Affymetrix	Standard Affymetrix	Standard Affymetrix	MAS5 Normalized	biotin								Dendritic Cell Vaccine against Glioblastoma Multiforme Patients	Public on Apr 03 2009
GSM280368	GSE11100	20539758	Glioblastoma	GPL570	MAS5 calculated Signal intensity	Pre Ctrl 4	Public on Apr 03 2009	Apr 08 2008	Jun 03 2008	RNA	1	Pre Vaccination Control Non Vaccinated tumor	Homo sapiens	9606	total RNA	RNA from frozen Glioblastoma Multiforme tumor	GPL570	Gretchen,,Duvall						Cedars Sinai Medical Center	8700 Beverly BLVD	Los Angeles	CA	90048	USA		ftp://ftp.ncbi.nlm.nih.gov/pub/geo/DATA/supplementary/samples/GSM280nnn/GSM280368/GSM280368.CEL.gz	54675		Pre Vaccination Control Non Vaccinated tumor	Trizol extraction of total RNA was performed according to the Qiagen kit instructions.	Standard Affymetrix	Standard Affymetrix	Standard Affymetrix	MAS5 Normalized	biotin								Dendritic Cell Vaccine against Glioblastoma Multiforme Patients	Public on Apr 03 2009
GSM280369	GSE11100	20539758	Glioblastoma	GPL570	MAS5 calculated Signal intensity	Pre Vac Patient 5	Public on Apr 03 2009	Apr 08 2008	Jun 03 2008	RNA	1	Pre Vaccination tumor	Homo sapiens	9606	total RNA	RNA from frozen Glioblastoma Multiforme tumor	GPL570	Gretchen,,Duvall						Cedars Sinai Medical Center	8700 Beverly BLVD	Los Angeles	CA	90048	USA		ftp://ftp.ncbi.nlm.nih.gov/pub/geo/DATA/supplementary/samples/GSM280nnn/GSM280369/GSM280369.CEL.gz	54675		Pre Vaccination tumor	Trizol extraction of total RNA was performed according to the Qiagen kit instructions.	Standard Affymetrix	Standard Affymetrix	Standard Affymetrix	MAS5 Normalized	biotin								Dendritic Cell Vaccine against Glioblastoma Multiforme Patients	Public on Apr 03 2009
GSM280370	GSE11100	20539758	Glioblastoma	GPL570	MAS5 calculated Signal intensity	Post Vac Patient 5	Public on Apr 03 2009	Apr 08 2008	Jun 03 2008	RNA	1	Post Vaccination tumor	Homo sapiens	9606	total RNA	RNA from frozen Glioblastoma Multiforme tumor	GPL570	Gretchen,,Duvall						Cedars Sinai Medical Center	8700 Beverly BLVD	Los Angeles	CA	90048	USA		ftp://ftp.ncbi.nlm.nih.gov/pub/geo/DATA/supplementary/samples/GSM280nnn/GSM280370/GSM280370.CEL.gz	54675		Post Vaccination tumor	Trizol extraction of total RNA was performed according to the Qiagen kit instructions.	Standard Affymetrix	Standard Affymetrix	Standard Affymetrix	MAS5 Normalized	biotin								Dendritic Cell Vaccine against Glioblastoma Multiforme Patients	Public on Apr 03 2009
GSM280371	GSE11100	20539758	Glioblastoma	GPL570	MAS5 calculated Signal intensity	Pre Vac Patient 3	Public on Apr 03 2009	Apr 08 2008	Jun 03 2008	RNA	1	Pre Vaccination tumor	Homo sapiens	9606	total RNA	RNA from frozen Glioblastoma Multiforme tumor	GPL570	Gretchen,,Duvall						Cedars Sinai Medical Center	8700 Beverly BLVD	Los Angeles	CA	90048	USA		ftp://ftp.ncbi.nlm.nih.gov/pub/geo/DATA/supplementary/samples/GSM280nnn/GSM280371/GSM280371.CEL.gz	54675		Pre Vaccination tumor	Trizol extraction of total RNA was performed according to the Qiagen kit instructions.	Standard Affymetrix	Standard Affymetrix	Standard Affymetrix	MAS5 Normalized	biotin								Dendritic Cell Vaccine against Glioblastoma Multiforme Patients	Public on Apr 03 2009
GSM280372	GSE11100	20539758	Glioblastoma	GPL570	MAS5 calculated Signal intensity	Post Vac Patient 3	Public on Apr 03 2009	Apr 08 2008	Jun 03 2008	RNA	1	Post Vaccination tumor	Homo sapiens	9606	total RNA	RNA from frozen Glioblastoma Multiforme tumor	GPL570	Gretchen,,Duvall						Cedars Sinai Medical Center	8700 Beverly BLVD	Los Angeles	CA	90048	USA		ftp://ftp.ncbi.nlm.nih.gov/pub/geo/DATA/supplementary/samples/GSM280nnn/GSM280372/GSM280372.CEL.gz	54675		Post Vaccination tumor	Trizol extraction of total RNA was performed according to the Qiagen kit instructions.	Standard Affymetrix	Standard Affymetrix	Standard Affymetrix	MAS5 Normalized	biotin								Dendritic Cell Vaccine against Glioblastoma Multiforme Patients	Public on Apr 03 2009
GSM280373	GSE11100	20539758	Glioblastoma	GPL570	MAS5 calculated Signal intensity	Post Vac Patient 4	Public on Apr 03 2009	Apr 08 2008	Jun 03 2008	RNA	1	Post Vaccination tumor	Homo sapiens	9606	total RNA	RNA from frozen Glioblastoma Multiforme tumor	GPL570	Gretchen,,Duvall						Cedars Sinai Medical Center	8700 Beverly BLVD	Los Angeles	CA	90048	USA		ftp://ftp.ncbi.nlm.nih.gov/pub/geo/DATA/supplementary/samples/GSM280nnn/GSM280373/GSM280373.CEL.gz	54675		Post Vaccination tumor	Trizol extraction of total RNA was performed according to the Qiagen kit instructions.	Standard Affymetrix	Standard Affymetrix	Standard Affymetrix	MAS5 Normalized	biotin								Dendritic Cell Vaccine against Glioblastoma Multiforme Patients	Public on Apr 03 2009
GSM280374	GSE11100	20539758	Glioblastoma	GPL570	MAS5 calculated Signal intensity	Pre Vac Patient 4	Public on Apr 03 2009	Apr 08 2008	Jun 03 2008	RNA	1	Pre Vaccination tumor	Homo sapiens	9606	total RNA	RNA from frozen Glioblastoma Multiforme tumor	GPL570	Gretchen,,Duvall						Cedars Sinai Medical Center	8700 Beverly BLVD	Los Angeles	CA	90048	USA		ftp://ftp.ncbi.nlm.nih.gov/pub/geo/DATA/supplementary/samples/GSM280nnn/GSM280374/GSM280374.CEL.gz	54675		Pre Vaccination tumor	Trizol extraction of total RNA was performed according to the Qiagen kit instructions.	Standard Affymetrix	Standard Affymetrix	Standard Affymetrix	MAS5 Normalized	biotin								Dendritic Cell Vaccine against Glioblastoma Multiforme Patients	Public on Apr 03 2009
GSM280375	GSE11100	20539758	Glioblastoma	GPL570	MAS5 calculated Signal intensity	Post Ctrl 5	Public on Apr 03 2009	Apr 08 2008	Jun 03 2008	RNA	1	Post Vaccination Control Non Vaccinated tumor	Homo sapiens	9606	total RNA	RNA from frozen Glioblastoma Multiforme tumor	GPL570	Gretchen,,Duvall						Cedars Sinai Medical Center	8700 Beverly BLVD	Los Angeles	CA	90048	USA		ftp://ftp.ncbi.nlm.nih.gov/pub/geo/DATA/supplementary/samples/GSM280nnn/GSM280375/GSM280375.CEL.gz	54675		Post Vaccination Control Non Vaccinated tumor	Trizol extraction of total RNA was performed according to the Qiagen kit instructions.	Standard Affymetrix	Standard Affymetrix	Standard Affymetrix	MAS5 Normalized	biotin								Dendritic Cell Vaccine against Glioblastoma Multiforme Patients	Public on Apr 03 2009
GSM280376	GSE11100	20539758	Glioblastoma	GPL570	MAS5 calculated Signal intensity	Pre Ctrl 5	Public on Apr 03 2009	Apr 08 2008	Jun 03 2008	RNA	1	Pre Vaccination Control Non Vaccinated tumor	Homo sapiens	9606	total RNA	RNA from frozen Glioblastoma Multiforme tumor	GPL570	Gretchen,,Duvall						Cedars Sinai Medical Center	8700 Beverly BLVD	Los Angeles	CA	90048	USA		ftp://ftp.ncbi.nlm.nih.gov/pub/geo/DATA/supplementary/samples/GSM280nnn/GSM280376/GSM280376.CEL.gz	54675		Pre Vaccination Control Non Vaccinated tumor	Trizol extraction of total RNA was performed according to the Qiagen kit instructions.	Standard Affymetrix	Standard Affymetrix	Standard Affymetrix	MAS5 Normalized	biotin								Dendritic Cell Vaccine against Glioblastoma Multiforme Patients	Public on Apr 03 2009
GSM280377	GSE11100	20539758	Glioblastoma	GPL570	MAS5 calculated Signal intensity	Post Vac Patient 2	Public on Apr 03 2009	Apr 08 2008	Jun 03 2008	RNA	1	Post Vaccination tumor	Homo sapiens	9606	total RNA	RNA from frozen Glioblastoma Multiforme tumor	GPL570	Gretchen,,Duvall						Cedars Sinai Medical Center	8700 Beverly BLVD	Los Angeles	CA	90048	USA		ftp://ftp.ncbi.nlm.nih.gov/pub/geo/DATA/supplementary/samples/GSM280nnn/GSM280377/GSM280377.CEL.gz	54675		Post Vaccination tumor	Trizol extraction of total RNA was performed according to the Qiagen kit instructions.	Standard Affymetrix	Standard Affymetrix	Standard Affymetrix	MAS5 Normalized	biotin								Dendritic Cell Vaccine against Glioblastoma Multiforme Patients	Public on Apr 03 2009
GSM280378	GSE11100	20539758	Glioblastoma	GPL570	MAS5 calculated Signal intensity	Pre Vac Patient 2	Public on Apr 03 2009	Apr 08 2008	Jun 03 2008	RNA	1	Pre Vaccination tumor	Homo sapiens	9606	total RNA	RNA from frozen Glioblastoma Multiforme tumor	GPL570	Gretchen,,Duvall						Cedars Sinai Medical Center	8700 Beverly BLVD	Los Angeles	CA	90048	USA		ftp://ftp.ncbi.nlm.nih.gov/pub/geo/DATA/supplementary/samples/GSM280nnn/GSM280378/GSM280378.CEL.gz	54675		Pre Vaccination tumor	Trizol extraction of total RNA was performed according to the Qiagen kit instructions.	Standard Affymetrix	Standard Affymetrix	Standard Affymetrix	MAS5 Normalized	biotin								Dendritic Cell Vaccine against Glioblastoma Multiforme Patients	Public on Apr 03 2009
GSM326661	GSE13041	18940004	Glioblastoma	GPL96	Natural scale signals calculated by RMA from Bioconductor R Library.	Tumor_fresh-frozen_GBM_1038	Public on Oct 10 2008	Oct 03 2008	Oct 10 2008	RNA	1	Microarray prepared at U.C.L.A., PMID:15374961	Homo sapiens	9606	total RNA	Primary GBM	GPL96	Stanley,F,Nelson	snelson@ucla.edu	310-794-7981	310-794-5446	Nelson	Human Genetics	U.C.L.A.	695 Charles E. Young Drive South, Bldg Gonda, Rm 5554	Los Angeles	CA	90095	USA	http://genomics.ctrl.ucla.edu/pmwiki/	ftp://ftp.ncbi.nlm.nih.gov/pub/geo/DATA/supplementary/samples/GSM326nnn/GSM326661/GSM326661.CEL.gz	22283	Reanalysis of: GSM99580	set: 0<-!->TTS(days): 2387<-!->Vital Status: ALIVE<-!->Age(years): 40<-!->HC: PN<-!->HC coded: PN<-!->Gender: F<-!->Chemotx administered prior to tumor resection: NA<-!->Radiation administered prior to tumor resection: NA<-!->Temodar administered prior to tumor resection: NA<-!->GEO Series: GSE4412<-!->GEO Accession: GSM99580<-!->Received author approval for submission: YES	Total RNA was purified from fresh frozen tumour biopsies and visually inspected for tumour content using Qiagen RNAeasy columns and standard manufacturerï¿½ï¿½s protocols. Labelled one round cRNA was generated using kits (GeneChip One-Cycle Target Labelling and Control Reagent) from Affymetrix. cRNA was quantified and 15 micrograms were hybridized to U133A and U133 Plus 2.0 arrays at the UCLA DNA…	Labeled one round cRNA was generated using kits (GeneChip One-Cycle Target Labeling and Control Reagent) from Affymetrix. cRNA was quantified and 15 micrograms were hybridized to U133A and U133 Plus 2.0 arrays at the UCLA DNA Microarray Facility (http://microarray.genetics.ucla.edu/) using standard protocols recommended by the manufacturer. Briefly, all RNA samples were isolated as previously des…	Hybridization and Poly-A controls all revealed trends within expected parameters and 3'/5' ratios for Actin & GAPDH well below 3 (mean Beta Actin 3'/5' = 1.53 & mean GAPDH 3'/5' = 1.02).	GCOS v1.4 Expression Reports also revealed expected Call percentages (Present: 48% to 62%; Absent: 36% to 49%; Marginal: 1.5% to 1.9%). All arrays were within 1.5 fold of each other in overall intensity, and array images were visually inspected for surface defects.	The data were analyzed with RMA with default settings from the Bioconductor R Library.	biotin						Tissues were flash frozen in liquid nitrogen immediately after surgical resection. Tissues were homogenized by rotorstator prior to execution of the extraction protocol.	No growth protocols were employed as the tissues were resected tumors from clinically received patients.	Gene expression analysis of glioblastomas identifies the major molecular basis for the prognostic benefit of younger age	Public on Oct 10 2008
GSM326662	GSE13041	18940004	Glioblastoma	GPL96	Natural scale signals calculated by RMA from Bioconductor R Library.	Tumor_fresh-frozen_GBM_1342	Public on Oct 10 2008	Oct 03 2008	Oct 10 2008	RNA	1	Microarray prepared at U.C.L.A., PMID:15374961	Homo sapiens	9606	total RNA	Recurrent GBM	GPL96	Stanley,F,Nelson	snelson@ucla.edu	310-794-7981	310-794-5446	Nelson	Human Genetics	U.C.L.A.	695 Charles E. Young Drive South, Bldg Gonda, Rm 5554	Los Angeles	CA	90095	USA	http://genomics.ctrl.ucla.edu/pmwiki/	ftp://ftp.ncbi.nlm.nih.gov/pub/geo/DATA/supplementary/samples/GSM326nnn/GSM326662/GSM326662.CEL.gz	22283	Reanalysis of: GSM99470	set: 0<-!->TTS(days): 224<-!->Vital Status: DECEASED<-!->Age(years): 54<-!->HC: PN<-!->HC coded: PN<-!->Gender: M<-!->Chemotx administered prior to tumor resection: YES<-!->Radiation administered prior to tumor resection: YES<-!->Temodar administered prior to tumor resection: NA<-!->GEO Series: GSE4412<-!->GEO Accession: GSM99470<-!->Received author approval for submission: YES	Total RNA was purified from fresh frozen tumour biopsies and visually inspected for tumour content using Qiagen RNAeasy columns and standard manufacturerï¿½ï¿½s protocols. Labelled one round cRNA was generated using kits (GeneChip One-Cycle Target Labelling and Control Reagent) from Affymetrix. cRNA was quantified and 15 micrograms were hybridized to U133A and U133 Plus 2.0 arrays at the UCLA DNA…	Labeled one round cRNA was generated using kits (GeneChip One-Cycle Target Labeling and Control Reagent) from Affymetrix. cRNA was quantified and 15 micrograms were hybridized to U133A and U133 Plus 2.0 arrays at the UCLA DNA Microarray Facility (http://microarray.genetics.ucla.edu/) using standard protocols recommended by the manufacturer. Briefly, all RNA samples were isolated as previously des…	Hybridization and Poly-A controls all revealed trends within expected parameters and 3'/5' ratios for Actin & GAPDH well below 3 (mean Beta Actin 3'/5' = 1.53 & mean GAPDH 3'/5' = 1.02).	GCOS v1.4 Expression Reports also revealed expected Call percentages (Present: 48% to 62%; Absent: 36% to 49%; Marginal: 1.5% to 1.9%). All arrays were within 1.5 fold of each other in overall intensity, and array images were visually inspected for surface defects.	The data were analyzed with RMA with default settings from the Bioconductor R Library.	biotin						Tissues were flash frozen in liquid nitrogen immediately after surgical resection. Tissues were homogenized by rotorstator prior to execution of the extraction protocol.	No growth protocols were employed as the tissues were resected tumors from clinically received patients.	Gene expression analysis of glioblastomas identifies the major molecular basis for the prognostic benefit of younger age	Public on Oct 10 2008
GSM326663	GSE13041	18940004	Glioblastoma	GPL96	Natural scale signals calculated by RMA from Bioconductor R Library.	Tumor_fresh-frozen_GBM_1423	Public on Oct 10 2008	Oct 03 2008	Oct 10 2008	RNA	1	Microarray prepared at U.C.L.A., PMID:15374961	Homo sapiens	9606	total RNA	Primary GBM	GPL96	Stanley,F,Nelson	snelson@ucla.edu	310-794-7981	310-794-5446	Nelson	Human Genetics	U.C.L.A.	695 Charles E. Young Drive South, Bldg Gonda, Rm 5554	Los Angeles	CA	90095	USA	http://genomics.ctrl.ucla.edu/pmwiki/	ftp://ftp.ncbi.nlm.nih.gov/pub/geo/DATA/supplementary/samples/GSM326nnn/GSM326663/GSM326663.CEL.gz	22283	Reanalysis of: GSM99492	set: 0<-!->TTS(days): 96<-!->Vital Status: DECEASED<-!->Age(years): 54<-!->HC: PN<-!->HC coded: PN<-!->Gender: F<-!->Chemotx administered prior to tumor resection: NA<-!->Radiation administered prior to tumor resection: NA<-!->Temodar administered prior to tumor resection: NA<-!->GEO Series: GSE4412<-!->GEO Accession: GSM99492<-!->Received author approval for submission: YES	Total RNA was purified from fresh frozen tumour biopsies and visually inspected for tumour content using Qiagen RNAeasy columns and standard manufacturerï¿½ï¿½s protocols. Labelled one round cRNA was generated using kits (GeneChip One-Cycle Target Labelling and Control Reagent) from Affymetrix. cRNA was quantified and 15 micrograms were hybridized to U133A and U133 Plus 2.0 arrays at the UCLA DNA…	Labeled one round cRNA was generated using kits (GeneChip One-Cycle Target Labeling and Control Reagent) from Affymetrix. cRNA was quantified and 15 micrograms were hybridized to U133A and U133 Plus 2.0 arrays at the UCLA DNA Microarray Facility (http://microarray.genetics.ucla.edu/) using standard protocols recommended by the manufacturer. Briefly, all RNA samples were isolated as previously des…	Hybridization and Poly-A controls all revealed trends within expected parameters and 3'/5' ratios for Actin & GAPDH well below 3 (mean Beta Actin 3'/5' = 1.53 & mean GAPDH 3'/5' = 1.02).	GCOS v1.4 Expression Reports also revealed expected Call percentages (Present: 48% to 62%; Absent: 36% to 49%; Marginal: 1.5% to 1.9%). All arrays were within 1.5 fold of each other in overall intensity, and array images were visually inspected for surface defects.	The data were analyzed with RMA with default settings from the Bioconductor R Library.	biotin						Tissues were flash frozen in liquid nitrogen immediately after surgical resection. Tissues were homogenized by rotorstator prior to execution of the extraction protocol.	No growth protocols were employed as the tissues were resected tumors from clinically received patients.	Gene expression analysis of glioblastomas identifies the major molecular basis for the prognostic benefit of younger age	Public on Oct 10 2008
GSM326664	GSE13041	18940004	Glioblastoma	GPL96	Natural scale signals calculated by RMA from Bioconductor R Library.	Tumor_fresh-frozen_GBM_1463	Public on Oct 10 2008	Oct 03 2008	Oct 10 2008	RNA	1	Microarray prepared at U.C.L.A., PMID:15374961	Homo sapiens	9606	total RNA	Recurrent GBM	GPL96	Stanley,F,Nelson	snelson@ucla.edu	310-794-7981	310-794-5446	Nelson	Human Genetics	U.C.L.A.	695 Charles E. Young Drive South, Bldg Gonda, Rm 5554	Los Angeles	CA	90095	USA	http://genomics.ctrl.ucla.edu/pmwiki/	ftp://ftp.ncbi.nlm.nih.gov/pub/geo/DATA/supplementary/samples/GSM326nnn/GSM326664/GSM326664.CEL.gz	22283	Reanalysis of: GSM99474	set: 0<-!->TTS(days): 265<-!->Vital Status: DECEASED<-!->Age(years): 35<-!->HC: PN<-!->HC coded: PN<-!->Gender: M<-!->Chemotx administered prior to tumor resection: YES<-!->Radiation administered prior to tumor resection: YES<-!->Temodar administered prior to tumor resection: YES<-!->GEO Series: GSE4412<-!->GEO Accession: GSM99474<-!->Received author approval for submission: YES	Total RNA was purified from fresh frozen tumour biopsies and visually inspected for tumour content using Qiagen RNAeasy columns and standard manufacturerï¿½ï¿½s protocols. Labelled one round cRNA was generated using kits (GeneChip One-Cycle Target Labelling and Control Reagent) from Affymetrix. cRNA was quantified and 15 micrograms were hybridized to U133A and U133 Plus 2.0 arrays at the UCLA DNA…	Labeled one round cRNA was generated using kits (GeneChip One-Cycle Target Labeling and Control Reagent) from Affymetrix. cRNA was quantified and 15 micrograms were hybridized to U133A and U133 Plus 2.0 arrays at the UCLA DNA Microarray Facility (http://microarray.genetics.ucla.edu/) using standard protocols recommended by the manufacturer. Briefly, all RNA samples were isolated as previously des…	Hybridization and Poly-A controls all revealed trends within expected parameters and 3'/5' ratios for Actin & GAPDH well below 3 (mean Beta Actin 3'/5' = 1.53 & mean GAPDH 3'/5' = 1.02).	GCOS v1.4 Expression Reports also revealed expected Call percentages (Present: 48% to 62%; Absent: 36% to 49%; Marginal: 1.5% to 1.9%). All arrays were within 1.5 fold of each other in overall intensity, and array images were visually inspected for surface defects.	The data were analyzed with RMA with default settings from the Bioconductor R Library.	biotin						Tissues were flash frozen in liquid nitrogen immediately after surgical resection. Tissues were homogenized by rotorstator prior to execution of the extraction protocol.	No growth protocols were employed as the tissues were resected tumors from clinically received patients.	Gene expression analysis of glioblastomas identifies the major molecular basis for the prognostic benefit of younger age	Public on Oct 10 2008
GSM326665	GSE13041	18940004	Glioblastoma	GPL96	Natural scale signals calculated by RMA from Bioconductor R Library.	Tumor_fresh-frozen_GBM_1478	Public on Oct 10 2008	Oct 03 2008	Oct 10 2008	RNA	1	Microarray prepared at U.C.L.A., PMID:15374961	Homo sapiens	9606	total RNA	Primary GBM	GPL96	Stanley,F,Nelson	snelson@ucla.edu	310-794-7981	310-794-5446	Nelson	Human Genetics	U.C.L.A.	695 Charles E. Young Drive South, Bldg Gonda, Rm 5554	Los Angeles	CA	90095	USA	http://genomics.ctrl.ucla.edu/pmwiki/	ftp://ftp.ncbi.nlm.nih.gov/pub/geo/DATA/supplementary/samples/GSM326nnn/GSM326665/GSM326665.CEL.gz	22283	Reanalysis of: GSM99552	set: 0<-!->TTS(days): 2228<-!->Vital Status: ALIVE<-!->Age(years): 44<-!->HC: PN<-!->HC coded: PN<-!->Gender: M<-!->Chemotx administered prior to tumor resection: NA<-!->Radiation administered prior to tumor resection: NA<-!->Temodar administered prior to tumor resection: NA<-!->GEO Series: GSE4412<-!->GEO Accession: GSM99552<-!->Received author approval for submission: YES	Total RNA was purified from fresh frozen tumour biopsies and visually inspected for tumour content using Qiagen RNAeasy columns and standard manufacturerï¿½ï¿½s protocols. Labelled one round cRNA was generated using kits (GeneChip One-Cycle Target Labelling and Control Reagent) from Affymetrix. cRNA was quantified and 15 micrograms were hybridized to U133A and U133 Plus 2.0 arrays at the UCLA DNA…	Labeled one round cRNA was generated using kits (GeneChip One-Cycle Target Labeling and Control Reagent) from Affymetrix. cRNA was quantified and 15 micrograms were hybridized to U133A and U133 Plus 2.0 arrays at the UCLA DNA Microarray Facility (http://microarray.genetics.ucla.edu/) using standard protocols recommended by the manufacturer. Briefly, all RNA samples were isolated as previously des…	Hybridization and Poly-A controls all revealed trends within expected parameters and 3'/5' ratios for Actin & GAPDH well below 3 (mean Beta Actin 3'/5' = 1.53 & mean GAPDH 3'/5' = 1.02).	GCOS v1.4 Expression Reports also revealed expected Call percentages (Present: 48% to 62%; Absent: 36% to 49%; Marginal: 1.5% to 1.9%). All arrays were within 1.5 fold of each other in overall intensity, and array images were visually inspected for surface defects.	The data were analyzed with RMA with default settings from the Bioconductor R Library.	biotin						Tissues were flash frozen in liquid nitrogen immediately after surgical resection. Tissues were homogenized by rotorstator prior to execution of the extraction protocol.	No growth protocols were employed as the tissues were resected tumors from clinically received patients.	Gene expression analysis of glioblastomas identifies the major molecular basis for the prognostic benefit of younger age	Public on Oct 10 2008
GSM326666	GSE13041	18940004	Glioblastoma	GPL96	Natural scale signals calculated by RMA from Bioconductor R Library.	Tumor_fresh-frozen_GBM_1656	Public on Oct 10 2008	Oct 03 2008	Oct 10 2008	RNA	1	Microarray prepared at U.C.L.A., PMID:15374961	Homo sapiens	9606	total RNA	Primary GBM	GPL96	Stanley,F,Nelson	snelson@ucla.edu	310-794-7981	310-794-5446	Nelson	Human Genetics	U.C.L.A.	695 Charles E. Young Drive South, Bldg Gonda, Rm 5554	Los Angeles	CA	90095	USA	http://genomics.ctrl.ucla.edu/pmwiki/	ftp://ftp.ncbi.nlm.nih.gov/pub/geo/DATA/supplementary/samples/GSM326nnn/GSM326666/GSM326666.CEL.gz	22283	Reanalysis of: GSM99440	set: 0<-!->TTS(days): 2101<-!->Vital Status: ALIVE<-!->Age(years): 53<-!->HC: PN<-!->HC coded: PN<-!->Gender: M<-!->Chemotx administered prior to tumor resection: NA<-!->Radiation administered prior to tumor resection: NA<-!->Temodar administered prior to tumor resection: NA<-!->GEO Series: GSE4412<-!->GEO Accession: GSM99440<-!->Received author approval for submission: YES	Total RNA was purified from fresh frozen tumour biopsies and visually inspected for tumour content using Qiagen RNAeasy columns and standard manufacturerï¿½ï¿½s protocols. Labelled one round cRNA was generated using kits (GeneChip One-Cycle Target Labelling and Control Reagent) from Affymetrix. cRNA was quantified and 15 micrograms were hybridized to U133A and U133 Plus 2.0 arrays at the UCLA DNA…	Labeled one round cRNA was generated using kits (GeneChip One-Cycle Target Labeling and Control Reagent) from Affymetrix. cRNA was quantified and 15 micrograms were hybridized to U133A and U133 Plus 2.0 arrays at the UCLA DNA Microarray Facility (http://microarray.genetics.ucla.edu/) using standard protocols recommended by the manufacturer. Briefly, all RNA samples were isolated as previously des…	Hybridization and Poly-A controls all revealed trends within expected parameters and 3'/5' ratios for Actin & GAPDH well below 3 (mean Beta Actin 3'/5' = 1.53 & mean GAPDH 3'/5' = 1.02).	GCOS v1.4 Expression Reports also revealed expected Call percentages (Present: 48% to 62%; Absent: 36% to 49%; Marginal: 1.5% to 1.9%). All arrays were within 1.5 fold of each other in overall intensity, and array images were visually inspected for surface defects.	The data were analyzed with RMA with default settings from the Bioconductor R Library.	biotin						Tissues were flash frozen in liquid nitrogen immediately after surgical resection. Tissues were homogenized by rotorstator prior to execution of the extraction protocol.	No growth protocols were employed as the tissues were resected tumors from clinically received patients.	Gene expression analysis of glioblastomas identifies the major molecular basis for the prognostic benefit of younger age	Public on Oct 10 2008
GSM326667	GSE13041	18940004	Glioblastoma	GPL96	Natural scale signals calculated by RMA from Bioconductor R Library.	Tumor_fresh-frozen_GBM_1905	Public on Oct 10 2008	Oct 03 2008	Oct 10 2008	RNA	1	Microarray prepared at U.C.L.A., PMID:15374961	Homo sapiens	9606	total RNA	Primary GBM	GPL96	Stanley,F,Nelson	snelson@ucla.edu	310-794-7981	310-794-5446	Nelson	Human Genetics	U.C.L.A.	695 Charles E. Young Drive South, Bldg Gonda, Rm 5554	Los Angeles	CA	90095	USA	http://genomics.ctrl.ucla.edu/pmwiki/	ftp://ftp.ncbi.nlm.nih.gov/pub/geo/DATA/supplementary/samples/GSM326nnn/GSM326667/GSM326667.CEL.gz	22283	Reanalysis of: GSM99582	set: 0<-!->TTS(days): 389<-!->Vital Status: DECEASED<-!->Age(years): 75<-!->HC: PN<-!->HC coded: PN<-!->Gender: M<-!->Chemotx administered prior to tumor resection: NA<-!->Radiation administered prior to tumor resection: NA<-!->Temodar administered prior to tumor resection: NA<-!->GEO Series: GSE4412<-!->GEO Accession: GSM99582<-!->Received author approval for submission: YES	Total RNA was purified from fresh frozen tumour biopsies and visually inspected for tumour content using Qiagen RNAeasy columns and standard manufacturerï¿½ï¿½s protocols. Labelled one round cRNA was generated using kits (GeneChip One-Cycle Target Labelling and Control Reagent) from Affymetrix. cRNA was quantified and 15 micrograms were hybridized to U133A and U133 Plus 2.0 arrays at the UCLA DNA…	Labeled one round cRNA was generated using kits (GeneChip One-Cycle Target Labeling and Control Reagent) from Affymetrix. cRNA was quantified and 15 micrograms were hybridized to U133A and U133 Plus 2.0 arrays at the UCLA DNA Microarray Facility (http://microarray.genetics.ucla.edu/) using standard protocols recommended by the manufacturer. Briefly, all RNA samples were isolated as previously des…	Hybridization and Poly-A controls all revealed trends within expected parameters and 3'/5' ratios for Actin & GAPDH well below 3 (mean Beta Actin 3'/5' = 1.53 & mean GAPDH 3'/5' = 1.02).	GCOS v1.4 Expression Reports also revealed expected Call percentages (Present: 48% to 62%; Absent: 36% to 49%; Marginal: 1.5% to 1.9%). All arrays were within 1.5 fold of each other in overall intensity, and array images were visually inspected for surface defects.	The data were analyzed with RMA with default settings from the Bioconductor R Library.	biotin						Tissues were flash frozen in liquid nitrogen immediately after surgical resection. Tissues were homogenized by rotorstator prior to execution of the extraction protocol.	No growth protocols were employed as the tissues were resected tumors from clinically received patients.	Gene expression analysis of glioblastomas identifies the major molecular basis for the prognostic benefit of younger age	Public on Oct 10 2008
GSM326668	GSE13041	18940004	Glioblastoma	GPL96	Natural scale signals calculated by RMA from Bioconductor R Library.	Tumor_fresh-frozen_GBM_2029	Public on Oct 10 2008	Oct 03 2008	Oct 10 2008	RNA	1	Microarray prepared at U.C.L.A., PMID:15374961	Homo sapiens	9606	total RNA	Recurrent GBM	GPL96	Stanley,F,Nelson	snelson@ucla.edu	310-794-7981	310-794-5446	Nelson	Human Genetics	U.C.L.A.	695 Charles E. Young Drive South, Bldg Gonda, Rm 5554	Los Angeles	CA	90095	USA	http://genomics.ctrl.ucla.edu/pmwiki/	ftp://ftp.ncbi.nlm.nih.gov/pub/geo/DATA/supplementary/samples/GSM326nnn/GSM326668/GSM326668.CEL.gz	22283	Reanalysis of: GSM99532	set: 0<-!->TTS(days): 812<-!->Vital Status: DECEASED<-!->Age(years): 42<-!->HC: PN<-!->HC coded: PN<-!->Gender: F<-!->Chemotx administered prior to tumor resection: YES<-!->Radiation administered prior to tumor resection: YES<-!->Temodar administered prior to tumor resection: YES<-!->GEO Series: GSE4412<-!->GEO Accession: GSM99532<-!->Received author approval for submission: YES	Total RNA was purified from fresh frozen tumour biopsies and visually inspected for tumour content using Qiagen RNAeasy columns and standard manufacturerï¿½ï¿½s protocols. Labelled one round cRNA was generated using kits (GeneChip One-Cycle Target Labelling and Control Reagent) from Affymetrix. cRNA was quantified and 15 micrograms were hybridized to U133A and U133 Plus 2.0 arrays at the UCLA DNA…	Labeled one round cRNA was generated using kits (GeneChip One-Cycle Target Labeling and Control Reagent) from Affymetrix. cRNA was quantified and 15 micrograms were hybridized to U133A and U133 Plus 2.0 arrays at the UCLA DNA Microarray Facility (http://microarray.genetics.ucla.edu/) using standard protocols recommended by the manufacturer. Briefly, all RNA samples were isolated as previously des…	Hybridization and Poly-A controls all revealed trends within expected parameters and 3'/5' ratios for Actin & GAPDH well below 3 (mean Beta Actin 3'/5' = 1.53 & mean GAPDH 3'/5' = 1.02).	GCOS v1.4 Expression Reports also revealed expected Call percentages (Present: 48% to 62%; Absent: 36% to 49%; Marginal: 1.5% to 1.9%). All arrays were within 1.5 fold of each other in overall intensity, and array images were visually inspected for surface defects.	The data were analyzed with RMA with default settings from the Bioconductor R Library.	biotin						Tissues were flash frozen in liquid nitrogen immediately after surgical resection. Tissues were homogenized by rotorstator prior to execution of the extraction protocol.	No growth protocols were employed as the tissues were resected tumors from clinically received patients.	Gene expression analysis of glioblastomas identifies the major molecular basis for the prognostic benefit of younger age	Public on Oct 10 2008
GSM326669	GSE13041	18940004	Glioblastoma	GPL96	Natural scale signals calculated by RMA from Bioconductor R Library.	Tumor_fresh-frozen_GBM_2079	Public on Oct 10 2008	Oct 03 2008	Oct 10 2008	RNA	1	Microarray prepared at U.C.L.A., PMID:15374961	Homo sapiens	9606	total RNA	Primary GBM	GPL96	Stanley,F,Nelson	snelson@ucla.edu	310-794-7981	310-794-5446	Nelson	Human Genetics	U.C.L.A.	695 Charles E. Young Drive South, Bldg Gonda, Rm 5554	Los Angeles	CA	90095	USA	http://genomics.ctrl.ucla.edu/pmwiki/	ftp://ftp.ncbi.nlm.nih.gov/pub/geo/DATA/supplementary/samples/GSM326nnn/GSM326669/GSM326669.CEL.gz	22283	Reanalysis of: GSM99486	set: 0<-!->TTS(days): 721<-!->Vital Status: ALIVE<-!->Age(years): 64<-!->HC: PN<-!->HC coded: PN<-!->Gender: M<-!->Chemotx administered prior to tumor resection: NA<-!->Radiation administered prior to tumor resection: NA<-!->Temodar administered prior to tumor resection: NA<-!->GEO Series: GSE4412<-!->GEO Accession: GSM99486<-!->Received author approval for submission: YES	Total RNA was purified from fresh frozen tumour biopsies and visually inspected for tumour content using Qiagen RNAeasy columns and standard manufacturerï¿½ï¿½s protocols. Labelled one round cRNA was generated using kits (GeneChip One-Cycle Target Labelling and Control Reagent) from Affymetrix. cRNA was quantified and 15 micrograms were hybridized to U133A and U133 Plus 2.0 arrays at the UCLA DNA…	Labeled one round cRNA was generated using kits (GeneChip One-Cycle Target Labeling and Control Reagent) from Affymetrix. cRNA was quantified and 15 micrograms were hybridized to U133A and U133 Plus 2.0 arrays at the UCLA DNA Microarray Facility (http://microarray.genetics.ucla.edu/) using standard protocols recommended by the manufacturer. Briefly, all RNA samples were isolated as previously des…	Hybridization and Poly-A controls all revealed trends within expected parameters and 3'/5' ratios for Actin & GAPDH well below 3 (mean Beta Actin 3'/5' = 1.53 & mean GAPDH 3'/5' = 1.02).	GCOS v1.4 Expression Reports also revealed expected Call percentages (Present: 48% to 62%; Absent: 36% to 49%; Marginal: 1.5% to 1.9%). All arrays were within 1.5 fold of each other in overall intensity, and array images were visually inspected for surface defects.	The data were analyzed with RMA with default settings from the Bioconductor R Library.	biotin						Tissues were flash frozen in liquid nitrogen immediately after surgical resection. Tissues were homogenized by rotorstator prior to execution of the extraction protocol.	No growth protocols were employed as the tissues were resected tumors from clinically received patients.	Gene expression analysis of glioblastomas identifies the major molecular basis for the prognostic benefit of younger age	Public on Oct 10 2008
GSM326670	GSE13041	18940004	Glioblastoma	GPL96	Natural scale signals calculated by RMA from Bioconductor R Library.	Tumor_fresh-frozen_GBM_2158	Public on Oct 10 2008	Oct 03 2008	Oct 10 2008	RNA	1	Microarray prepared at U.C.L.A., PMID:15374961	Homo sapiens	9606	total RNA	Recurrent GBM	GPL96	Stanley,F,Nelson	snelson@ucla.edu	310-794-7981	310-794-5446	Nelson	Human Genetics	U.C.L.A.	695 Charles E. Young Drive South, Bldg Gonda, Rm 5554	Los Angeles	CA	90095	USA	http://genomics.ctrl.ucla.edu/pmwiki/	ftp://ftp.ncbi.nlm.nih.gov/pub/geo/DATA/supplementary/samples/GSM326nnn/GSM326670/GSM326670.CEL.gz	22283	Reanalysis of: GSM99472	set: 0<-!->TTS(days): 95<-!->Vital Status: DECEASED<-!->Age(years): 62<-!->HC: PN<-!->HC coded: PN<-!->Gender: F<-!->Chemotx administered prior to tumor resection: YES<-!->Radiation administered prior to tumor resection: YES<-!->Temodar administered prior to tumor resection: YES<-!->GEO Series: GSE4412<-!->GEO Accession: GSM99472<-!->Received author approval for submission: YES	Total RNA was purified from fresh frozen tumour biopsies and visually inspected for tumour content using Qiagen RNAeasy columns and standard manufacturerï¿½ï¿½s protocols. Labelled one round cRNA was generated using kits (GeneChip One-Cycle Target Labelling and Control Reagent) from Affymetrix. cRNA was quantified and 15 micrograms were hybridized to U133A and U133 Plus 2.0 arrays at the UCLA DNA…	Labeled one round cRNA was generated using kits (GeneChip One-Cycle Target Labeling and Control Reagent) from Affymetrix. cRNA was quantified and 15 micrograms were hybridized to U133A and U133 Plus 2.0 arrays at the UCLA DNA Microarray Facility (http://microarray.genetics.ucla.edu/) using standard protocols recommended by the manufacturer. Briefly, all RNA samples were isolated as previously des…	Hybridization and Poly-A controls all revealed trends within expected parameters and 3'/5' ratios for Actin & GAPDH well below 3 (mean Beta Actin 3'/5' = 1.53 & mean GAPDH 3'/5' = 1.02).	GCOS v1.4 Expression Reports also revealed expected Call percentages (Present: 48% to 62%; Absent: 36% to 49%; Marginal: 1.5% to 1.9%). All arrays were within 1.5 fold of each other in overall intensity, and array images were visually inspected for surface defects.	The data were analyzed with RMA with default settings from the Bioconductor R Library.	biotin						Tissues were flash frozen in liquid nitrogen immediately after surgical resection. Tissues were homogenized by rotorstator prior to execution of the extraction protocol.	No growth protocols were employed as the tissues were resected tumors from clinically received patients.	Gene expression analysis of glioblastomas identifies the major molecular basis for the prognostic benefit of younger age	Public on Oct 10 2008
GSM326671	GSE13041	18940004	Glioblastoma	GPL96	Natural scale signals calculated by RMA from Bioconductor R Library.	Tumor_fresh-frozen_GBM_2166	Public on Oct 10 2008	Oct 03 2008	Oct 10 2008	RNA	1	Microarray prepared at U.C.L.A., PMID:15374961	Homo sapiens	9606	total RNA	Primary GBM	GPL96	Stanley,F,Nelson	snelson@ucla.edu	310-794-7981	310-794-5446	Nelson	Human Genetics	U.C.L.A.	695 Charles E. Young Drive South, Bldg Gonda, Rm 5554	Los Angeles	CA	90095	USA	http://genomics.ctrl.ucla.edu/pmwiki/	ftp://ftp.ncbi.nlm.nih.gov/pub/geo/DATA/supplementary/samples/GSM326nnn/GSM326671/GSM326671.CEL.gz	22283	Reanalysis of: GSM99558	set: 0<-!->TTS(days): 1098<-!->Vital Status: DECEASED<-!->Age(years): 39<-!->HC: PN<-!->HC coded: PN<-!->Gender: F<-!->Chemotx administered prior to tumor resection: NA<-!->Radiation administered prior to tumor resection: NA<-!->Temodar administered prior to tumor resection: NA<-!->GEO Series: GSE4412<-!->GEO Accession: GSM99558<-!->Received author approval for submission: YES	Total RNA was purified from fresh frozen tumour biopsies and visually inspected for tumour content using Qiagen RNAeasy columns and standard manufacturerï¿½ï¿½s protocols. Labelled one round cRNA was generated using kits (GeneChip One-Cycle Target Labelling and Control Reagent) from Affymetrix. cRNA was quantified and 15 micrograms were hybridized to U133A and U133 Plus 2.0 arrays at the UCLA DNA…	Labeled one round cRNA was generated using kits (GeneChip One-Cycle Target Labeling and Control Reagent) from Affymetrix. cRNA was quantified and 15 micrograms were hybridized to U133A and U133 Plus 2.0 arrays at the UCLA DNA Microarray Facility (http://microarray.genetics.ucla.edu/) using standard protocols recommended by the manufacturer. Briefly, all RNA samples were isolated as previously des…	Hybridization and Poly-A controls all revealed trends within expected parameters and 3'/5' ratios for Actin & GAPDH well below 3 (mean Beta Actin 3'/5' = 1.53 & mean GAPDH 3'/5' = 1.02).	GCOS v1.4 Expression Reports also revealed expected Call percentages (Present: 48% to 62%; Absent: 36% to 49%; Marginal: 1.5% to 1.9%). All arrays were within 1.5 fold of each other in overall intensity, and array images were visually inspected for surface defects.	The data were analyzed with RMA with default settings from the Bioconductor R Library.	biotin						Tissues were flash frozen in liquid nitrogen immediately after surgical resection. Tissues were homogenized by rotorstator prior to execution of the extraction protocol.	No growth protocols were employed as the tissues were resected tumors from clinically received patients.	Gene expression analysis of glioblastomas identifies the major molecular basis for the prognostic benefit of younger age	Public on Oct 10 2008
GSM326672	GSE13041	18940004	Glioblastoma	GPL96	Natural scale signals calculated by RMA from Bioconductor R Library.	Tumor_fresh-frozen_GBM_585	Public on Oct 10 2008	Oct 03 2008	Oct 10 2008	RNA	1	Microarray prepared at U.C.L.A., PMID:15374961	Homo sapiens	9606	total RNA	Primary GBM	GPL96	Stanley,F,Nelson	snelson@ucla.edu	310-794-7981	310-794-5446	Nelson	Human Genetics	U.C.L.A.	695 Charles E. Young Drive South, Bldg Gonda, Rm 5554	Los Angeles	CA	90095	USA	http://genomics.ctrl.ucla.edu/pmwiki/	ftp://ftp.ncbi.nlm.nih.gov/pub/geo/DATA/supplementary/samples/GSM326nnn/GSM326672/GSM326672.CEL.gz	22283	Reanalysis of: GSM99586	set: 0<-!->TTS(days): 299<-!->Vital Status: DECEASED<-!->Age(years): 63<-!->HC: PN<-!->HC coded: PN<-!->Gender: F<-!->Chemotx administered prior to tumor resection: NA<-!->Radiation administered prior to tumor resection: NA<-!->Temodar administered prior to tumor resection: NA<-!->GEO Series: GSE4412<-!->GEO Accession: GSM99586<-!->Received author approval for submission: YES	Total RNA was purified from fresh frozen tumour biopsies and visually inspected for tumour content using Qiagen RNAeasy columns and standard manufacturerï¿½ï¿½s protocols. Labelled one round cRNA was generated using kits (GeneChip One-Cycle Target Labelling and Control Reagent) from Affymetrix. cRNA was quantified and 15 micrograms were hybridized to U133A and U133 Plus 2.0 arrays at the UCLA DNA…	Labeled one round cRNA was generated using kits (GeneChip One-Cycle Target Labeling and Control Reagent) from Affymetrix. cRNA was quantified and 15 micrograms were hybridized to U133A and U133 Plus 2.0 arrays at the UCLA DNA Microarray Facility (http://microarray.genetics.ucla.edu/) using standard protocols recommended by the manufacturer. Briefly, all RNA samples were isolated as previously des…	Hybridization and Poly-A controls all revealed trends within expected parameters and 3'/5' ratios for Actin & GAPDH well below 3 (mean Beta Actin 3'/5' = 1.53 & mean GAPDH 3'/5' = 1.02).	GCOS v1.4 Expression Reports also revealed expected Call percentages (Present: 48% to 62%; Absent: 36% to 49%; Marginal: 1.5% to 1.9%). All arrays were within 1.5 fold of each other in overall intensity, and array images were visually inspected for surface defects.	The data were analyzed with RMA with default settings from the Bioconductor R Library.	biotin						Tissues were flash frozen in liquid nitrogen immediately after surgical resection. Tissues were homogenized by rotorstator prior to execution of the extraction protocol.	No growth protocols were employed as the tissues were resected tumors from clinically received patients.	Gene expression analysis of glioblastomas identifies the major molecular basis for the prognostic benefit of younger age	Public on Oct 10 2008
GSM326673	GSE13041	18940004	Glioblastoma	GPL96	Natural scale signals calculated by RMA from Bioconductor R Library.	Tumor_fresh-frozen_GBM_746	Public on Oct 10 2008	Oct 03 2008	Oct 10 2008	RNA	1	Microarray prepared at U.C.L.A., PMID:15374961	Homo sapiens	9606	total RNA	Recurrent GBM	GPL96	Stanley,F,Nelson	snelson@ucla.edu	310-794-7981	310-794-5446	Nelson	Human Genetics	U.C.L.A.	695 Charles E. Young Drive South, Bldg Gonda, Rm 5554	Los Angeles	CA	90095	USA	http://genomics.ctrl.ucla.edu/pmwiki/	ftp://ftp.ncbi.nlm.nih.gov/pub/geo/DATA/supplementary/samples/GSM326nnn/GSM326673/GSM326673.CEL.gz	22283	Reanalysis of: GSM99524	set: 0<-!->TTS(days): 43<-!->Vital Status: DECEASED<-!->Age(years): 52<-!->HC: PN<-!->HC coded: PN<-!->Gender: M<-!->Chemotx administered prior to tumor resection: NA<-!->Radiation administered prior to tumor resection: NA<-!->Temodar administered prior to tumor resection: NA<-!->GEO Series: GSE4412<-!->GEO Accession: GSM99524<-!->Received author approval for submission: YES	Total RNA was purified from fresh frozen tumour biopsies and visually inspected for tumour content using Qiagen RNAeasy columns and standard manufacturerï¿½ï¿½s protocols. Labelled one round cRNA was generated using kits (GeneChip One-Cycle Target Labelling and Control Reagent) from Affymetrix. cRNA was quantified and 15 micrograms were hybridized to U133A and U133 Plus 2.0 arrays at the UCLA DNA…	Labeled one round cRNA was generated using kits (GeneChip One-Cycle Target Labeling and Control Reagent) from Affymetrix. cRNA was quantified and 15 micrograms were hybridized to U133A and U133 Plus 2.0 arrays at the UCLA DNA Microarray Facility (http://microarray.genetics.ucla.edu/) using standard protocols recommended by the manufacturer. Briefly, all RNA samples were isolated as previously des…	Hybridization and Poly-A controls all revealed trends within expected parameters and 3'/5' ratios for Actin & GAPDH well below 3 (mean Beta Actin 3'/5' = 1.53 & mean GAPDH 3'/5' = 1.02).	GCOS v1.4 Expression Reports also revealed expected Call percentages (Present: 48% to 62%; Absent: 36% to 49%; Marginal: 1.5% to 1.9%). All arrays were within 1.5 fold of each other in overall intensity, and array images were visually inspected for surface defects.	The data were analyzed with RMA with default settings from the Bioconductor R Library.	biotin						Tissues were flash frozen in liquid nitrogen immediately after surgical resection. Tissues were homogenized by rotorstator prior to execution of the extraction protocol.	No growth protocols were employed as the tissues were resected tumors from clinically received patients.	Gene expression analysis of glioblastomas identifies the major molecular basis for the prognostic benefit of younger age	Public on Oct 10 2008
GSM326674	GSE13041	18940004	Glioblastoma	GPL96	Natural scale signals calculated by RMA from Bioconductor R Library.	Tumor_fresh-frozen_GBM_824	Public on Oct 10 2008	Oct 03 2008	Oct 10 2008	RNA	1	Microarray prepared at U.C.L.A., PMID:15374961	Homo sapiens	9606	total RNA	Primary GBM	GPL96	Stanley,F,Nelson	snelson@ucla.edu	310-794-7981	310-794-5446	Nelson	Human Genetics	U.C.L.A.	695 Charles E. Young Drive South, Bldg Gonda, Rm 5554	Los Angeles	CA	90095	USA	http://genomics.ctrl.ucla.edu/pmwiki/	ftp://ftp.ncbi.nlm.nih.gov/pub/geo/DATA/supplementary/samples/GSM326nnn/GSM326674/GSM326674.CEL.gz	22283	Reanalysis of: GSM99478	set: 0<-!->TTS(days): 207<-!->Vital Status: DECEASED<-!->Age(years): 50<-!->HC: PN<-!->HC coded: PN<-!->Gender: F<-!->Chemotx administered prior to tumor resection: NA<-!->Radiation administered prior to tumor resection: NA<-!->Temodar administered prior to tumor resection: NA<-!->GEO Series: GSE4412<-!->GEO Accession: GSM99478<-!->Received author approval for submission: YES	Total RNA was purified from fresh frozen tumour biopsies and visually inspected for tumour content using Qiagen RNAeasy columns and standard manufacturerï¿½ï¿½s protocols. Labelled one round cRNA was generated using kits (GeneChip One-Cycle Target Labelling and Control Reagent) from Affymetrix. cRNA was quantified and 15 micrograms were hybridized to U133A and U133 Plus 2.0 arrays at the UCLA DNA…	Labeled one round cRNA was generated using kits (GeneChip One-Cycle Target Labeling and Control Reagent) from Affymetrix. cRNA was quantified and 15 micrograms were hybridized to U133A and U133 Plus 2.0 arrays at the UCLA DNA Microarray Facility (http://microarray.genetics.ucla.edu/) using standard protocols recommended by the manufacturer. Briefly, all RNA samples were isolated as previously des…	Hybridization and Poly-A controls all revealed trends within expected parameters and 3'/5' ratios for Actin & GAPDH well below 3 (mean Beta Actin 3'/5' = 1.53 & mean GAPDH 3'/5' = 1.02).	GCOS v1.4 Expression Reports also revealed expected Call percentages (Present: 48% to 62%; Absent: 36% to 49%; Marginal: 1.5% to 1.9%). All arrays were within 1.5 fold of each other in overall intensity, and array images were visually inspected for surface defects.	The data were analyzed with RMA with default settings from the Bioconductor R Library.	biotin						Tissues were flash frozen in liquid nitrogen immediately after surgical resection. Tissues were homogenized by rotorstator prior to execution of the extraction protocol.	No growth protocols were employed as the tissues were resected tumors from clinically received patients.	Gene expression analysis of glioblastomas identifies the major molecular basis for the prognostic benefit of younger age	Public on Oct 10 2008
GSM326675	GSE13041	18940004	Glioblastoma	GPL96	Natural scale signals calculated by RMA from Bioconductor R Library.	Tumor_fresh-frozen_GBM_839	Public on Oct 10 2008	Oct 03 2008	Oct 10 2008	RNA	1	Microarray prepared at U.C.L.A., PMID:15374961	Homo sapiens	9606	total RNA	Primary GBM	GPL96	Stanley,F,Nelson	snelson@ucla.edu	310-794-7981	310-794-5446	Nelson	Human Genetics	U.C.L.A.	695 Charles E. Young Drive South, Bldg Gonda, Rm 5554	Los Angeles	CA	90095	USA	http://genomics.ctrl.ucla.edu/pmwiki/	ftp://ftp.ncbi.nlm.nih.gov/pub/geo/DATA/supplementary/samples/GSM326nnn/GSM326675/GSM326675.CEL.gz	22283	Reanalysis of: GSM99480	set: 0<-!->TTS(days): 286<-!->Vital Status: DECEASED<-!->Age(years): 82<-!->HC: PN<-!->HC coded: PN<-!->Gender: M<-!->Chemotx administered prior to tumor resection: NA<-!->Radiation administered prior to tumor resection: NA<-!->Temodar administered prior to tumor resection: NA<-!->GEO Series: GSE4412<-!->GEO Accession: GSM99480<-!->Received author approval for submission: YES	Total RNA was purified from fresh frozen tumour biopsies and visually inspected for tumour content using Qiagen RNAeasy columns and standard manufacturerï¿½ï¿½s protocols. Labelled one round cRNA was generated using kits (GeneChip One-Cycle Target Labelling and Control Reagent) from Affymetrix. cRNA was quantified and 15 micrograms were hybridized to U133A and U133 Plus 2.0 arrays at the UCLA DNA…	Labeled one round cRNA was generated using kits (GeneChip One-Cycle Target Labeling and Control Reagent) from Affymetrix. cRNA was quantified and 15 micrograms were hybridized to U133A and U133 Plus 2.0 arrays at the UCLA DNA Microarray Facility (http://microarray.genetics.ucla.edu/) using standard protocols recommended by the manufacturer. Briefly, all RNA samples were isolated as previously des…	Hybridization and Poly-A controls all revealed trends within expected parameters and 3'/5' ratios for Actin & GAPDH well below 3 (mean Beta Actin 3'/5' = 1.53 & mean GAPDH 3'/5' = 1.02).	GCOS v1.4 Expression Reports also revealed expected Call percentages (Present: 48% to 62%; Absent: 36% to 49%; Marginal: 1.5% to 1.9%). All arrays were within 1.5 fold of each other in overall intensity, and array images were visually inspected for surface defects.	The data were analyzed with RMA with default settings from the Bioconductor R Library.	biotin						Tissues were flash frozen in liquid nitrogen immediately after surgical resection. Tissues were homogenized by rotorstator prior to execution of the extraction protocol.	No growth protocols were employed as the tissues were resected tumors from clinically received patients.	Gene expression analysis of glioblastomas identifies the major molecular basis for the prognostic benefit of younger age	Public on Oct 10 2008
GSM326676	GSE13041	18940004	Glioblastoma	GPL96	Natural scale signals calculated by RMA from Bioconductor R Library.	Tumor_fresh-frozen_GBM_938	Public on Oct 10 2008	Oct 03 2008	Oct 10 2008	RNA	1	Microarray prepared at U.C.L.A., PMID:15374961	Homo sapiens	9606	total RNA	Recurrent GBM	GPL96	Stanley,F,Nelson	snelson@ucla.edu	310-794-7981	310-794-5446	Nelson	Human Genetics	U.C.L.A.	695 Charles E. Young Drive South, Bldg Gonda, Rm 5554	Los Angeles	CA	90095	USA	http://genomics.ctrl.ucla.edu/pmwiki/	ftp://ftp.ncbi.nlm.nih.gov/pub/geo/DATA/supplementary/samples/GSM326nnn/GSM326676/GSM326676.CEL.gz	22283	Reanalysis of: GSM99536	set: 0<-!->TTS(days): 2994<-!->Vital Status: DECEASED<-!->Age(years): 29<-!->HC: PN<-!->HC coded: PN<-!->Gender: M<-!->Chemotx administered prior to tumor resection: YES<-!->Radiation administered prior to tumor resection: YES<-!->Temodar administered prior to tumor resection: NA<-!->GEO Series: GSE4412<-!->GEO Accession: GSM99536<-!->Received author approval for submission: YES	Total RNA was purified from fresh frozen tumour biopsies and visually inspected for tumour content using Qiagen RNAeasy columns and standard manufacturerï¿½ï¿½s protocols. Labelled one round cRNA was generated using kits (GeneChip One-Cycle Target Labelling and Control Reagent) from Affymetrix. cRNA was quantified and 15 micrograms were hybridized to U133A and U133 Plus 2.0 arrays at the UCLA DNA…	Labeled one round cRNA was generated using kits (GeneChip One-Cycle Target Labeling and Control Reagent) from Affymetrix. cRNA was quantified and 15 micrograms were hybridized to U133A and U133 Plus 2.0 arrays at the UCLA DNA Microarray Facility (http://microarray.genetics.ucla.edu/) using standard protocols recommended by the manufacturer. Briefly, all RNA samples were isolated as previously des…	Hybridization and Poly-A controls all revealed trends within expected parameters and 3'/5' ratios for Actin & GAPDH well below 3 (mean Beta Actin 3'/5' = 1.53 & mean GAPDH 3'/5' = 1.02).	GCOS v1.4 Expression Reports also revealed expected Call percentages (Present: 48% to 62%; Absent: 36% to 49%; Marginal: 1.5% to 1.9%). All arrays were within 1.5 fold of each other in overall intensity, and array images were visually inspected for surface defects.	The data were analyzed with RMA with default settings from the Bioconductor R Library.	biotin						Tissues were flash frozen in liquid nitrogen immediately after surgical resection. Tissues were homogenized by rotorstator prior to execution of the extraction protocol.	No growth protocols were employed as the tissues were resected tumors from clinically received patients.	Gene expression analysis of glioblastomas identifies the major molecular basis for the prognostic benefit of younger age	Public on Oct 10 2008
GSM326677	GSE13041	18940004	Glioblastoma	GPL96	Natural scale signals calculated by RMA from Bioconductor R Library.	Tumor_fresh-frozen_GBM_995	Public on Oct 10 2008	Oct 03 2008	Oct 10 2008	RNA	1	Microarray prepared at U.C.L.A., PMID:15374961	Homo sapiens	9606	total RNA	Primary GBM	GPL96	Stanley,F,Nelson	snelson@ucla.edu	310-794-7981	310-794-5446	Nelson	Human Genetics	U.C.L.A.	695 Charles E. Young Drive South, Bldg Gonda, Rm 5554	Los Angeles	CA	90095	USA	http://genomics.ctrl.ucla.edu/pmwiki/	ftp://ftp.ncbi.nlm.nih.gov/pub/geo/DATA/supplementary/samples/GSM326nnn/GSM326677/GSM326677.CEL.gz	22283	Reanalysis of: GSM99526	set: 0<-!->TTS(days): 56<-!->Vital Status: DECEASED<-!->Age(years): 76<-!->HC: PN<-!->HC coded: PN<-!->Gender: F<-!->Chemotx administered prior to tumor resection: NA<-!->Radiation administered prior to tumor resection: NA<-!->Temodar administered prior to tumor resection: NA<-!->GEO Series: GSE4412<-!->GEO Accession: GSM99526<-!->Received author approval for submission: YES	Total RNA was purified from fresh frozen tumour biopsies and visually inspected for tumour content using Qiagen RNAeasy columns and standard manufacturerï¿½ï¿½s protocols. Labelled one round cRNA was generated using kits (GeneChip One-Cycle Target Labelling and Control Reagent) from Affymetrix. cRNA was quantified and 15 micrograms were hybridized to U133A and U133 Plus 2.0 arrays at the UCLA DNA…	Labeled one round cRNA was generated using kits (GeneChip One-Cycle Target Labeling and Control Reagent) from Affymetrix. cRNA was quantified and 15 micrograms were hybridized to U133A and U133 Plus 2.0 arrays at the UCLA DNA Microarray Facility (http://microarray.genetics.ucla.edu/) using standard protocols recommended by the manufacturer. Briefly, all RNA samples were isolated as previously des…	Hybridization and Poly-A controls all revealed trends within expected parameters and 3'/5' ratios for Actin & GAPDH well below 3 (mean Beta Actin 3'/5' = 1.53 & mean GAPDH 3'/5' = 1.02).	GCOS v1.4 Expression Reports also revealed expected Call percentages (Present: 48% to 62%; Absent: 36% to 49%; Marginal: 1.5% to 1.9%). All arrays were within 1.5 fold of each other in overall intensity, and array images were visually inspected for surface defects.	The data were analyzed with RMA with default settings from the Bioconductor R Library.	biotin						Tissues were flash frozen in liquid nitrogen immediately after surgical resection. Tissues were homogenized by rotorstator prior to execution of the extraction protocol.	No growth protocols were employed as the tissues were resected tumors from clinically received patients.	Gene expression analysis of glioblastomas identifies the major molecular basis for the prognostic benefit of younger age	Public on Oct 10 2008
GSM326678	GSE13041	18940004	Glioblastoma	GPL96	Natural scale signals calculated by RMA from Bioconductor R Library.	Tumor_fresh-frozen_GBM_1022	Public on Oct 10 2008	Oct 03 2008	Oct 10 2008	RNA	1	Microarray prepared at U.C.L.A., PMID:15374961	Homo sapiens	9606	total RNA	Recurrent GBM	GPL96	Stanley,F,Nelson	snelson@ucla.edu	310-794-7981	310-794-5446	Nelson	Human Genetics	U.C.L.A.	695 Charles E. Young Drive South, Bldg Gonda, Rm 5554	Los Angeles	CA	90095	USA	http://genomics.ctrl.ucla.edu/pmwiki/	ftp://ftp.ncbi.nlm.nih.gov/pub/geo/DATA/supplementary/samples/GSM326nnn/GSM326678/GSM326678.CEL.gz	22283	Reanalysis of: GSM99544	set: 0<-!->TTS(days): 126<-!->Vital Status: DECEASED<-!->Age(years): 31<-!->HC: Pro<-!->HC coded: non-PN<-!->Gender: M<-!->Chemotx administered prior to tumor resection: YES<-!->Radiation administered prior to tumor resection: YES<-!->Temodar administered prior to tumor resection: YES<-!->GEO Series: GSE4412<-!->GEO Accession: GSM99544<-!->Received author approval for submission: YES	Total RNA was purified from fresh frozen tumour biopsies and visually inspected for tumour content using Qiagen RNAeasy columns and standard manufacturerï¿½ï¿½s protocols. Labelled one round cRNA was generated using kits (GeneChip One-Cycle Target Labelling and Control Reagent) from Affymetrix. cRNA was quantified and 15 micrograms were hybridized to U133A and U133 Plus 2.0 arrays at the UCLA DNA…	Labeled one round cRNA was generated using kits (GeneChip One-Cycle Target Labeling and Control Reagent) from Affymetrix. cRNA was quantified and 15 micrograms were hybridized to U133A and U133 Plus 2.0 arrays at the UCLA DNA Microarray Facility (http://microarray.genetics.ucla.edu/) using standard protocols recommended by the manufacturer. Briefly, all RNA samples were isolated as previously des…	Hybridization and Poly-A controls all revealed trends within expected parameters and 3'/5' ratios for Actin & GAPDH well below 3 (mean Beta Actin 3'/5' = 1.53 & mean GAPDH 3'/5' = 1.02).	GCOS v1.4 Expression Reports also revealed expected Call percentages (Present: 48% to 62%; Absent: 36% to 49%; Marginal: 1.5% to 1.9%). All arrays were within 1.5 fold of each other in overall intensity, and array images were visually inspected for surface defects.	The data were analyzed with RMA with default settings from the Bioconductor R Library.	biotin						Tissues were flash frozen in liquid nitrogen immediately after surgical resection. Tissues were homogenized by rotorstator prior to execution of the extraction protocol.	No growth protocols were employed as the tissues were resected tumors from clinically received patients.	Gene expression analysis of glioblastomas identifies the major molecular basis for the prognostic benefit of younger age	Public on Oct 10 2008
GSM326680	GSE13041	18940004	Glioblastoma	GPL96	Natural scale signals calculated by RMA from Bioconductor R Library.	Tumor_fresh-frozen_GBM_1414	Public on Oct 10 2008	Oct 03 2008	Oct 10 2008	RNA	1	Microarray prepared at U.C.L.A., PMID:15374961	Homo sapiens	9606	total RNA	Primary GBM	GPL96	Stanley,F,Nelson	snelson@ucla.edu	310-794-7981	310-794-5446	Nelson	Human Genetics	U.C.L.A.	695 Charles E. Young Drive South, Bldg Gonda, Rm 5554	Los Angeles	CA	90095	USA	http://genomics.ctrl.ucla.edu/pmwiki/	ftp://ftp.ncbi.nlm.nih.gov/pub/geo/DATA/supplementary/samples/GSM326nnn/GSM326680/GSM326680.CEL.gz	22283	Reanalysis of: GSM99466	set: 0<-!->TTS(days): 64<-!->Vital Status: DECEASED<-!->Age(years): 69<-!->HC: Pro<-!->HC coded: non-PN<-!->Gender: F<-!->Chemotx administered prior to tumor resection: NA<-!->Radiation administered prior to tumor resection: NA<-!->Temodar administered prior to tumor resection: NA<-!->GEO Series: GSE4412<-!->GEO Accession: GSM99466<-!->Received author approval for submission: YES	Total RNA was purified from fresh frozen tumour biopsies and visually inspected for tumour content using Qiagen RNAeasy columns and standard manufacturerï¿½ï¿½s protocols. Labelled one round cRNA was generated using kits (GeneChip One-Cycle Target Labelling and Control Reagent) from Affymetrix. cRNA was quantified and 15 micrograms were hybridized to U133A and U133 Plus 2.0 arrays at the UCLA DNA…	Labeled one round cRNA was generated using kits (GeneChip One-Cycle Target Labeling and Control Reagent) from Affymetrix. cRNA was quantified and 15 micrograms were hybridized to U133A and U133 Plus 2.0 arrays at the UCLA DNA Microarray Facility (http://microarray.genetics.ucla.edu/) using standard protocols recommended by the manufacturer. Briefly, all RNA samples were isolated as previously des…	Hybridization and Poly-A controls all revealed trends within expected parameters and 3'/5' ratios for Actin & GAPDH well below 3 (mean Beta Actin 3'/5' = 1.53 & mean GAPDH 3'/5' = 1.02).	GCOS v1.4 Expression Reports also revealed expected Call percentages (Present: 48% to 62%; Absent: 36% to 49%; Marginal: 1.5% to 1.9%). All arrays were within 1.5 fold of each other in overall intensity, and array images were visually inspected for surface defects.	The data were analyzed with RMA with default settings from the Bioconductor R Library.	biotin						Tissues were flash frozen in liquid nitrogen immediately after surgical resection. Tissues were homogenized by rotorstator prior to execution of the extraction protocol.	No growth protocols were employed as the tissues were resected tumors from clinically received patients.	Gene expression analysis of glioblastomas identifies the major molecular basis for the prognostic benefit of younger age	Public on Oct 10 2008
GSM326681	GSE13041	18940004	Glioblastoma	GPL96	Natural scale signals calculated by RMA from Bioconductor R Library.	Tumor_fresh-frozen_GBM_1495	Public on Oct 10 2008	Oct 03 2008	Oct 10 2008	RNA	1	Microarray prepared at U.C.L.A., PMID:15374961	Homo sapiens	9606	total RNA	Primary GBM	GPL96	Stanley,F,Nelson	snelson@ucla.edu	310-794-7981	310-794-5446	Nelson	Human Genetics	U.C.L.A.	695 Charles E. Young Drive South, Bldg Gonda, Rm 5554	Los Angeles	CA	90095	USA	http://genomics.ctrl.ucla.edu/pmwiki/	ftp://ftp.ncbi.nlm.nih.gov/pub/geo/DATA/supplementary/samples/GSM326nnn/GSM326681/GSM326681.CEL.gz	22283	Reanalysis of: GSM99456	set: 0<-!->TTS(days): 71<-!->Vital Status: DECEASED<-!->Age(years): 82<-!->HC: Pro<-!->HC coded: non-PN<-!->Gender: F<-!->Chemotx administered prior to tumor resection: NA<-!->Radiation administered prior to tumor resection: NA<-!->Temodar administered prior to tumor resection: NA<-!->GEO Series: GSE4412<-!->GEO Accession: GSM99456<-!->Received author approval for submission: YES	Total RNA was purified from fresh frozen tumour biopsies and visually inspected for tumour content using Qiagen RNAeasy columns and standard manufacturerï¿½ï¿½s protocols. Labelled one round cRNA was generated using kits (GeneChip One-Cycle Target Labelling and Control Reagent) from Affymetrix. cRNA was quantified and 15 micrograms were hybridized to U133A and U133 Plus 2.0 arrays at the UCLA DNA…	Labeled one round cRNA was generated using kits (GeneChip One-Cycle Target Labeling and Control Reagent) from Affymetrix. cRNA was quantified and 15 micrograms were hybridized to U133A and U133 Plus 2.0 arrays at the UCLA DNA Microarray Facility (http://microarray.genetics.ucla.edu/) using standard protocols recommended by the manufacturer. Briefly, all RNA samples were isolated as previously des…	Hybridization and Poly-A controls all revealed trends within expected parameters and 3'/5' ratios for Actin & GAPDH well below 3 (mean Beta Actin 3'/5' = 1.53 & mean GAPDH 3'/5' = 1.02).	GCOS v1.4 Expression Reports also revealed expected Call percentages (Present: 48% to 62%; Absent: 36% to 49%; Marginal: 1.5% to 1.9%). All arrays were within 1.5 fold of each other in overall intensity, and array images were visually inspected for surface defects.	The data were analyzed with RMA with default settings from the Bioconductor R Library.	biotin						Tissues were flash frozen in liquid nitrogen immediately after surgical resection. Tissues were homogenized by rotorstator prior to execution of the extraction protocol.	No growth protocols were employed as the tissues were resected tumors from clinically received patients.	Gene expression analysis of glioblastomas identifies the major molecular basis for the prognostic benefit of younger age	Public on Oct 10 2008
GSM326682	GSE13041	18940004	Glioblastoma	GPL96	Natural scale signals calculated by RMA from Bioconductor R Library.	Tumor_fresh-frozen_GBM_1675	Public on Oct 10 2008	Oct 03 2008	Oct 10 2008	RNA	1	Microarray prepared at U.C.L.A., PMID:15374961	Homo sapiens	9606	total RNA	Primary GBM	GPL96	Stanley,F,Nelson	snelson@ucla.edu	310-794-7981	310-794-5446	Nelson	Human Genetics	U.C.L.A.	695 Charles E. Young Drive South, Bldg Gonda, Rm 5554	Los Angeles	CA	90095	USA	http://genomics.ctrl.ucla.edu/pmwiki/	ftp://ftp.ncbi.nlm.nih.gov/pub/geo/DATA/supplementary/samples/GSM326nnn/GSM326682/GSM326682.CEL.gz	22283	Reanalysis of: GSM99564	set: 0<-!->TTS(days): 683<-!->Vital Status: DECEASED<-!->Age(years): 61<-!->HC: Pro<-!->HC coded: non-PN<-!->Gender: M<-!->Chemotx administered prior to tumor resection: NA<-!->Radiation administered prior to tumor resection: NA<-!->Temodar administered prior to tumor resection: NA<-!->GEO Series: GSE4412<-!->GEO Accession: GSM99564<-!->Received author approval for submission: YES	Total RNA was purified from fresh frozen tumour biopsies and visually inspected for tumour content using Qiagen RNAeasy columns and standard manufacturerï¿½ï¿½s protocols. Labelled one round cRNA was generated using kits (GeneChip One-Cycle Target Labelling and Control Reagent) from Affymetrix. cRNA was quantified and 15 micrograms were hybridized to U133A and U133 Plus 2.0 arrays at the UCLA DNA…	Labeled one round cRNA was generated using kits (GeneChip One-Cycle Target Labeling and Control Reagent) from Affymetrix. cRNA was quantified and 15 micrograms were hybridized to U133A and U133 Plus 2.0 arrays at the UCLA DNA Microarray Facility (http://microarray.genetics.ucla.edu/) using standard protocols recommended by the manufacturer. Briefly, all RNA samples were isolated as previously des…	Hybridization and Poly-A controls all revealed trends within expected parameters and 3'/5' ratios for Actin & GAPDH well below 3 (mean Beta Actin 3'/5' = 1.53 & mean GAPDH 3'/5' = 1.02).	GCOS v1.4 Expression Reports also revealed expected Call percentages (Present: 48% to 62%; Absent: 36% to 49%; Marginal: 1.5% to 1.9%). All arrays were within 1.5 fold of each other in overall intensity, and array images were visually inspected for surface defects.	The data were analyzed with RMA with default settings from the Bioconductor R Library.	biotin						Tissues were flash frozen in liquid nitrogen immediately after surgical resection. Tissues were homogenized by rotorstator prior to execution of the extraction protocol.	No growth protocols were employed as the tissues were resected tumors from clinically received patients.	Gene expression analysis of glioblastomas identifies the major molecular basis for the prognostic benefit of younger age	Public on Oct 10 2008
GSM326684	GSE13041	18940004	Glioblastoma	GPL96	Natural scale signals calculated by RMA from Bioconductor R Library.	Tumor_fresh-frozen_GBM_2098	Public on Oct 10 2008	Oct 03 2008	Oct 10 2008	RNA	1	Microarray prepared at U.C.L.A., PMID:15374961	Homo sapiens	9606	total RNA	Primary GBM	GPL96	Stanley,F,Nelson	snelson@ucla.edu	310-794-7981	310-794-5446	Nelson	Human Genetics	U.C.L.A.	695 Charles E. Young Drive South, Bldg Gonda, Rm 5554	Los Angeles	CA	90095	USA	http://genomics.ctrl.ucla.edu/pmwiki/	ftp://ftp.ncbi.nlm.nih.gov/pub/geo/DATA/supplementary/samples/GSM326nnn/GSM326684/GSM326684.CEL.gz	22283	Reanalysis of: GSM99584	set: 0<-!->TTS(days): 203<-!->Vital Status: DECEASED<-!->Age(years): 65<-!->HC: Pro<-!->HC coded: non-PN<-!->Gender: M<-!->Chemotx administered prior to tumor resection: NA<-!->Radiation administered prior to tumor resection: NA<-!->Temodar administered prior to tumor resection: NA<-!->GEO Series: GSE4412<-!->GEO Accession: GSM99584<-!->Received author approval for submission: YES	Total RNA was purified from fresh frozen tumour biopsies and visually inspected for tumour content using Qiagen RNAeasy columns and standard manufacturerï¿½ï¿½s protocols. Labelled one round cRNA was generated using kits (GeneChip One-Cycle Target Labelling and Control Reagent) from Affymetrix. cRNA was quantified and 15 micrograms were hybridized to U133A and U133 Plus 2.0 arrays at the UCLA DNA…	Labeled one round cRNA was generated using kits (GeneChip One-Cycle Target Labeling and Control Reagent) from Affymetrix. cRNA was quantified and 15 micrograms were hybridized to U133A and U133 Plus 2.0 arrays at the UCLA DNA Microarray Facility (http://microarray.genetics.ucla.edu/) using standard protocols recommended by the manufacturer. Briefly, all RNA samples were isolated as previously des…	Hybridization and Poly-A controls all revealed trends within expected parameters and 3'/5' ratios for Actin & GAPDH well below 3 (mean Beta Actin 3'/5' = 1.53 & mean GAPDH 3'/5' = 1.02).	GCOS v1.4 Expression Reports also revealed expected Call percentages (Present: 48% to 62%; Absent: 36% to 49%; Marginal: 1.5% to 1.9%). All arrays were within 1.5 fold of each other in overall intensity, and array images were visually inspected for surface defects.	The data were analyzed with RMA with default settings from the Bioconductor R Library.	biotin						Tissues were flash frozen in liquid nitrogen immediately after surgical resection. Tissues were homogenized by rotorstator prior to execution of the extraction protocol.	No growth protocols were employed as the tissues were resected tumors from clinically received patients.	Gene expression analysis of glioblastomas identifies the major molecular basis for the prognostic benefit of younger age	Public on Oct 10 2008
GSM326685	GSE13041	18940004	Glioblastoma	GPL96	Natural scale signals calculated by RMA from Bioconductor R Library.	Tumor_fresh-frozen_GBM_660	Public on Oct 10 2008	Oct 03 2008	Oct 10 2008	RNA	1	Microarray prepared at U.C.L.A., PMID:15374961	Homo sapiens	9606	total RNA	Primary GBM	GPL96	Stanley,F,Nelson	snelson@ucla.edu	310-794-7981	310-794-5446	Nelson	Human Genetics	U.C.L.A.	695 Charles E. Young Drive South, Bldg Gonda, Rm 5554	Los Angeles	CA	90095	USA	http://genomics.ctrl.ucla.edu/pmwiki/	ftp://ftp.ncbi.nlm.nih.gov/pub/geo/DATA/supplementary/samples/GSM326nnn/GSM326685/GSM326685.CEL.gz	22283	Reanalysis of: GSM99546	set: 0<-!->TTS(days): 107<-!->Vital Status: DECEASED<-!->Age(years): 75<-!->HC: Pro<-!->HC coded: non-PN<-!->Gender: F<-!->Chemotx administered prior to tumor resection: NA<-!->Radiation administered prior to tumor resection: NA<-!->Temodar administered prior to tumor resection: NA<-!->GEO Series: GSE4412<-!->GEO Accession: GSM99546<-!->Received author approval for submission: YES	Total RNA was purified from fresh frozen tumour biopsies and visually inspected for tumour content using Qiagen RNAeasy columns and standard manufacturerï¿½ï¿½s protocols. Labelled one round cRNA was generated using kits (GeneChip One-Cycle Target Labelling and Control Reagent) from Affymetrix. cRNA was quantified and 15 micrograms were hybridized to U133A and U133 Plus 2.0 arrays at the UCLA DNA…	Labeled one round cRNA was generated using kits (GeneChip One-Cycle Target Labeling and Control Reagent) from Affymetrix. cRNA was quantified and 15 micrograms were hybridized to U133A and U133 Plus 2.0 arrays at the UCLA DNA Microarray Facility (http://microarray.genetics.ucla.edu/) using standard protocols recommended by the manufacturer. Briefly, all RNA samples were isolated as previously des…	Hybridization and Poly-A controls all revealed trends within expected parameters and 3'/5' ratios for Actin & GAPDH well below 3 (mean Beta Actin 3'/5' = 1.53 & mean GAPDH 3'/5' = 1.02).	GCOS v1.4 Expression Reports also revealed expected Call percentages (Present: 48% to 62%; Absent: 36% to 49%; Marginal: 1.5% to 1.9%). All arrays were within 1.5 fold of each other in overall intensity, and array images were visually inspected for surface defects.	The data were analyzed with RMA with default settings from the Bioconductor R Library.	biotin						Tissues were flash frozen in liquid nitrogen immediately after surgical resection. Tissues were homogenized by rotorstator prior to execution of the extraction protocol.	No growth protocols were employed as the tissues were resected tumors from clinically received patients.	Gene expression analysis of glioblastomas identifies the major molecular basis for the prognostic benefit of younger age	Public on Oct 10 2008
GSM326687	GSE13041	18940004	Glioblastoma	GPL96	Natural scale signals calculated by RMA from Bioconductor R Library.	Tumor_fresh-frozen_GBM_1667	Public on Oct 10 2008	Oct 03 2008	Oct 10 2008	RNA	1	Microarray prepared at U.C.L.A., PMID:15374961	Homo sapiens	9606	total RNA	Primary GBM	GPL96	Stanley,F,Nelson	snelson@ucla.edu	310-794-7981	310-794-5446	Nelson	Human Genetics	U.C.L.A.	695 Charles E. Young Drive South, Bldg Gonda, Rm 5554	Los Angeles	CA	90095	USA	http://genomics.ctrl.ucla.edu/pmwiki/	ftp://ftp.ncbi.nlm.nih.gov/pub/geo/DATA/supplementary/samples/GSM326nnn/GSM326687/GSM326687.CEL.gz	22283	Reanalysis of: GSM99446	set: 0<-!->TTS(days): 588<-!->Vital Status: DECEASED<-!->Age(years): 44<-!->HC: ProMes<-!->HC coded: non-PN<-!->Gender: M<-!->Chemotx administered prior to tumor resection: NA<-!->Radiation administered prior to tumor resection: NA<-!->Temodar administered prior to tumor resection: NA<-!->GEO Series: GSE4412<-!->GEO Accession: GSM99446<-!->Received author approval for submission: YES	Total RNA was purified from fresh frozen tumour biopsies and visually inspected for tumour content using Qiagen RNAeasy columns and standard manufacturerï¿½ï¿½s protocols. Labelled one round cRNA was generated using kits (GeneChip One-Cycle Target Labelling and Control Reagent) from Affymetrix. cRNA was quantified and 15 micrograms were hybridized to U133A and U133 Plus 2.0 arrays at the UCLA DNA…	Labeled one round cRNA was generated using kits (GeneChip One-Cycle Target Labeling and Control Reagent) from Affymetrix. cRNA was quantified and 15 micrograms were hybridized to U133A and U133 Plus 2.0 arrays at the UCLA DNA Microarray Facility (http://microarray.genetics.ucla.edu/) using standard protocols recommended by the manufacturer. Briefly, all RNA samples were isolated as previously des…	Hybridization and Poly-A controls all revealed trends within expected parameters and 3'/5' ratios for Actin & GAPDH well below 3 (mean Beta Actin 3'/5' = 1.53 & mean GAPDH 3'/5' = 1.02).	GCOS v1.4 Expression Reports also revealed expected Call percentages (Present: 48% to 62%; Absent: 36% to 49%; Marginal: 1.5% to 1.9%). All arrays were within 1.5 fold of each other in overall intensity, and array images were visually inspected for surface defects.	The data were analyzed with RMA with default settings from the Bioconductor R Library.	biotin						Tissues were flash frozen in liquid nitrogen immediately after surgical resection. Tissues were homogenized by rotorstator prior to execution of the extraction protocol.	No growth protocols were employed as the tissues were resected tumors from clinically received patients.	Gene expression analysis of glioblastomas identifies the major molecular basis for the prognostic benefit of younger age	Public on Oct 10 2008
GSM326688	GSE13041	18940004	Glioblastoma	GPL96	Natural scale signals calculated by RMA from Bioconductor R Library.	Tumor_fresh-frozen_GBM_1900	Public on Oct 10 2008	Oct 03 2008	Oct 10 2008	RNA	1	Microarray prepared at U.C.L.A., PMID:15374961	Homo sapiens	9606	total RNA	Primary GBM	GPL96	Stanley,F,Nelson	snelson@ucla.edu	310-794-7981	310-794-5446	Nelson	Human Genetics	U.C.L.A.	695 Charles E. Young Drive South, Bldg Gonda, Rm 5554	Los Angeles	CA	90095	USA	http://genomics.ctrl.ucla.edu/pmwiki/	ftp://ftp.ncbi.nlm.nih.gov/pub/geo/DATA/supplementary/samples/GSM326nnn/GSM326688/GSM326688.CEL.gz	22283	Reanalysis of: GSM99484	set: 0<-!->TTS(days): 279<-!->Vital Status: DECEASED<-!->Age(years): 45<-!->HC: Pro<-!->HC coded: non-PN<-!->Gender: F<-!->Chemotx administered prior to tumor resection: NA<-!->Radiation administered prior to tumor resection: NA<-!->Temodar administered prior to tumor resection: NA<-!->GEO Series: GSE4412<-!->GEO Accession: GSM99484<-!->Received author approval for submission: YES	Total RNA was purified from fresh frozen tumour biopsies and visually inspected for tumour content using Qiagen RNAeasy columns and standard manufacturerï¿½ï¿½s protocols. Labelled one round cRNA was generated using kits (GeneChip One-Cycle Target Labelling and Control Reagent) from Affymetrix. cRNA was quantified and 15 micrograms were hybridized to U133A and U133 Plus 2.0 arrays at the UCLA DNA…	Labeled one round cRNA was generated using kits (GeneChip One-Cycle Target Labeling and Control Reagent) from Affymetrix. cRNA was quantified and 15 micrograms were hybridized to U133A and U133 Plus 2.0 arrays at the UCLA DNA Microarray Facility (http://microarray.genetics.ucla.edu/) using standard protocols recommended by the manufacturer. Briefly, all RNA samples were isolated as previously des…	Hybridization and Poly-A controls all revealed trends within expected parameters and 3'/5' ratios for Actin & GAPDH well below 3 (mean Beta Actin 3'/5' = 1.53 & mean GAPDH 3'/5' = 1.02).	GCOS v1.4 Expression Reports also revealed expected Call percentages (Present: 48% to 62%; Absent: 36% to 49%; Marginal: 1.5% to 1.9%). All arrays were within 1.5 fold of each other in overall intensity, and array images were visually inspected for surface defects.	The data were analyzed with RMA with default settings from the Bioconductor R Library.	biotin						Tissues were flash frozen in liquid nitrogen immediately after surgical resection. Tissues were homogenized by rotorstator prior to execution of the extraction protocol.	No growth protocols were employed as the tissues were resected tumors from clinically received patients.	Gene expression analysis of glioblastomas identifies the major molecular basis for the prognostic benefit of younger age	Public on Oct 10 2008
GSM326689	GSE13041	18940004	Glioblastoma	GPL96	Natural scale signals calculated by RMA from Bioconductor R Library.	Tumor_fresh-frozen_GBM_697	Public on Oct 10 2008	Oct 03 2008	Oct 10 2008	RNA	1	Microarray prepared at U.C.L.A., PMID:15374961	Homo sapiens	9606	total RNA	Primary GBM	GPL96	Stanley,F,Nelson	snelson@ucla.edu	310-794-7981	310-794-5446	Nelson	Human Genetics	U.C.L.A.	695 Charles E. Young Drive South, Bldg Gonda, Rm 5554	Los Angeles	CA	90095	USA	http://genomics.ctrl.ucla.edu/pmwiki/	ftp://ftp.ncbi.nlm.nih.gov/pub/geo/DATA/supplementary/samples/GSM326nnn/GSM326689/GSM326689.CEL.gz	22283	Reanalysis of: GSM99436	set: 0<-!->TTS(days): 356<-!->Vital Status: DECEASED<-!->Age(years): 61<-!->HC: ProMes<-!->HC coded: non-PN<-!->Gender: F<-!->Chemotx administered prior to tumor resection: NA<-!->Radiation administered prior to tumor resection: NA<-!->Temodar administered prior to tumor resection: NA<-!->GEO Series: GSE4412<-!->GEO Accession: GSM99436<-!->Received author approval for submission: YES	Total RNA was purified from fresh frozen tumour biopsies and visually inspected for tumour content using Qiagen RNAeasy columns and standard manufacturerï¿½ï¿½s protocols. Labelled one round cRNA was generated using kits (GeneChip One-Cycle Target Labelling and Control Reagent) from Affymetrix. cRNA was quantified and 15 micrograms were hybridized to U133A and U133 Plus 2.0 arrays at the UCLA DNA…	Labeled one round cRNA was generated using kits (GeneChip One-Cycle Target Labeling and Control Reagent) from Affymetrix. cRNA was quantified and 15 micrograms were hybridized to U133A and U133 Plus 2.0 arrays at the UCLA DNA Microarray Facility (http://microarray.genetics.ucla.edu/) using standard protocols recommended by the manufacturer. Briefly, all RNA samples were isolated as previously des…	Hybridization and Poly-A controls all revealed trends within expected parameters and 3'/5' ratios for Actin & GAPDH well below 3 (mean Beta Actin 3'/5' = 1.53 & mean GAPDH 3'/5' = 1.02).	GCOS v1.4 Expression Reports also revealed expected Call percentages (Present: 48% to 62%; Absent: 36% to 49%; Marginal: 1.5% to 1.9%). All arrays were within 1.5 fold of each other in overall intensity, and array images were visually inspected for surface defects.	The data were analyzed with RMA with default settings from the Bioconductor R Library.	biotin						Tissues were flash frozen in liquid nitrogen immediately after surgical resection. Tissues were homogenized by rotorstator prior to execution of the extraction protocol.	No growth protocols were employed as the tissues were resected tumors from clinically received patients.	Gene expression analysis of glioblastomas identifies the major molecular basis for the prognostic benefit of younger age	Public on Oct 10 2008
GSM326690	GSE13041	18940004	Glioblastoma	GPL96	Natural scale signals calculated by RMA from Bioconductor R Library.	Tumor_fresh-frozen_GBM_712	Public on Oct 10 2008	Oct 03 2008	Oct 10 2008	RNA	1	Microarray prepared at U.C.L.A., PMID:15374961	Homo sapiens	9606	total RNA	Primary GBM	GPL96	Stanley,F,Nelson	snelson@ucla.edu	310-794-7981	310-794-5446	Nelson	Human Genetics	U.C.L.A.	695 Charles E. Young Drive South, Bldg Gonda, Rm 5554	Los Angeles	CA	90095	USA	http://genomics.ctrl.ucla.edu/pmwiki/	ftp://ftp.ncbi.nlm.nih.gov/pub/geo/DATA/supplementary/samples/GSM326nnn/GSM326690/GSM326690.CEL.gz	22283	Reanalysis of: GSM99432	set: 0<-!->TTS(days): 188<-!->Vital Status: DECEASED<-!->Age(years): 49<-!->HC: Pro<-!->HC coded: non-PN<-!->Gender: M<-!->Chemotx administered prior to tumor resection: NA<-!->Radiation administered prior to tumor resection: NA<-!->Temodar administered prior to tumor resection: NA<-!->GEO Series: GSE4412<-!->GEO Accession: GSM99432<-!->Received author approval for submission: YES	Total RNA was purified from fresh frozen tumour biopsies and visually inspected for tumour content using Qiagen RNAeasy columns and standard manufacturerï¿½ï¿½s protocols. Labelled one round cRNA was generated using kits (GeneChip One-Cycle Target Labelling and Control Reagent) from Affymetrix. cRNA was quantified and 15 micrograms were hybridized to U133A and U133 Plus 2.0 arrays at the UCLA DNA…	Labeled one round cRNA was generated using kits (GeneChip One-Cycle Target Labeling and Control Reagent) from Affymetrix. cRNA was quantified and 15 micrograms were hybridized to U133A and U133 Plus 2.0 arrays at the UCLA DNA Microarray Facility (http://microarray.genetics.ucla.edu/) using standard protocols recommended by the manufacturer. Briefly, all RNA samples were isolated as previously des…	Hybridization and Poly-A controls all revealed trends within expected parameters and 3'/5' ratios for Actin & GAPDH well below 3 (mean Beta Actin 3'/5' = 1.53 & mean GAPDH 3'/5' = 1.02).	GCOS v1.4 Expression Reports also revealed expected Call percentages (Present: 48% to 62%; Absent: 36% to 49%; Marginal: 1.5% to 1.9%). All arrays were within 1.5 fold of each other in overall intensity, and array images were visually inspected for surface defects.	The data were analyzed with RMA with default settings from the Bioconductor R Library.	biotin						Tissues were flash frozen in liquid nitrogen immediately after surgical resection. Tissues were homogenized by rotorstator prior to execution of the extraction protocol.	No growth protocols were employed as the tissues were resected tumors from clinically received patients.	Gene expression analysis of glioblastomas identifies the major molecular basis for the prognostic benefit of younger age	Public on Oct 10 2008
GSM326691	GSE13041	18940004	Glioblastoma	GPL96	Natural scale signals calculated by RMA from Bioconductor R Library.	Tumor_fresh-frozen_GBM_1032	Public on Oct 10 2008	Oct 03 2008	Oct 10 2008	RNA	1	Microarray prepared at U.C.L.A., PMID:15374961	Homo sapiens	9606	total RNA	Recurrent GBM	GPL96	Stanley,F,Nelson	snelson@ucla.edu	310-794-7981	310-794-5446	Nelson	Human Genetics	U.C.L.A.	695 Charles E. Young Drive South, Bldg Gonda, Rm 5554	Los Angeles	CA	90095	USA	http://genomics.ctrl.ucla.edu/pmwiki/	ftp://ftp.ncbi.nlm.nih.gov/pub/geo/DATA/supplementary/samples/GSM326nnn/GSM326691/GSM326691.CEL.gz	22283	Reanalysis of: GSM99482	set: 0<-!->TTS(days): 90<-!->Vital Status: DECEASED<-!->Age(years): 34<-!->HC: Mes<-!->HC coded: non-PN<-!->Gender: F<-!->Chemotx administered prior to tumor resection: YES<-!->Radiation administered prior to tumor resection: YES<-!->Temodar administered prior to tumor resection: NA<-!->GEO Series: GSE4412<-!->GEO Accession: GSM99482<-!->Received author approval for submission: YES	Total RNA was purified from fresh frozen tumour biopsies and visually inspected for tumour content using Qiagen RNAeasy columns and standard manufacturerï¿½ï¿½s protocols. Labelled one round cRNA was generated using kits (GeneChip One-Cycle Target Labelling and Control Reagent) from Affymetrix. cRNA was quantified and 15 micrograms were hybridized to U133A and U133 Plus 2.0 arrays at the UCLA DNA…	Labeled one round cRNA was generated using kits (GeneChip One-Cycle Target Labeling and Control Reagent) from Affymetrix. cRNA was quantified and 15 micrograms were hybridized to U133A and U133 Plus 2.0 arrays at the UCLA DNA Microarray Facility (http://microarray.genetics.ucla.edu/) using standard protocols recommended by the manufacturer. Briefly, all RNA samples were isolated as previously des…	Hybridization and Poly-A controls all revealed trends within expected parameters and 3'/5' ratios for Actin & GAPDH well below 3 (mean Beta Actin 3'/5' = 1.53 & mean GAPDH 3'/5' = 1.02).	GCOS v1.4 Expression Reports also revealed expected Call percentages (Present: 48% to 62%; Absent: 36% to 49%; Marginal: 1.5% to 1.9%). All arrays were within 1.5 fold of each other in overall intensity, and array images were visually inspected for surface defects.	The data were analyzed with RMA with default settings from the Bioconductor R Library.	biotin						Tissues were flash frozen in liquid nitrogen immediately after surgical resection. Tissues were homogenized by rotorstator prior to execution of the extraction protocol.	No growth protocols were employed as the tissues were resected tumors from clinically received patients.	Gene expression analysis of glioblastomas identifies the major molecular basis for the prognostic benefit of younger age	Public on Oct 10 2008
GSM326693	GSE13041	18940004	Glioblastoma	GPL96	Natural scale signals calculated by RMA from Bioconductor R Library.	Tumor_fresh-frozen_GBM_1398	Public on Oct 10 2008	Oct 03 2008	Oct 10 2008	RNA	1	Microarray prepared at U.C.L.A., PMID:15374961	Homo sapiens	9606	total RNA	Primary GBM	GPL96	Stanley,F,Nelson	snelson@ucla.edu	310-794-7981	310-794-5446	Nelson	Human Genetics	U.C.L.A.	695 Charles E. Young Drive South, Bldg Gonda, Rm 5554	Los Angeles	CA	90095	USA	http://genomics.ctrl.ucla.edu/pmwiki/	ftp://ftp.ncbi.nlm.nih.gov/pub/geo/DATA/supplementary/samples/GSM326nnn/GSM326693/GSM326693.CEL.gz	22283	Reanalysis of: GSM99490	set: 0<-!->TTS(days): 293<-!->Vital Status: DECEASED<-!->Age(years): 49<-!->HC: Mes<-!->HC coded: non-PN<-!->Gender: F<-!->Chemotx administered prior to tumor resection: NA<-!->Radiation administered prior to tumor resection: NA<-!->Temodar administered prior to tumor resection: NA<-!->GEO Series: GSE4412<-!->GEO Accession: GSM99490<-!->Received author approval for submission: YES	Total RNA was purified from fresh frozen tumour biopsies and visually inspected for tumour content using Qiagen RNAeasy columns and standard manufacturerï¿½ï¿½s protocols. Labelled one round cRNA was generated using kits (GeneChip One-Cycle Target Labelling and Control Reagent) from Affymetrix. cRNA was quantified and 15 micrograms were hybridized to U133A and U133 Plus 2.0 arrays at the UCLA DNA…	Labeled one round cRNA was generated using kits (GeneChip One-Cycle Target Labeling and Control Reagent) from Affymetrix. cRNA was quantified and 15 micrograms were hybridized to U133A and U133 Plus 2.0 arrays at the UCLA DNA Microarray Facility (http://microarray.genetics.ucla.edu/) using standard protocols recommended by the manufacturer. Briefly, all RNA samples were isolated as previously des…	Hybridization and Poly-A controls all revealed trends within expected parameters and 3'/5' ratios for Actin & GAPDH well below 3 (mean Beta Actin 3'/5' = 1.53 & mean GAPDH 3'/5' = 1.02).	GCOS v1.4 Expression Reports also revealed expected Call percentages (Present: 48% to 62%; Absent: 36% to 49%; Marginal: 1.5% to 1.9%). All arrays were within 1.5 fold of each other in overall intensity, and array images were visually inspected for surface defects.	The data were analyzed with RMA with default settings from the Bioconductor R Library.	biotin						Tissues were flash frozen in liquid nitrogen immediately after surgical resection. Tissues were homogenized by rotorstator prior to execution of the extraction protocol.	No growth protocols were employed as the tissues were resected tumors from clinically received patients.	Gene expression analysis of glioblastomas identifies the major molecular basis for the prognostic benefit of younger age	Public on Oct 10 2008
GSM326694	GSE13041	18940004	Glioblastoma	GPL96	Natural scale signals calculated by RMA from Bioconductor R Library.	Tumor_fresh-frozen_GBM_1469	Public on Oct 10 2008	Oct 03 2008	Oct 10 2008	RNA	1	Microarray prepared at U.C.L.A., PMID:15374961	Homo sapiens	9606	total RNA	Primary GBM	GPL96	Stanley,F,Nelson	snelson@ucla.edu	310-794-7981	310-794-5446	Nelson	Human Genetics	U.C.L.A.	695 Charles E. Young Drive South, Bldg Gonda, Rm 5554	Los Angeles	CA	90095	USA	http://genomics.ctrl.ucla.edu/pmwiki/	ftp://ftp.ncbi.nlm.nih.gov/pub/geo/DATA/supplementary/samples/GSM326nnn/GSM326694/GSM326694.CEL.gz	22283	Reanalysis of: GSM99494	set: 0<-!->TTS(days): 153<-!->Vital Status: DECEASED<-!->Age(years): 56<-!->HC: Mes<-!->HC coded: non-PN<-!->Gender: M<-!->Chemotx administered prior to tumor resection: NA<-!->Radiation administered prior to tumor resection: NA<-!->Temodar administered prior to tumor resection: NA<-!->GEO Series: GSE4412<-!->GEO Accession: GSM99494<-!->Received author approval for submission: YES	Total RNA was purified from fresh frozen tumour biopsies and visually inspected for tumour content using Qiagen RNAeasy columns and standard manufacturerï¿½ï¿½s protocols. Labelled one round cRNA was generated using kits (GeneChip One-Cycle Target Labelling and Control Reagent) from Affymetrix. cRNA was quantified and 15 micrograms were hybridized to U133A and U133 Plus 2.0 arrays at the UCLA DNA…	Labeled one round cRNA was generated using kits (GeneChip One-Cycle Target Labeling and Control Reagent) from Affymetrix. cRNA was quantified and 15 micrograms were hybridized to U133A and U133 Plus 2.0 arrays at the UCLA DNA Microarray Facility (http://microarray.genetics.ucla.edu/) using standard protocols recommended by the manufacturer. Briefly, all RNA samples were isolated as previously des…	Hybridization and Poly-A controls all revealed trends within expected parameters and 3'/5' ratios for Actin & GAPDH well below 3 (mean Beta Actin 3'/5' = 1.53 & mean GAPDH 3'/5' = 1.02).	GCOS v1.4 Expression Reports also revealed expected Call percentages (Present: 48% to 62%; Absent: 36% to 49%; Marginal: 1.5% to 1.9%). All arrays were within 1.5 fold of each other in overall intensity, and array images were visually inspected for surface defects.	The data were analyzed with RMA with default settings from the Bioconductor R Library.	biotin						Tissues were flash frozen in liquid nitrogen immediately after surgical resection. Tissues were homogenized by rotorstator prior to execution of the extraction protocol.	No growth protocols were employed as the tissues were resected tumors from clinically received patients.	Gene expression analysis of glioblastomas identifies the major molecular basis for the prognostic benefit of younger age	Public on Oct 10 2008
GSM326695	GSE13041	18940004	Glioblastoma	GPL96	Natural scale signals calculated by RMA from Bioconductor R Library.	Tumor_fresh-frozen_GBM_1516	Public on Oct 10 2008	Oct 03 2008	Oct 10 2008	RNA	1	Microarray prepared at U.C.L.A., PMID:15374961	Homo sapiens	9606	total RNA	Primary GBM	GPL96	Stanley,F,Nelson	snelson@ucla.edu	310-794-7981	310-794-5446	Nelson	Human Genetics	U.C.L.A.	695 Charles E. Young Drive South, Bldg Gonda, Rm 5554	Los Angeles	CA	90095	USA	http://genomics.ctrl.ucla.edu/pmwiki/	ftp://ftp.ncbi.nlm.nih.gov/pub/geo/DATA/supplementary/samples/GSM326nnn/GSM326695/GSM326695.CEL.gz	22283	Reanalysis of: GSM99554	set: 0<-!->TTS(days): 2171<-!->Vital Status: ALIVE<-!->Age(years): 41<-!->HC: PN<-!->HC coded: PN<-!->Gender: F<-!->Chemotx administered prior to tumor resection: NA<-!->Radiation administered prior to tumor resection: NA<-!->Temodar administered prior to tumor resection: NA<-!->GEO Series: GSE4412<-!->GEO Accession: GSM99554<-!->Received author approval for submission: YES	Total RNA was purified from fresh frozen tumour biopsies and visually inspected for tumour content using Qiagen RNAeasy columns and standard manufacturerï¿½ï¿½s protocols. Labelled one round cRNA was generated using kits (GeneChip One-Cycle Target Labelling and Control Reagent) from Affymetrix. cRNA was quantified and 15 micrograms were hybridized to U133A and U133 Plus 2.0 arrays at the UCLA DNA…	Labeled one round cRNA was generated using kits (GeneChip One-Cycle Target Labeling and Control Reagent) from Affymetrix. cRNA was quantified and 15 micrograms were hybridized to U133A and U133 Plus 2.0 arrays at the UCLA DNA Microarray Facility (http://microarray.genetics.ucla.edu/) using standard protocols recommended by the manufacturer. Briefly, all RNA samples were isolated as previously des…	Hybridization and Poly-A controls all revealed trends within expected parameters and 3'/5' ratios for Actin & GAPDH well below 3 (mean Beta Actin 3'/5' = 1.53 & mean GAPDH 3'/5' = 1.02).	GCOS v1.4 Expression Reports also revealed expected Call percentages (Present: 48% to 62%; Absent: 36% to 49%; Marginal: 1.5% to 1.9%). All arrays were within 1.5 fold of each other in overall intensity, and array images were visually inspected for surface defects.	The data were analyzed with RMA with default settings from the Bioconductor R Library.	biotin						Tissues were flash frozen in liquid nitrogen immediately after surgical resection. Tissues were homogenized by rotorstator prior to execution of the extraction protocol.	No growth protocols were employed as the tissues were resected tumors from clinically received patients.	Gene expression analysis of glioblastomas identifies the major molecular basis for the prognostic benefit of younger age	Public on Oct 10 2008
GSM326696	GSE13041	18940004	Glioblastoma	GPL96	Natural scale signals calculated by RMA from Bioconductor R Library.	Tumor_fresh-frozen_GBM_1798	Public on Oct 10 2008	Oct 03 2008	Oct 10 2008	RNA	1	Microarray prepared at U.C.L.A., PMID:15374961	Homo sapiens	9606	total RNA	Primary GBM	GPL96	Stanley,F,Nelson	snelson@ucla.edu	310-794-7981	310-794-5446	Nelson	Human Genetics	U.C.L.A.	695 Charles E. Young Drive South, Bldg Gonda, Rm 5554	Los Angeles	CA	90095	USA	http://genomics.ctrl.ucla.edu/pmwiki/	ftp://ftp.ncbi.nlm.nih.gov/pub/geo/DATA/supplementary/samples/GSM326nnn/GSM326696/GSM326696.CEL.gz	22283	Reanalysis of: GSM99556	set: 0<-!->TTS(days): 870<-!->Vital Status: DECEASED<-!->Age(years): 47<-!->HC: Mes<-!->HC coded: non-PN<-!->Gender: F<-!->Chemotx administered prior to tumor resection: NA<-!->Radiation administered prior to tumor resection: NA<-!->Temodar administered prior to tumor resection: NA<-!->GEO Series: GSE4412<-!->GEO Accession: GSM99556<-!->Received author approval for submission: YES	Total RNA was purified from fresh frozen tumour biopsies and visually inspected for tumour content using Qiagen RNAeasy columns and standard manufacturerï¿½ï¿½s protocols. Labelled one round cRNA was generated using kits (GeneChip One-Cycle Target Labelling and Control Reagent) from Affymetrix. cRNA was quantified and 15 micrograms were hybridized to U133A and U133 Plus 2.0 arrays at the UCLA DNA…	Labeled one round cRNA was generated using kits (GeneChip One-Cycle Target Labeling and Control Reagent) from Affymetrix. cRNA was quantified and 15 micrograms were hybridized to U133A and U133 Plus 2.0 arrays at the UCLA DNA Microarray Facility (http://microarray.genetics.ucla.edu/) using standard protocols recommended by the manufacturer. Briefly, all RNA samples were isolated as previously des…	Hybridization and Poly-A controls all revealed trends within expected parameters and 3'/5' ratios for Actin & GAPDH well below 3 (mean Beta Actin 3'/5' = 1.53 & mean GAPDH 3'/5' = 1.02).	GCOS v1.4 Expression Reports also revealed expected Call percentages (Present: 48% to 62%; Absent: 36% to 49%; Marginal: 1.5% to 1.9%). All arrays were within 1.5 fold of each other in overall intensity, and array images were visually inspected for surface defects.	The data were analyzed with RMA with default settings from the Bioconductor R Library.	biotin						Tissues were flash frozen in liquid nitrogen immediately after surgical resection. Tissues were homogenized by rotorstator prior to execution of the extraction protocol.	No growth protocols were employed as the tissues were resected tumors from clinically received patients.	Gene expression analysis of glioblastomas identifies the major molecular basis for the prognostic benefit of younger age	Public on Oct 10 2008
GSM326697	GSE13041	18940004	Glioblastoma	GPL96	Natural scale signals calculated by RMA from Bioconductor R Library.	Tumor_fresh-frozen_GBM_1902	Public on Oct 10 2008	Oct 03 2008	Oct 10 2008	RNA	1	Microarray prepared at U.C.L.A., PMID:15374961	Homo sapiens	9606	total RNA	Primary GBM	GPL96	Stanley,F,Nelson	snelson@ucla.edu	310-794-7981	310-794-5446	Nelson	Human Genetics	U.C.L.A.	695 Charles E. Young Drive South, Bldg Gonda, Rm 5554	Los Angeles	CA	90095	USA	http://genomics.ctrl.ucla.edu/pmwiki/	ftp://ftp.ncbi.nlm.nih.gov/pub/geo/DATA/supplementary/samples/GSM326nnn/GSM326697/GSM326697.CEL.gz	22283	Reanalysis of: GSM99442	set: 0<-!->TTS(days): 325<-!->Vital Status: DECEASED<-!->Age(years): 56<-!->HC: Mes<-!->HC coded: non-PN<-!->Gender: F<-!->Chemotx administered prior to tumor resection: NA<-!->Radiation administered prior to tumor resection: NA<-!->Temodar administered prior to tumor resection: NA<-!->GEO Series: GSE4412<-!->GEO Accession: GSM99442<-!->Received author approval for submission: YES	Total RNA was purified from fresh frozen tumour biopsies and visually inspected for tumour content using Qiagen RNAeasy columns and standard manufacturerï¿½ï¿½s protocols. Labelled one round cRNA was generated using kits (GeneChip One-Cycle Target Labelling and Control Reagent) from Affymetrix. cRNA was quantified and 15 micrograms were hybridized to U133A and U133 Plus 2.0 arrays at the UCLA DNA…	Labeled one round cRNA was generated using kits (GeneChip One-Cycle Target Labeling and Control Reagent) from Affymetrix. cRNA was quantified and 15 micrograms were hybridized to U133A and U133 Plus 2.0 arrays at the UCLA DNA Microarray Facility (http://microarray.genetics.ucla.edu/) using standard protocols recommended by the manufacturer. Briefly, all RNA samples were isolated as previously des…	Hybridization and Poly-A controls all revealed trends within expected parameters and 3'/5' ratios for Actin & GAPDH well below 3 (mean Beta Actin 3'/5' = 1.53 & mean GAPDH 3'/5' = 1.02).	GCOS v1.4 Expression Reports also revealed expected Call percentages (Present: 48% to 62%; Absent: 36% to 49%; Marginal: 1.5% to 1.9%). All arrays were within 1.5 fold of each other in overall intensity, and array images were visually inspected for surface defects.	The data were analyzed with RMA with default settings from the Bioconductor R Library.	biotin						Tissues were flash frozen in liquid nitrogen immediately after surgical resection. Tissues were homogenized by rotorstator prior to execution of the extraction protocol.	No growth protocols were employed as the tissues were resected tumors from clinically received patients.	Gene expression analysis of glioblastomas identifies the major molecular basis for the prognostic benefit of younger age	Public on Oct 10 2008
GSM326698	GSE13041	18940004	Glioblastoma	GPL96	Natural scale signals calculated by RMA from Bioconductor R Library.	Tumor_fresh-frozen_GBM_2013	Public on Oct 10 2008	Oct 03 2008	Oct 10 2008	RNA	1	Microarray prepared at U.C.L.A., PMID:15374961	Homo sapiens	9606	total RNA	Primary GBM	GPL96	Stanley,F,Nelson	snelson@ucla.edu	310-794-7981	310-794-5446	Nelson	Human Genetics	U.C.L.A.	695 Charles E. Young Drive South, Bldg Gonda, Rm 5554	Los Angeles	CA	90095	USA	http://genomics.ctrl.ucla.edu/pmwiki/	ftp://ftp.ncbi.nlm.nih.gov/pub/geo/DATA/supplementary/samples/GSM326nnn/GSM326698/GSM326698.CEL.gz	22283	Reanalysis of: GSM99590	set: 0<-!->TTS(days): 625<-!->Vital Status: DECEASED<-!->Age(years): 70<-!->HC: Mes<-!->HC coded: non-PN<-!->Gender: F<-!->Chemotx administered prior to tumor resection: NA<-!->Radiation administered prior to tumor resection: NA<-!->Temodar administered prior to tumor resection: NA<-!->GEO Series: GSE4412<-!->GEO Accession: GSM99590<-!->Received author approval for submission: YES	Total RNA was purified from fresh frozen tumour biopsies and visually inspected for tumour content using Qiagen RNAeasy columns and standard manufacturerï¿½ï¿½s protocols. Labelled one round cRNA was generated using kits (GeneChip One-Cycle Target Labelling and Control Reagent) from Affymetrix. cRNA was quantified and 15 micrograms were hybridized to U133A and U133 Plus 2.0 arrays at the UCLA DNA…	Labeled one round cRNA was generated using kits (GeneChip One-Cycle Target Labeling and Control Reagent) from Affymetrix. cRNA was quantified and 15 micrograms were hybridized to U133A and U133 Plus 2.0 arrays at the UCLA DNA Microarray Facility (http://microarray.genetics.ucla.edu/) using standard protocols recommended by the manufacturer. Briefly, all RNA samples were isolated as previously des…	Hybridization and Poly-A controls all revealed trends within expected parameters and 3'/5' ratios for Actin & GAPDH well below 3 (mean Beta Actin 3'/5' = 1.53 & mean GAPDH 3'/5' = 1.02).	GCOS v1.4 Expression Reports also revealed expected Call percentages (Present: 48% to 62%; Absent: 36% to 49%; Marginal: 1.5% to 1.9%). All arrays were within 1.5 fold of each other in overall intensity, and array images were visually inspected for surface defects.	The data were analyzed with RMA with default settings from the Bioconductor R Library.	biotin						Tissues were flash frozen in liquid nitrogen immediately after surgical resection. Tissues were homogenized by rotorstator prior to execution of the extraction protocol.	No growth protocols were employed as the tissues were resected tumors from clinically received patients.	Gene expression analysis of glioblastomas identifies the major molecular basis for the prognostic benefit of younger age	Public on Oct 10 2008
GSM326699	GSE13041	18940004	Glioblastoma	GPL96	Natural scale signals calculated by RMA from Bioconductor R Library.	Tumor_fresh-frozen_GBM_2015	Public on Oct 10 2008	Oct 03 2008	Oct 10 2008	RNA	1	Microarray prepared at U.C.L.A., PMID:15374961	Homo sapiens	9606	total RNA	Primary GBM	GPL96	Stanley,F,Nelson	snelson@ucla.edu	310-794-7981	310-794-5446	Nelson	Human Genetics	U.C.L.A.	695 Charles E. Young Drive South, Bldg Gonda, Rm 5554	Los Angeles	CA	90095	USA	http://genomics.ctrl.ucla.edu/pmwiki/	ftp://ftp.ncbi.nlm.nih.gov/pub/geo/DATA/supplementary/samples/GSM326nnn/GSM326699/GSM326699.CEL.gz	22283	Reanalysis of: GSM99444	set: 0<-!->TTS(days): 663<-!->Vital Status: DECEASED<-!->Age(years): 78<-!->HC: Mes<-!->HC coded: non-PN<-!->Gender: M<-!->Chemotx administered prior to tumor resection: NA<-!->Radiation administered prior to tumor resection: NA<-!->Temodar administered prior to tumor resection: NA<-!->GEO Series: GSE4412<-!->GEO Accession: GSM99444<-!->Received author approval for submission: YES	Total RNA was purified from fresh frozen tumour biopsies and visually inspected for tumour content using Qiagen RNAeasy columns and standard manufacturerï¿½ï¿½s protocols. Labelled one round cRNA was generated using kits (GeneChip One-Cycle Target Labelling and Control Reagent) from Affymetrix. cRNA was quantified and 15 micrograms were hybridized to U133A and U133 Plus 2.0 arrays at the UCLA DNA…	Labeled one round cRNA was generated using kits (GeneChip One-Cycle Target Labeling and Control Reagent) from Affymetrix. cRNA was quantified and 15 micrograms were hybridized to U133A and U133 Plus 2.0 arrays at the UCLA DNA Microarray Facility (http://microarray.genetics.ucla.edu/) using standard protocols recommended by the manufacturer. Briefly, all RNA samples were isolated as previously des…	Hybridization and Poly-A controls all revealed trends within expected parameters and 3'/5' ratios for Actin & GAPDH well below 3 (mean Beta Actin 3'/5' = 1.53 & mean GAPDH 3'/5' = 1.02).	GCOS v1.4 Expression Reports also revealed expected Call percentages (Present: 48% to 62%; Absent: 36% to 49%; Marginal: 1.5% to 1.9%). All arrays were within 1.5 fold of each other in overall intensity, and array images were visually inspected for surface defects.	The data were analyzed with RMA with default settings from the Bioconductor R Library.	biotin						Tissues were flash frozen in liquid nitrogen immediately after surgical resection. Tissues were homogenized by rotorstator prior to execution of the extraction protocol.	No growth protocols were employed as the tissues were resected tumors from clinically received patients.	Gene expression analysis of glioblastomas identifies the major molecular basis for the prognostic benefit of younger age	Public on Oct 10 2008
GSM326700	GSE13041	18940004	Glioblastoma	GPL96	Natural scale signals calculated by RMA from Bioconductor R Library.	Tumor_fresh-frozen_GBM_2017	Public on Oct 10 2008	Oct 03 2008	Oct 10 2008	RNA	1	Microarray prepared at U.C.L.A., PMID:15374961	Homo sapiens	9606	total RNA	Recurrent GBM	GPL96	Stanley,F,Nelson	snelson@ucla.edu	310-794-7981	310-794-5446	Nelson	Human Genetics	U.C.L.A.	695 Charles E. Young Drive South, Bldg Gonda, Rm 5554	Los Angeles	CA	90095	USA	http://genomics.ctrl.ucla.edu/pmwiki/	ftp://ftp.ncbi.nlm.nih.gov/pub/geo/DATA/supplementary/samples/GSM326nnn/GSM326700/GSM326700.CEL.gz	22283	Reanalysis of: GSM99578	set: 0<-!->TTS(days): 237<-!->Vital Status: DECEASED<-!->Age(years): 60<-!->HC: Mes<-!->HC coded: non-PN<-!->Gender: M<-!->Chemotx administered prior to tumor resection: YES<-!->Radiation administered prior to tumor resection: YES<-!->Temodar administered prior to tumor resection: YES<-!->GEO Series: GSE4412<-!->GEO Accession: GSM99578<-!->Received author approval for submission: YES	Total RNA was purified from fresh frozen tumour biopsies and visually inspected for tumour content using Qiagen RNAeasy columns and standard manufacturerï¿½ï¿½s protocols. Labelled one round cRNA was generated using kits (GeneChip One-Cycle Target Labelling and Control Reagent) from Affymetrix. cRNA was quantified and 15 micrograms were hybridized to U133A and U133 Plus 2.0 arrays at the UCLA DNA…	Labeled one round cRNA was generated using kits (GeneChip One-Cycle Target Labeling and Control Reagent) from Affymetrix. cRNA was quantified and 15 micrograms were hybridized to U133A and U133 Plus 2.0 arrays at the UCLA DNA Microarray Facility (http://microarray.genetics.ucla.edu/) using standard protocols recommended by the manufacturer. Briefly, all RNA samples were isolated as previously des…	Hybridization and Poly-A controls all revealed trends within expected parameters and 3'/5' ratios for Actin & GAPDH well below 3 (mean Beta Actin 3'/5' = 1.53 & mean GAPDH 3'/5' = 1.02).	GCOS v1.4 Expression Reports also revealed expected Call percentages (Present: 48% to 62%; Absent: 36% to 49%; Marginal: 1.5% to 1.9%). All arrays were within 1.5 fold of each other in overall intensity, and array images were visually inspected for surface defects.	The data were analyzed with RMA with default settings from the Bioconductor R Library.	biotin						Tissues were flash frozen in liquid nitrogen immediately after surgical resection. Tissues were homogenized by rotorstator prior to execution of the extraction protocol.	No growth protocols were employed as the tissues were resected tumors from clinically received patients.	Gene expression analysis of glioblastomas identifies the major molecular basis for the prognostic benefit of younger age	Public on Oct 10 2008
GSM326701	GSE13041	18940004	Glioblastoma	GPL96	Natural scale signals calculated by RMA from Bioconductor R Library.	Tumor_fresh-frozen_GBM_597	Public on Oct 10 2008	Oct 03 2008	Oct 10 2008	RNA	1	Microarray prepared at U.C.L.A., PMID:15374961	Homo sapiens	9606	total RNA	Recurrent GBM	GPL96	Stanley,F,Nelson	snelson@ucla.edu	310-794-7981	310-794-5446	Nelson	Human Genetics	U.C.L.A.	695 Charles E. Young Drive South, Bldg Gonda, Rm 5554	Los Angeles	CA	90095	USA	http://genomics.ctrl.ucla.edu/pmwiki/	ftp://ftp.ncbi.nlm.nih.gov/pub/geo/DATA/supplementary/samples/GSM326nnn/GSM326701/GSM326701.CEL.gz	22283	Reanalysis of: GSM99534	set: 0<-!->TTS(days): 7<-!->Vital Status: DECEASED<-!->Age(years): 35<-!->HC: Mes<-!->HC coded: non-PN<-!->Gender: M<-!->Chemotx administered prior to tumor resection: NA<-!->Radiation administered prior to tumor resection: NA<-!->Temodar administered prior to tumor resection: NA<-!->GEO Series: GSE4412<-!->GEO Accession: GSM99534<-!->Received author approval for submission: YES	Total RNA was purified from fresh frozen tumour biopsies and visually inspected for tumour content using Qiagen RNAeasy columns and standard manufacturerï¿½ï¿½s protocols. Labelled one round cRNA was generated using kits (GeneChip One-Cycle Target Labelling and Control Reagent) from Affymetrix. cRNA was quantified and 15 micrograms were hybridized to U133A and U133 Plus 2.0 arrays at the UCLA DNA…	Labeled one round cRNA was generated using kits (GeneChip One-Cycle Target Labeling and Control Reagent) from Affymetrix. cRNA was quantified and 15 micrograms were hybridized to U133A and U133 Plus 2.0 arrays at the UCLA DNA Microarray Facility (http://microarray.genetics.ucla.edu/) using standard protocols recommended by the manufacturer. Briefly, all RNA samples were isolated as previously des…	Hybridization and Poly-A controls all revealed trends within expected parameters and 3'/5' ratios for Actin & GAPDH well below 3 (mean Beta Actin 3'/5' = 1.53 & mean GAPDH 3'/5' = 1.02).	GCOS v1.4 Expression Reports also revealed expected Call percentages (Present: 48% to 62%; Absent: 36% to 49%; Marginal: 1.5% to 1.9%). All arrays were within 1.5 fold of each other in overall intensity, and array images were visually inspected for surface defects.	The data were analyzed with RMA with default settings from the Bioconductor R Library.	biotin						Tissues were flash frozen in liquid nitrogen immediately after surgical resection. Tissues were homogenized by rotorstator prior to execution of the extraction protocol.	No growth protocols were employed as the tissues were resected tumors from clinically received patients.	Gene expression analysis of glioblastomas identifies the major molecular basis for the prognostic benefit of younger age	Public on Oct 10 2008
GSM326702	GSE13041	18940004	Glioblastoma	GPL96	Natural scale signals calculated by RMA from Bioconductor R Library.	Tumor_fresh-frozen_GBM_604	Public on Oct 10 2008	Oct 03 2008	Oct 10 2008	RNA	1	Microarray prepared at U.C.L.A., PMID:15374961	Homo sapiens	9606	total RNA	Primary GBM	GPL96	Stanley,F,Nelson	snelson@ucla.edu	310-794-7981	310-794-5446	Nelson	Human Genetics	U.C.L.A.	695 Charles E. Young Drive South, Bldg Gonda, Rm 5554	Los Angeles	CA	90095	USA	http://genomics.ctrl.ucla.edu/pmwiki/	ftp://ftp.ncbi.nlm.nih.gov/pub/geo/DATA/supplementary/samples/GSM326nnn/GSM326702/GSM326702.CEL.gz	22283	Reanalysis of: GSM99572	set: 0<-!->TTS(days): 185<-!->Vital Status: DECEASED<-!->Age(years): 66<-!->HC: Mes<-!->HC coded: non-PN<-!->Gender: M<-!->Chemotx administered prior to tumor resection: NA<-!->Radiation administered prior to tumor resection: NA<-!->Temodar administered prior to tumor resection: NA<-!->GEO Series: GSE4412<-!->GEO Accession: GSM99572<-!->Received author approval for submission: YES	Total RNA was purified from fresh frozen tumour biopsies and visually inspected for tumour content using Qiagen RNAeasy columns and standard manufacturerï¿½ï¿½s protocols. Labelled one round cRNA was generated using kits (GeneChip One-Cycle Target Labelling and Control Reagent) from Affymetrix. cRNA was quantified and 15 micrograms were hybridized to U133A and U133 Plus 2.0 arrays at the UCLA DNA…	Labeled one round cRNA was generated using kits (GeneChip One-Cycle Target Labeling and Control Reagent) from Affymetrix. cRNA was quantified and 15 micrograms were hybridized to U133A and U133 Plus 2.0 arrays at the UCLA DNA Microarray Facility (http://microarray.genetics.ucla.edu/) using standard protocols recommended by the manufacturer. Briefly, all RNA samples were isolated as previously des…	Hybridization and Poly-A controls all revealed trends within expected parameters and 3'/5' ratios for Actin & GAPDH well below 3 (mean Beta Actin 3'/5' = 1.53 & mean GAPDH 3'/5' = 1.02).	GCOS v1.4 Expression Reports also revealed expected Call percentages (Present: 48% to 62%; Absent: 36% to 49%; Marginal: 1.5% to 1.9%). All arrays were within 1.5 fold of each other in overall intensity, and array images were visually inspected for surface defects.	The data were analyzed with RMA with default settings from the Bioconductor R Library.	biotin						Tissues were flash frozen in liquid nitrogen immediately after surgical resection. Tissues were homogenized by rotorstator prior to execution of the extraction protocol.	No growth protocols were employed as the tissues were resected tumors from clinically received patients.	Gene expression analysis of glioblastomas identifies the major molecular basis for the prognostic benefit of younger age	Public on Oct 10 2008
GSM326703	GSE13041	18940004	Glioblastoma	GPL96	Natural scale signals calculated by RMA from Bioconductor R Library.	Tumor_fresh-frozen_GBM_706	Public on Oct 10 2008	Oct 03 2008	Oct 10 2008	RNA	1	Microarray prepared at U.C.L.A., PMID:15374961	Homo sapiens	9606	total RNA	Primary GBM	GPL96	Stanley,F,Nelson	snelson@ucla.edu	310-794-7981	310-794-5446	Nelson	Human Genetics	U.C.L.A.	695 Charles E. Young Drive South, Bldg Gonda, Rm 5554	Los Angeles	CA	90095	USA	http://genomics.ctrl.ucla.edu/pmwiki/	ftp://ftp.ncbi.nlm.nih.gov/pub/geo/DATA/supplementary/samples/GSM326nnn/GSM326703/GSM326703.CEL.gz	22283	Reanalysis of: GSM99452	set: 0<-!->TTS(days): 506<-!->Vital Status: DECEASED<-!->Age(years): 54<-!->HC: PN<-!->HC coded: PN<-!->Gender: M<-!->Chemotx administered prior to tumor resection: YES<-!->Radiation administered prior to tumor resection: NA<-!->Temodar administered prior to tumor resection: NA<-!->GEO Series: GSE4412<-!->GEO Accession: GSM99452<-!->Received author approval for submission: YES	Total RNA was purified from fresh frozen tumour biopsies and visually inspected for tumour content using Qiagen RNAeasy columns and standard manufacturerï¿½ï¿½s protocols. Labelled one round cRNA was generated using kits (GeneChip One-Cycle Target Labelling and Control Reagent) from Affymetrix. cRNA was quantified and 15 micrograms were hybridized to U133A and U133 Plus 2.0 arrays at the UCLA DNA…	Labeled one round cRNA was generated using kits (GeneChip One-Cycle Target Labeling and Control Reagent) from Affymetrix. cRNA was quantified and 15 micrograms were hybridized to U133A and U133 Plus 2.0 arrays at the UCLA DNA Microarray Facility (http://microarray.genetics.ucla.edu/) using standard protocols recommended by the manufacturer. Briefly, all RNA samples were isolated as previously des…	Hybridization and Poly-A controls all revealed trends within expected parameters and 3'/5' ratios for Actin & GAPDH well below 3 (mean Beta Actin 3'/5' = 1.53 & mean GAPDH 3'/5' = 1.02).	GCOS v1.4 Expression Reports also revealed expected Call percentages (Present: 48% to 62%; Absent: 36% to 49%; Marginal: 1.5% to 1.9%). All arrays were within 1.5 fold of each other in overall intensity, and array images were visually inspected for surface defects.	The data were analyzed with RMA with default settings from the Bioconductor R Library.	biotin						Tissues were flash frozen in liquid nitrogen immediately after surgical resection. Tissues were homogenized by rotorstator prior to execution of the extraction protocol.	No growth protocols were employed as the tissues were resected tumors from clinically received patients.	Gene expression analysis of glioblastomas identifies the major molecular basis for the prognostic benefit of younger age	Public on Oct 10 2008
GSM326704	GSE13041	18940004	Glioblastoma	GPL96	Natural scale signals calculated by RMA from Bioconductor R Library.	Tumor_fresh-frozen_GBM_749	Public on Oct 10 2008	Oct 03 2008	Oct 10 2008	RNA	1	Microarray prepared at U.C.L.A., PMID:15374961	Homo sapiens	9606	total RNA	Recurrent GBM	GPL96	Stanley,F,Nelson	snelson@ucla.edu	310-794-7981	310-794-5446	Nelson	Human Genetics	U.C.L.A.	695 Charles E. Young Drive South, Bldg Gonda, Rm 5554	Los Angeles	CA	90095	USA	http://genomics.ctrl.ucla.edu/pmwiki/	ftp://ftp.ncbi.nlm.nih.gov/pub/geo/DATA/supplementary/samples/GSM326nnn/GSM326704/GSM326704.CEL.gz	22283	Reanalysis of: GSM99462	set: 0<-!->TTS(days): 53<-!->Vital Status: DECEASED<-!->Age(years): 40<-!->HC: Mes<-!->HC coded: non-PN<-!->Gender: M<-!->Chemotx administered prior to tumor resection: YES<-!->Radiation administered prior to tumor resection: YES<-!->Temodar administered prior to tumor resection: NA<-!->GEO Series: GSE4412<-!->GEO Accession: GSM99462<-!->Received author approval for submission: YES	Total RNA was purified from fresh frozen tumour biopsies and visually inspected for tumour content using Qiagen RNAeasy columns and standard manufacturerï¿½ï¿½s protocols. Labelled one round cRNA was generated using kits (GeneChip One-Cycle Target Labelling and Control Reagent) from Affymetrix. cRNA was quantified and 15 micrograms were hybridized to U133A and U133 Plus 2.0 arrays at the UCLA DNA…	Labeled one round cRNA was generated using kits (GeneChip One-Cycle Target Labeling and Control Reagent) from Affymetrix. cRNA was quantified and 15 micrograms were hybridized to U133A and U133 Plus 2.0 arrays at the UCLA DNA Microarray Facility (http://microarray.genetics.ucla.edu/) using standard protocols recommended by the manufacturer. Briefly, all RNA samples were isolated as previously des…	Hybridization and Poly-A controls all revealed trends within expected parameters and 3'/5' ratios for Actin & GAPDH well below 3 (mean Beta Actin 3'/5' = 1.53 & mean GAPDH 3'/5' = 1.02).	GCOS v1.4 Expression Reports also revealed expected Call percentages (Present: 48% to 62%; Absent: 36% to 49%; Marginal: 1.5% to 1.9%). All arrays were within 1.5 fold of each other in overall intensity, and array images were visually inspected for surface defects.	The data were analyzed with RMA with default settings from the Bioconductor R Library.	biotin						Tissues were flash frozen in liquid nitrogen immediately after surgical resection. Tissues were homogenized by rotorstator prior to execution of the extraction protocol.	No growth protocols were employed as the tissues were resected tumors from clinically received patients.	Gene expression analysis of glioblastomas identifies the major molecular basis for the prognostic benefit of younger age	Public on Oct 10 2008
GSM326706	GSE13041	18940004	Glioblastoma	GPL96	Natural scale signals calculated by RMA from Bioconductor R Library.	Tumor_fresh-frozen_GBM_976	Public on Oct 10 2008	Oct 03 2008	Oct 10 2008	RNA	1	Microarray prepared at U.C.L.A., PMID:15374961	Homo sapiens	9606	total RNA	Primary GBM	GPL96	Stanley,F,Nelson	snelson@ucla.edu	310-794-7981	310-794-5446	Nelson	Human Genetics	U.C.L.A.	695 Charles E. Young Drive South, Bldg Gonda, Rm 5554	Los Angeles	CA	90095	USA	http://genomics.ctrl.ucla.edu/pmwiki/	ftp://ftp.ncbi.nlm.nih.gov/pub/geo/DATA/supplementary/samples/GSM326nnn/GSM326706/GSM326706.CEL.gz	22283	Reanalysis of: GSM99548	set: 0<-!->TTS(days): 418<-!->Vital Status: DECEASED<-!->Age(years): 43<-!->HC: Mes<-!->HC coded: non-PN<-!->Gender: F<-!->Chemotx administered prior to tumor resection: NA<-!->Radiation administered prior to tumor resection: NA<-!->Temodar administered prior to tumor resection: NA<-!->GEO Series: GSE4412<-!->GEO Accession: GSM99548<-!->Received author approval for submission: YES	Total RNA was purified from fresh frozen tumour biopsies and visually inspected for tumour content using Qiagen RNAeasy columns and standard manufacturerï¿½ï¿½s protocols. Labelled one round cRNA was generated using kits (GeneChip One-Cycle Target Labelling and Control Reagent) from Affymetrix. cRNA was quantified and 15 micrograms were hybridized to U133A and U133 Plus 2.0 arrays at the UCLA DNA…	Labeled one round cRNA was generated using kits (GeneChip One-Cycle Target Labeling and Control Reagent) from Affymetrix. cRNA was quantified and 15 micrograms were hybridized to U133A and U133 Plus 2.0 arrays at the UCLA DNA Microarray Facility (http://microarray.genetics.ucla.edu/) using standard protocols recommended by the manufacturer. Briefly, all RNA samples were isolated as previously des…	Hybridization and Poly-A controls all revealed trends within expected parameters and 3'/5' ratios for Actin & GAPDH well below 3 (mean Beta Actin 3'/5' = 1.53 & mean GAPDH 3'/5' = 1.02).	GCOS v1.4 Expression Reports also revealed expected Call percentages (Present: 48% to 62%; Absent: 36% to 49%; Marginal: 1.5% to 1.9%). All arrays were within 1.5 fold of each other in overall intensity, and array images were visually inspected for surface defects.	The data were analyzed with RMA with default settings from the Bioconductor R Library.	biotin						Tissues were flash frozen in liquid nitrogen immediately after surgical resection. Tissues were homogenized by rotorstator prior to execution of the extraction protocol.	No growth protocols were employed as the tissues were resected tumors from clinically received patients.	Gene expression analysis of glioblastomas identifies the major molecular basis for the prognostic benefit of younger age	Public on Oct 10 2008
GSM326707	GSE13041	18940004	Glioblastoma	GPL96	Natural scale signals calculated by RMA from Bioconductor R Library.	Tumor_fresh-frozen_GBM_1039	Public on Oct 10 2008	Oct 03 2008	Oct 10 2008	RNA	1	Microarray prepared at U.C.L.A.	Homo sapiens	9606	total RNA	Primary GBM	GPL96	Stanley,F,Nelson	snelson@ucla.edu	310-794-7981	310-794-5446	Nelson	Human Genetics	U.C.L.A.	695 Charles E. Young Drive South, Bldg Gonda, Rm 5554	Los Angeles	CA	90095	USA	http://genomics.ctrl.ucla.edu/pmwiki/	ftp://ftp.ncbi.nlm.nih.gov/pub/geo/DATA/supplementary/samples/GSM326nnn/GSM326707/GSM326707.CEL.gz	22283		set: 1<-!->TTS(days): 1110<-!->Vital Status: DECEASED<-!->Age(years): 30<-!->HC: PN<-!->HC coded: PN<-!->Gender: M<-!->Chemotx administered prior to tumor resection: NA<-!->Radiation administered prior to tumor resection: NA<-!->Temodar administered prior to tumor resection: NA<-!->Received author approval for submission: YES	Total RNA was purified from fresh frozen tumour biopsies and visually inspected for tumour content using Qiagen RNAeasy columns and standard manufacturerï¿½ï¿½s protocols. Labelled one round cRNA was generated using kits (GeneChip One-Cycle Target Labelling and Control Reagent) from Affymetrix. cRNA was quantified and 15 micrograms were hybridized to U133A and U133 Plus 2.0 arrays at the UCLA DNA…	Labeled one round cRNA was generated using kits (GeneChip One-Cycle Target Labeling and Control Reagent) from Affymetrix. cRNA was quantified and 15 micrograms were hybridized to U133A and U133 Plus 2.0 arrays at the UCLA DNA Microarray Facility (http://microarray.genetics.ucla.edu/) using standard protocols recommended by the manufacturer. Briefly, all RNA samples were isolated as previously des…	Hybridization and Poly-A controls all revealed trends within expected parameters and 3'/5' ratios for Actin & GAPDH well below 3 (mean Beta Actin 3'/5' = 1.53 & mean GAPDH 3'/5' = 1.02).	GCOS v1.4 Expression Reports also revealed expected Call percentages (Present: 48% to 62%; Absent: 36% to 49%; Marginal: 1.5% to 1.9%). All arrays were within 1.5 fold of each other in overall intensity, and array images were visually inspected for surface defects.	The data were analyzed with RMA with default settings from the Bioconductor R Library.	biotin						Tissues were flash frozen in liquid nitrogen immediately after surgical resection. Tissues were homogenized by rotorstator prior to execution of the extraction protocol.	No growth protocols were employed as the tissues were resected tumors from clinically received patients.	Gene expression analysis of glioblastomas identifies the major molecular basis for the prognostic benefit of younger age	Public on Oct 10 2008
GSM326708	GSE13041	18940004	Glioblastoma	GPL96	Natural scale signals calculated by RMA from Bioconductor R Library.	Tumor_fresh-frozen_GBM_1489	Public on Oct 10 2008	Oct 03 2008	Oct 10 2008	RNA	1	Microarray prepared at U.C.L.A.	Homo sapiens	9606	total RNA	Recurrent GBM	GPL96	Stanley,F,Nelson	snelson@ucla.edu	310-794-7981	310-794-5446	Nelson	Human Genetics	U.C.L.A.	695 Charles E. Young Drive South, Bldg Gonda, Rm 5554	Los Angeles	CA	90095	USA	http://genomics.ctrl.ucla.edu/pmwiki/	ftp://ftp.ncbi.nlm.nih.gov/pub/geo/DATA/supplementary/samples/GSM326nnn/GSM326708/GSM326708.CEL.gz	22283		set: 1<-!->TTS(days): 338<-!->Vital Status: DECEASED<-!->Age(years): 55<-!->HC: PN<-!->HC coded: PN<-!->Gender: M<-!->Chemotx administered prior to tumor resection: YES<-!->Radiation administered prior to tumor resection: YES<-!->Temodar administered prior to tumor resection: YES<-!->Received author approval for submission: YES	Total RNA was purified from fresh frozen tumour biopsies and visually inspected for tumour content using Qiagen RNAeasy columns and standard manufacturerï¿½ï¿½s protocols. Labelled one round cRNA was generated using kits (GeneChip One-Cycle Target Labelling and Control Reagent) from Affymetrix. cRNA was quantified and 15 micrograms were hybridized to U133A and U133 Plus 2.0 arrays at the UCLA DNA…	Labeled one round cRNA was generated using kits (GeneChip One-Cycle Target Labeling and Control Reagent) from Affymetrix. cRNA was quantified and 15 micrograms were hybridized to U133A and U133 Plus 2.0 arrays at the UCLA DNA Microarray Facility (http://microarray.genetics.ucla.edu/) using standard protocols recommended by the manufacturer. Briefly, all RNA samples were isolated as previously des…	Hybridization and Poly-A controls all revealed trends within expected parameters and 3'/5' ratios for Actin & GAPDH well below 3 (mean Beta Actin 3'/5' = 1.53 & mean GAPDH 3'/5' = 1.02).	GCOS v1.4 Expression Reports also revealed expected Call percentages (Present: 48% to 62%; Absent: 36% to 49%; Marginal: 1.5% to 1.9%). All arrays were within 1.5 fold of each other in overall intensity, and array images were visually inspected for surface defects.	The data were analyzed with RMA with default settings from the Bioconductor R Library.	biotin						Tissues were flash frozen in liquid nitrogen immediately after surgical resection. Tissues were homogenized by rotorstator prior to execution of the extraction protocol.	No growth protocols were employed as the tissues were resected tumors from clinically received patients.	Gene expression analysis of glioblastomas identifies the major molecular basis for the prognostic benefit of younger age	Public on Oct 10 2008
[truncated: 536 more rows]
[truncated: 23 more columns]

## Sheet: TCGA
TCGA Sample number
TCGA-02-0001
TCGA-02-0003
TCGA-02-0004
TCGA-02-0007
TCGA-02-0009
TCGA-02-0010
TCGA-02-0011
TCGA-02-0014
TCGA-02-0015
TCGA-02-0016
TCGA-02-0021
TCGA-02-0023
TCGA-02-0024
TCGA-02-0025
TCGA-02-0026
TCGA-02-0027
TCGA-02-0028
TCGA-02-0033
TCGA-02-0034
TCGA-02-0038
TCGA-02-0039
TCGA-02-0043
TCGA-02-0046
TCGA-02-0047
TCGA-02-0048
TCGA-02-0051
TCGA-02-0052
TCGA-02-0054
TCGA-02-0057
TCGA-02-0058
TCGA-02-0059
TCGA-02-0060
TCGA-02-0064
TCGA-02-0068
TCGA-02-0069
TCGA-02-0070
TCGA-02-0071
TCGA-02-0074
TCGA-02-0075
TCGA-02-0079
TCGA-02-0080
[truncated: 507 more rows]
