# Supplementary material for: Data-driven prioritization and preclinical evaluation of therapeutic targets in glioblastoma
Source: Neurooncol Adv. 2020 Nov 5;2(1):vdaa151. doi: 10.1093/noajnl/vdaa151 (PMC7764503; doi:10.1093/noajnl/vdaa151)
Supplement: vdaa151_suppl_Supplementary_Table_S3 [file vdaa151_suppl_supplementary_table_s3.xlsx]

## Sheet: Normal vs GBM
	Gene Title	Gene Symbol	Rank	Chromosomal Location	Welch T	df	Sig. (2-tailed)	MVP reject H0 (FDR 1%, CI 99%, nPerm 1000)
203540_at	glial fibrillary acidic protein	GFAP	1	chr17q21	15.1725	61.6418	1.74675e-22	TRUE	1
211607_x_at	epidermal growth factor receptor	EGFR	2	chr7p12	9.65218	197.671	2.63606e-18	TRUE	1
213825_at	oligodendrocyte lineage transcription factor 2	OLIG2	3	chr21q22.11	11.8048	66.9559	5.10458e-18	TRUE	1
206172_at	interleukin 13 receptor, alpha 2	IL13RA2	4	chrXq13.1-q28	10.4773	101.743	7.35825e-18	TRUE	1
207142_at	potassium inwardly-rectifying channel, subfamily J, member 3	KCNJ3	5	chr2q24.1	11.1132	58.4113	4.88026e-16	TRUE	1
218219_s_at	LanC lantibiotic synthetase component C-like 2 (bacterial)	LANCL2	6	chr7q31.1-q31.33	9.10219	139.154	8.38875e-16	TRUE	1
203929_s_at	microtubule-associated protein tau	MAPT	7	chr17q21.1	11.1654	55.0418	9.19354e-16	TRUE	1
221290_s_at	melanoma associated antigen (mutated) 1	MUM1	8	chr19p13.3	11.3927	51.8569	9.90781e-16	TRUE	1
202756_s_at	glypican 1	GPC1	9	chr2q35-q37	10.6759	60.9408	1.39335e-15	TRUE	1
205020_s_at	ADP-ribosylation factor-like 4A	ARL4A	10	chr7p21.3	10.6198	61.6597	1.48636e-15	TRUE	1
217738_at	nicotinamide phosphoribosyltransferase	NAMPT	11	chr7q22.3	10.2249	61.1547	7.34657e-15	TRUE	1
210984_x_at	epidermal growth factor receptor	EGFR	2	chr7p12	8.32219	198.097	1.38991e-14	TRUE	1
209631_s_at	G protein-coupled receptor 37 (endothelin receptor type B-like) /// sel-1 suppressor of lin-12-like 2 (C. elegans)	GPR37 /// SEL1L2	12	chr20p12.1 /// chr7q31	10.2048	57.2446	1.6939e-14	TRUE	1
218541_s_at	chromosome 8 open reading frame 4	C8orf4	13	chr8p11.2	9.8582	58.1325	5.12874e-14	TRUE	1
201326_at	chaperonin containing TCP1, subunit 6A (zeta 1)	CCT6A	14	chr7p11.2	9.09942	78.6955	6.42604e-14	TRUE	1
219107_at	brevican	BCAN	15	chr1q31	9.34954	68.7024	7.20634e-14	TRUE	1
213448_at	---	---	16	---	9.66191	57.7894	1.13445e-13	TRUE	1
206915_at	NK2 homeobox 2	NKX2-2	17	chr20p11.22	9.86399	53.0536	1.34048e-13	TRUE	1
204105_s_at	neuronal cell adhesion molecule	NRCAM	18	chr7q31	8.84286	81.9139	1.49043e-13	TRUE	1
220543_at	chromosome 21 open reading frame 62	C21orf62	19	chr21q22.11	8.66193	91.2798	1.57349e-13	TRUE	1
202238_s_at	nicotinamide N-methyltransferase	NNMT	20	chr11q23.1	8.82478	77.8925	2.38656e-13	TRUE	1
206772_at	parathyroid hormone 2 receptor	PTH2R	21	chr2q33	9.46034	55.7756	3.41388e-13	TRUE	1
211241_at	annexin A2 pseudogene 3	ANXA2P3	22	chr10q21.3	8.90824	59.1351	1.59372e-12	TRUE	1
204865_at	carbonic anhydrase III, muscle specific	CA3	23	chr8q21.2	7.9551	96.0844	3.51852e-12	TRUE	1
208443_x_at	short stature homeobox 2	SHOX2	24	chr3q25.32	8.16922	78.2349	4.33877e-12	TRUE	1
91920_at	brevican	BCAN	15	chr1q31	8.44617	62.0095	6.67093e-12	TRUE	1
217739_s_at	nicotinamide phosphoribosyltransferase	NAMPT	11	chr7q22.3	8.65226	53.5696	9.4547e-12	TRUE	1
213941_x_at	ribosomal protein S7	RPS7	25	chr2p25	8.80312	48.7658	1.20936e-11	TRUE	1
206397_x_at	ceramide synthase 1 /// growth differentiation factor 1	CERS1 /// GDF1	26	chr19p12	8.7589	49.2703	1.29118e-11	TRUE	1
203667_at	tubulin folding cofactor A	TBCA	27	chr5q14.1	8.28644	61.7945	1.29176e-11	TRUE	1
212447_at	kelch repeat and BTB (POZ) domain containing 2	KBTBD2	28	chr7p14.3	8.3023	59.5111	1.58762e-11	TRUE	1
218839_at	hairy/enhancer-of-split related with YRPW motif 1	HEY1	29	chr8q21	8.46978	54.6132	1.5898e-11	TRUE	1
201984_s_at	epidermal growth factor receptor	EGFR	2	chr7p12	7.39235	126.621	1.72978e-11	TRUE	1
208310_s_at	CCZ1 vacuolar protein trafficking and biogenesis associated homolog (S. cerevisiae) /// CCZ1 vacuolar protein trafficking and biogenesis associated homolog B (S. cerevisiae)	CCZ1 /// CCZ1B	30	chr7p22.1	8.40275	52.7139	2.66497e-11	TRUE	1
221876_at	zinc finger family member 783	ZNF783	31	chr7q36.1	8.44847	50.5311	3.12749e-11	TRUE	1
210880_s_at	embryonal Fyn-associated substrate	EFS	32	chr14q11.2-q12	8.10786	58.8271	3.66845e-11	TRUE	1
213150_at	homeobox A10	HOXA10	33	chr7p15.2	7.51657	83.7923	5.6478e-11	TRUE	1
214822_at	family with sequence similarity 5, member B	FAM5B	34	chr1q24	8.04539	56.6541	6.01949e-11	TRUE	1
47550_at	leucine zipper, putative tumor suppressor 1	LZTS1	35	chr8p22	8.13679	52.8938	6.86675e-11	TRUE	1
219779_at	zinc finger homeobox 4	ZFHX4	36	chr8q21.11	7.8094	62.2221	8.29296e-11	TRUE	1
205580_s_at	histamine receptor H1	HRH1	37	chr3p25	7.86738	59.8298	8.40066e-11	TRUE	1
207871_s_at	suppression of tumorigenicity 7 /// ST7 overlapping transcript 3 (non-protein coding)	ST7 /// ST7-OT3	38	chr7q31.2 /// chr7q31.3	7.95018	55.6152	9.77115e-11	TRUE	1
217057_s_at	GNAS complex locus	GNAS	39	chr20q13.3	6.86322	182.366	1.01772e-10	TRUE	1
201615_x_at	caldesmon 1	CALD1	40	chr7q33	7.69899	56.1705	2.37826e-10	TRUE	1
221477_s_at	uncharacterized LOC100129518 /// superoxide dismutase 2, mitochondrial	LOC100129518 /// SOD2	41	chr6q25.3	7.5133	60.5774	3.15003e-10	TRUE	1
216963_s_at	growth associated protein 43	GAP43	42	chr3q13.1-q13.2	7.8032	50.1899	3.27462e-10	TRUE	1
203484_at	Sec61 gamma subunit	SEC61G	43	chr7p11.2	6.93674	100.393	3.98166e-10	TRUE	1
222301_at	chromosome 1 open reading frame 61	C1orf61	44	chr1q22	7.55221	56.5283	4.00881e-10	TRUE	1
210999_s_at	growth factor receptor-bound protein 10	GRB10	45	chr7p12.2	7.02124	88.7313	4.25134e-10	TRUE	1
44783_s_at	hairy/enhancer-of-split related with YRPW motif 1	HEY1	29	chr8q21	7.50542	56.0099	5.05162e-10	TRUE	1
213484_at	---	---	16	---	7.58729	52.3201	5.53493e-10	TRUE	1
213333_at	malate dehydrogenase 2, NAD (mitochondrial)	MDH2	46	chr7cen-q22	7.65765	49.1628	6.26928e-10	TRUE	1
213338_at	transmembrane protein 158 (gene/pseudogene)	TMEM158	47	chr3p21.3	7.36708	58.9813	6.47214e-10	TRUE	1
220227_at	cadherin 4, type 1, R-cadherin (retinal)	CDH4	48	chr20q13.3	7.3604	58.9553	6.65873e-10	TRUE	1
206114_at	EPH receptor A4	EPHA4	49	chr2q36.1	7.49345	53.0312	7.22666e-10	TRUE	1
214736_s_at	adducin 1 (alpha)	ADD1	50	chr4p16.3	7.57751	50.2034	7.34437e-10	TRUE	1
213040_s_at	neuronal pentraxin receptor	NPTXR	51	chr22q13.1	7.52299	49.9358	9.22037e-10	TRUE	1
219698_s_at	methyltransferase like 4	METTL4	52	chr18p11.32	7.42351	52.1215	1.03223e-09	TRUE	1
205794_s_at	neuro-oncological ventral antigen 1	NOVA1	53	chr14q	7.35449	53.105	1.19958e-09	TRUE	1
217728_at	S100 calcium binding protein A6	S100A6	54	chr1q21	7.35911	52.865	1.20903e-09	TRUE	1
201564_s_at	fascin homolog 1, actin-bundling protein (Strongylocentrotus purpuratus)	FSCN1	55	chr7p22	7.25368	55.7967	1.34324e-09	TRUE	1
221988_at	small integral membrane protein 7	SMIM7	56	chr19p13.11	7.2376	54.8496	1.56119e-09	TRUE	1
205970_at	metallothionein 3	MT3	57	chr16q13	7.16647	57.1486	1.65795e-09	TRUE	1
202237_at	nicotinamide N-methyltransferase	NNMT	20	chr11q23.1	6.9054	68.1626	2.07791e-09	TRUE	1
214432_at	ATPase, Na+/K+ transporting, alpha 3 polypeptide	ATP1A3	58	chr19q13.31	7.2772	49.2871	2.39295e-09	TRUE	1
209789_at	coronin, actin binding protein, 2B	CORO2B	59	chr15q23	7.00328	57.5595	3.00017e-09	TRUE	1
210512_s_at	vascular endothelial growth factor A	VEGFA	60	chr6p12	7.06817	53.6787	3.28865e-09	TRUE	1
209543_s_at	CD34 molecule	CD34	61	chr1q32	7.01175	54.864	3.65188e-09	TRUE	1
209840_s_at	leucine rich repeat neuronal 3	LRRN3	62	chr7q31.1	6.96959	56.0336	3.87428e-09	TRUE	1
209466_x_at	pleiotrophin	PTN	63	chr7q33	7.14468	49.18	3.88544e-09	TRUE	1
212670_at	elastin	ELN	64	chr7q11.23	6.99896	54.5421	3.94196e-09	TRUE	1
204099_at	SWI/SNF related, matrix associated, actin dependent regulator of chromatin, subfamily d, member 3	SMARCD3	65	chr7q35-q36	6.95695	55.8184	4.13924e-09	TRUE	1
218950_at	ArfGAP with RhoGAP domain, ankyrin repeat and PH domain 3	ARAP3	66	chr5q31.3	6.82423	62.4736	4.18961e-09	TRUE	1
205524_s_at	hyaluronan and proteoglycan link protein 1	HAPLN1	67	chr5q14.3	6.88226	59.0561	4.26129e-09	TRUE	1
212398_at	radixin	RDX	68	chr11q23	7.0024	52.4276	4.71278e-09	TRUE	1
216959_x_at	neuronal cell adhesion molecule	NRCAM	18	chr7q31	6.80489	61.6871	4.77564e-09	TRUE	1
219042_at	leucine zipper, putative tumor suppressor 1	LZTS1	35	chr8p22	6.85244	57.3287	5.46023e-09	TRUE	1
205579_at	histamine receptor H1	HRH1	37	chr3p25	6.9379	53.2797	5.53755e-09	TRUE	1
204471_at	growth associated protein 43	GAP43	42	chr3q13.1-q13.2	6.92859	52.7252	6.02307e-09	TRUE	1
219571_s_at	zinc finger protein 12	ZNF12	69	chr7p22.1	6.86603	55.3092	6.09429e-09	TRUE	1
219773_at	NADPH oxidase 4	NOX4	70	chr11q14.2-q21	6.31377	103.018	6.98194e-09	TRUE	1
205756_s_at	coagulation factor VIII, procoagulant component	F8	71	chrXq28	6.73848	58.2445	7.90574e-09	TRUE	1
210513_s_at	vascular endothelial growth factor A	VEGFA	60	chr6p12	6.66511	62.4105	7.92769e-09	TRUE	1
218625_at	neuritin 1	NRN1	72	chr6p25.1	6.73797	58.2031	7.94531e-09	TRUE	1
217553_at	STEAP family member 1B	STEAP1B	73	chr7p15.3	6.52569	69.8979	9.08795e-09	TRUE	1
206789_s_at	POU class 2 homeobox 1	POU2F1	74	chr1q24.2	6.8557	50.2685	9.84268e-09	TRUE	1
201539_s_at	four and a half LIM domains 1	FHL1	75	chrXq26	6.74574	54.9142	9.90438e-09	TRUE	1
212862_at	CDP-diacylglycerol synthase (phosphatidate cytidylyltransferase) 2	CDS2	76	chr20p13	6.87263	49.4937	9.96381e-09	TRUE	1
210640_s_at	G protein-coupled estrogen receptor 1	GPER	77	chr7p22.3	6.87589	48.5525	1.07901e-08	TRUE	1
217297_s_at	myosin IXB	MYO9B	78	chr19p13.1	6.75984	52.4436	1.15088e-08	TRUE	1
205358_at	glutamate receptor, ionotropic, AMPA 2	GRIA2	79	chr4q32.1	6.65408	55.2826	1.35967e-08	TRUE	1
213926_s_at	ArfGAP with FG repeats 1	AGFG1	80	chr2q36.3	6.74152	50.0472	1.51658e-08	TRUE	1
215183_at	---	---	16	---	6.43172	67.2587	1.53219e-08	TRUE	1
204258_at	chromodomain helicase DNA binding protein 1	CHD1	81	chr5q15-q21	6.66035	52.7797	1.61575e-08	TRUE	1
220491_at	hepcidin antimicrobial peptide	HAMP	82	chr19q13.1	6.60717	54.3609	1.7393e-08	TRUE	1
209597_s_at	paraneoplastic Ma antigen 2	PNMA2	83	chr8p21.2	6.66425	51.0039	1.84546e-08	TRUE	1
206018_at	forkhead box G1	FOXG1	84	chr14q13	6.66464	50.1195	1.98835e-08	TRUE	1
219170_at	fibronectin type III and SPRY domain containing 1	FSD1	85	chr19p13.3	6.61763	51.9432	2.02363e-08	TRUE	1
217736_s_at	eukaryotic translation initiation factor 2-alpha kinase 1	EIF2AK1	86	chr7p22	6.60163	52.5814	2.03893e-08	TRUE	1
205481_at	adenosine A1 receptor	ADORA1	87	chr1q32.1	6.48936	58.2749	2.06253e-08	TRUE	1
205194_at	phosphoserine phosphatase	PSPH	88	chr7p11.2	6.33677	68.7271	2.09743e-08	TRUE	1
201405_s_at	COP9 signalosome subunit 6	COPS6	89	chr7q22.1	6.43184	58.806	2.48788e-08	TRUE	1
218266_s_at	neuronal calcium sensor 1	NCS1	90	chr9q34	6.63815	48.5254	2.51705e-08	TRUE	1
212358_at	CAP-GLY domain containing linker protein 3	CLIP3	91	chr19q13.12	6.41002	59.6558	2.56743e-08	TRUE	1
215223_s_at	uncharacterized LOC100129518 /// superoxide dismutase 2, mitochondrial	LOC100129518 /// SOD2	41	chr6q25.3	6.51432	53.5576	2.61226e-08	TRUE	1
209153_s_at	transcription factor 3	TCF3	92	chr19p13.3	6.48389	54.3014	2.7699e-08	TRUE	1
212798_s_at	ankyrin repeat and MYND domain containing 2	ANKMY2	93	chr7p21	6.53677	51.6311	2.78976e-08	TRUE	1
214172_x_at	receptor-like tyrosine kinase	RYK	94	chr3q22	6.42139	56.5885	2.99039e-08	TRUE	1
212922_s_at	SET and MYND domain containing 2	SMYD2	95	chr1q32.3	6.40322	57.5401	3.01094e-08	TRUE	1
214668_at	SPRY domain containing 7	SPRYD7	96	chr13q14	6.49245	50.2474	3.66118e-08	TRUE	1
202479_s_at	tribbles homolog 2 (Drosophila)	TRIB2	97	chr2p24.3	6.11823	75.1162	3.94018e-08	TRUE	1
204469_at	protein tyrosine phosphatase, receptor-type, Z polypeptide 1	PTPRZ1	98	chr7q31.3	6.40009	51.4602	4.65503e-08	TRUE	1
221910_at	ets variant 1	ETV1	99	chr7p21.3	6.37621	51.0449	5.23908e-08	TRUE	1
201773_at	activity-dependent neuroprotector homeobox	ADNP	100	chr20q13.13	6.39595	49.7969	5.3715e-08	TRUE	1
203835_at	leucine rich repeat containing 32	LRRC32	101	chr11q13.5-q14	6.31646	53.6284	5.41521e-08	TRUE	1
212507_at	transmembrane protein 131	TMEM131	102	chr2q11.2	6.32712	52.315	5.70837e-08	TRUE	1
211154_at	thrombopoietin	THPO	103	chr3q27	6.00631	77.7	5.74146e-08	TRUE	1
202903_at	LSM5 homolog, U6 small nuclear RNA associated (S. cerevisiae)	LSM5	104	chr7p14.3	6.28994	54.2003	5.74857e-08	TRUE	1
AFFX-r2-P1-cre-5_at	---	---	16	---	6.32637	50.1844	6.69502e-08	TRUE	1
AFFX-r2-P1-cre-3_at	---	---	16	---	6.31149	50.0495	7.13571e-08	TRUE	1
206659_at	---	FLJ14082	105	---	6.21857	54.4696	7.36625e-08	TRUE	1
207876_s_at	filamin C, gamma	FLNC	106	chr7q32-q35	6.13916	58.8934	7.63414e-08	TRUE	1
219588_s_at	non-SMC condensin II complex, subunit G2	NCAPG2	107	chr7q36.3	6.23971	52.3967	7.81987e-08	TRUE	1
210043_at	FERM domain containing 8	FRMD8	108	chr11q13	6.28201	48.8697	8.67589e-08	TRUE	1
213847_at	peripherin	PRPH	109	chr12q12-q13	5.89111	79.5212	8.7877e-08	TRUE	1
204194_at	BTB and CNC homology 1, basic leucine zipper transcription factor 1	BACH1	110	chr21q22.11	6.19241	52.5201	9.22228e-08	TRUE	1
221885_at	DENN/MADD domain containing 2A	DENND2A	111	chr7q34	6.04409	61.2213	9.74437e-08	TRUE	1
210666_at	iduronate 2-sulfatase	IDS	112	chrXq28	6.22568	49.812	9.8831e-08	TRUE	1
212776_s_at	obscurin-like 1	OBSL1	113	chr2q35	6.10104	56.315	1.02161e-07	TRUE	1
216518_at	---	---	16	---	6.05408	59.1792	1.04164e-07	TRUE	1
209129_at	thyroid hormone receptor interactor 6	TRIP6	114	chr7q22	6.05663	57.136	1.15274e-07	TRUE	1
207622_s_at	ATP-binding cassette, sub-family F (GCN20), member 2	ABCF2	115	chr7q36	6.09368	54.4149	1.17594e-07	TRUE	1
218208_at	PQ loop repeat containing 1	PQLC1	116	chr18q23	6.15848	50.6362	1.18656e-07	TRUE	1
211527_x_at	vascular endothelial growth factor A	VEGFA	60	chr6p12	6.00546	58.4537	1.30327e-07	TRUE	1
213006_at	CCAAT/enhancer binding protein (C/EBP), delta	CEBPD	117	chr8p11.2-p11.1	5.93464	63.7767	1.32348e-07	TRUE	1
209411_s_at	golgi-associated, gamma adaptin ear containing, ARF binding protein 3	GGA3	118	chr17q25.1	6.08697	52.4011	1.36717e-07	TRUE	1
204029_at	cadherin, EGF LAG seven-pass G-type receptor 2	CELSR2	119	chr1p21	6.10053	51.4635	1.38335e-07	TRUE	1
218372_at	mediator complex subunit 9	MED9	120	chr17p11.2	6.04672	54.103	1.42614e-07	TRUE	1
204521_at	family with sequence similarity 216, member A	FAM216A	121	chr12q24.11	6.01788	55.857	1.43317e-07	TRUE	1
218484_at	NADH dehydrogenase (ubiquinone) 1 alpha subcomplex, 4-like 2	NDUFA4L2	122	chr12q13.3	5.94427	61.0389	1.44714e-07	TRUE	1
205268_s_at	adducin 2 (beta)	ADD2	123	chr2p13.3	6.08074	51.5174	1.48107e-07	TRUE	1
AFFX-CreX-3_at	---	---	16	---	6.08708	51.0648	1.49134e-07	TRUE	1
206796_at	WNT1 inducible signaling pathway protein 1	WISP1	124	chr8q24.22	5.51931	144.614	1.53083e-07	TRUE	1
206360_s_at	suppressor of cytokine signaling 3	SOCS3	125	chr17q25.3	6.00365	55.2959	1.56048e-07	TRUE	1
205931_s_at	cAMP responsive element binding protein 5 /// uncharacterized LOC401317	CREB5 /// LOC401317	126	chr7p15.1	5.90026	60.7215	1.74098e-07	TRUE	1
216538_at	---	---	16	---	5.90255	60.3612	1.75557e-07	TRUE	1
211812_s_at	beta-1,3-N-acetylgalactosaminyltransferase 1 (globoside blood group)	B3GALNT1	127	chr3q25	5.89817	58.9458	1.91234e-07	TRUE	1
221893_s_at	aarF domain containing kinase 2	ADCK2	128	chr7q34	5.95451	53.7741	2.04368e-07	TRUE	1
220454_s_at	sema domain, transmembrane domain (TM), and cytoplasmic domain, (semaphorin) 6A	SEMA6A	129	chr5q23.1	6.00809	49.6669	2.17417e-07	TRUE	1
201527_at	ATPase, H+ transporting, lysosomal 14kDa, V1 subunit F	ATP6V1F	130	chr7q32	5.99812	50.1201	2.18639e-07	TRUE	1
201685_s_at	TOX high mobility group box family member 4	TOX4	131	chr14q11.2	5.92132	50.6201	2.78863e-07	TRUE	1
218984_at	pseudouridylate synthase 7 homolog (S. cerevisiae)	PUS7	132	chr7q22.3	5.92678	49.8574	2.86993e-07	TRUE	1
214931_s_at	SRSF protein kinase 2	SRPK2	133	chr7q22-q31.1	5.91391	50.5789	2.87121e-07	TRUE	1
221467_at	melanocortin 4 receptor	MC4R	134	chr18q22	5.87629	50.1072	3.38297e-07	TRUE	1
221053_s_at	tudor and KH domain containing	TDRKH	135	chr1q21	5.74124	57.9821	3.62823e-07	TRUE	1
209470_s_at	glycoprotein M6A	GPM6A	136	chr4q34	5.72465	58.4943	3.77155e-07	TRUE	1
206307_s_at	forkhead box D1	FOXD1	137	chr5q12-q13	5.63538	66.7854	3.80157e-07	TRUE	1
204073_s_at	myelin regulatory factor	MYRF	138	chr11q12-q13.1	5.75064	55.5197	3.94814e-07	TRUE	1
200826_at	small nuclear ribonucleoprotein D2 polypeptide 16.5kDa	SNRPD2	139	chr19q13.2	5.7029	58.2141	4.14639e-07	TRUE	1
205195_at	adaptor-related protein complex 1, sigma 1 subunit	AP1S1	140	chr7q22.1	5.83651	48.8969	4.20312e-07	TRUE	1
204134_at	phosphodiesterase 2A, cGMP-stimulated	PDE2A	141	chr11q13.4	5.84127	48.582	4.21661e-07	TRUE	1
213018_at	GATA zinc finger domain containing 1	GATAD1	142	chr7q21-q22	5.75322	53.8472	4.26241e-07	TRUE	1
203240_at	Fc fragment of IgG binding protein	FCGBP	143	chr19q13.1	5.79918	50.6405	4.31542e-07	TRUE	1
221911_at	ets variant 1	ETV1	99	chr7p21.3	5.8102	49.9099	4.33394e-07	TRUE	1
219961_s_at	polo-like kinase 1 substrate 1	PLK1S1	144	chr20p11.23	5.78499	51.0576	4.4313e-07	TRUE	1
212864_at	CDP-diacylglycerol synthase (phosphatidate cytidylyltransferase) 2	CDS2	76	chr20p13	5.78056	51.0022	4.5168e-07	TRUE	1
214756_x_at	postmeiotic segregation increased 2 pseudogene 1	PMS2P1	145	chr7q22.1	5.76394	51.9718	4.53827e-07	TRUE	1
204584_at	L1 cell adhesion molecule	L1CAM	146	chrXq28	5.68882	57.3238	4.55445e-07	TRUE	1
221573_at	chromosome 7 open reading frame 25 /// proteasome (prosome, macropain) subunit, alpha type, 2	C7orf25 /// PSMA2	147	chr7p13 /// chr7p14.1	5.76106	51.949	4.59148e-07	TRUE	1
218360_at	RAB22A, member RAS oncogene family	RAB22A	148	chr20q13.32	5.72646	54.0846	4.64344e-07	TRUE	1
202718_at	insulin-like growth factor binding protein 2, 36kDa	IGFBP2	149	chr2q33-q34	5.6364	61.1062	4.70648e-07	TRUE	1
220761_s_at	TAO kinase 3	TAOK3	150	chr12q	5.77977	50.0911	4.77786e-07	TRUE	1
210383_at	sodium channel, voltage-gated, type I, alpha subunit	SCN1A	151	chr2q24.3	5.70692	54.833	4.8026e-07	TRUE	1
213601_at	Rho GTPase activating protein 19 /// slit homolog 1 (Drosophila)	ARHGAP19 /// SLIT1	152	chr10q23.3-q24 /// chr10q24.1	5.5597	65.5898	5.33243e-07	TRUE	1
204065_at	carbohydrate sulfotransferase 10	CHST10	153	chr2q11.2	5.66435	54.791	5.62821e-07	TRUE	1
205103_at	chromosome 1 open reading frame 61	C1orf61	44	chr1q22	5.66007	54.529	5.79171e-07	TRUE	1
205918_at	solute carrier family 4, anion exchanger, member 3	SLC4A3	154	chr2q36	5.67175	53.5048	5.84252e-07	TRUE	1
219331_s_at	kelch domain containing 8A	KLHDC8A	155	chr1q32.1	5.57661	61.0288	5.92888e-07	TRUE	1
203618_at	Fas apoptotic inhibitory molecule 2	FAIM2	156	chr12q13	5.72521	48.5872	6.3414e-07	TRUE	1
213861_s_at	methyltransferase like 21B	METTL21B	157	chr12q14.1	5.30194	104.738	6.40927e-07	TRUE	1
204693_at	CDC42 effector protein (Rho GTPase binding) 1	CDC42EP1	158	chr22q13.1	5.70392	49.5413	6.46013e-07	TRUE	1
207361_at	HMG-box transcription factor 1	HBP1	159	chr7q22-q31	5.42058	76.6624	6.64291e-07	TRUE	1
216845_x_at	lysine (K)-specific methyltransferase 2D	KMT2D	160	chr12q13.12	5.61822	53.5567	7.08087e-07	TRUE	1
203803_at	prenylcysteine oxidase 1	PCYOX1	161	chr2p13.3	5.61049	52.4268	7.70823e-07	TRUE	1
205788_s_at	zinc finger CCCH-type domain-containing-like /// zinc finger CCCH-type containing 11A	LOC441155 /// ZC3H11A	162	chr1q32.1 /// chr6q12	5.38098	76.7797	7.7713e-07	TRUE	1
210527_x_at	tubulin, alpha 3c /// tubulin, alpha 3d	TUBA3C /// TUBA3D	163	chr13q11 /// chr2q21.1	5.65582	49.2728	7.77633e-07	TRUE	1
210345_s_at	dynein, axonemal, heavy chain 9	DNAH9	164	chr17p12	5.45052	64.4312	8.46931e-07	TRUE	1
219656_at	protocadherin 12	PCDH12	165	chr5q31	5.59935	51.1146	8.588e-07	TRUE	1
208427_s_at	ELAV (embryonic lethal, abnormal vision, Drosophila)-like 2 (Hu antigen B)	ELAVL2	166	chr9p21	5.46483	62.1292	8.69757e-07	TRUE	1
219949_at	leucine rich repeat containing 2	LRRC2	167	chr3p21.31	5.55315	54.197	8.70013e-07	TRUE	1
213260_at	forkhead box C1	FOXC1	168	chr6p25	5.5636	53.3995	8.70147e-07	TRUE	1
216841_s_at	uncharacterized LOC100129518 /// superoxide dismutase 2, mitochondrial	LOC100129518 /// SOD2	41	chr6q25.3	5.56047	53.245	8.86695e-07	TRUE	1
202233_s_at	ubiquinol-cytochrome c reductase hinge protein /// ubiquinol-cytochrome c reductase hinge protein-like	UQCRH /// UQCRHL	169	chr1p34.1 /// chr1p36.21	5.56398	51.6212	9.49309e-07	TRUE	1
204604_at	cyclin-dependent kinase 14	CDK14	170	chr7q21-q22	5.53859	52.902	9.75808e-07	TRUE	1
214262_at	thyroid hormone receptor interactor 6	TRIP6	114	chr7q22	5.46911	58.3164	9.90726e-07	TRUE	1
211305_x_at	Fc fragment of IgA, receptor for	FCAR	171	chr19q13.42	5.40908	64.2591	9.98799e-07	TRUE	1
202175_at	chondroitin polymerizing factor	CHPF	172	chr2q35	5.51234	53.7588	1.03015e-06	TRUE	1
200884_at	creatine kinase, brain	CKB	173	chr14q32	5.44953	59.1239	1.03218e-06	TRUE	1
220201_at	ring finger and CCCH-type domains 2	RC3H2	174	chr9q34	5.52274	52.4135	1.05803e-06	TRUE	1
201816_s_at	glioblastoma amplified sequence	GBAS	175	chr7p12	5.39949	61.1956	1.15239e-06	TRUE	1
78495_at	zinc finger family member 783	ZNF783	31	chr7q36.1	5.50509	51.891	1.1564e-06	TRUE	1
213528_at	methyltransferase like 18	METTL18	176	chr1q24.2	5.51549	51.0934	1.15943e-06	TRUE	1
213721_at	SRY (sex determining region Y)-box 2	SOX2	177	chr3q26.3-q27	5.55838	48.1866	1.16403e-06	TRUE	1
215717_s_at	fibrillin 2	FBN2	178	chr5q23-q31	5.22711	85.9094	1.19262e-06	TRUE	1
210075_at	membrane-associated ring finger (C3HC4) 2, E3 ubiquitin protein ligase	2002-03-01	179	chr19p13.2	5.52204	49.6867	1.21826e-06	TRUE	1
219807_x_at	MIA-RAB4B readthrough (NMD candidate) /// RAB4B, member RAS oncogene family	MIA-RAB4B /// RAB4B	180	chr19q /// chr19q13.2	5.52552	49.0095	1.24782e-06	TRUE	1
211737_x_at	pleiotrophin	PTN	63	chr7q33	5.49132	50.9881	1.27026e-06	TRUE	1
204081_at	neurogranin (protein kinase C substrate, RC3)	NRGN	181	chr11q24	5.53434	47.7623	1.29621e-06	TRUE	1
202722_s_at	glutamine--fructose-6-phosphate transaminase 1	GFPT1	182	chr2p13	5.4815	51.1199	1.30679e-06	TRUE	1
204525_at	PHD finger protein 14	PHF14	183	chr7p21.3	5.21767	81.9965	1.33763e-06	TRUE	1
202276_at	split hand/foot malformation (ectrodactyly) type 1	SHFM1	184	chr7q21.3	5.46952	51.4706	1.34038e-06	TRUE	1
213587_s_at	ATPase, H+ transporting V0 subunit e2	ATP6V0E2	185	chr7q36.1	5.45223	52.2859	1.3711e-06	TRUE	1
201842_s_at	EGF containing fibulin-like extracellular matrix protein 1	EFEMP1	186	chr2p16	5.41812	54.6365	1.39411e-06	TRUE	1
201889_at	family with sequence similarity 3, member C	FAM3C	187	chr7q31	5.46651	50.0279	1.45573e-06	TRUE	1
213783_at	MFNG O-fucosylpeptide 3-beta-N-acetylglucosaminyltransferase	MFNG	188	chr22q12	5.40403	54.5669	1.47175e-06	TRUE	1
219073_s_at	oxysterol binding protein-like 10	OSBPL10	189	chr3p22.3	5.39351	55.2333	1.4863e-06	TRUE	1
202583_s_at	RAN binding protein 9	RANBP9	190	chr6p23	5.43332	51.9669	1.48932e-06	TRUE	1
219013_at	UDP-N-acetyl-alpha-D-galactosamine:polypeptide N-acetylgalactosaminyltransferase 11 (GalNAc-T11)	GALNT11	191	chr7q36.1|7q36.1	5.43543	51.2094	1.53259e-06	TRUE	1
204076_at	ectonucleoside triphosphate diphosphohydrolase 4	ENTPD4	192	chr8p21.3	5.43608	50.8814	1.55362e-06	TRUE	1
214416_at	---	---	16	---	5.3443	57.9134	1.59914e-06	TRUE	1
209197_at	synaptotagmin XI	SYT11	193	chr1q21.2	5.40204	52.5765	1.6192e-06	TRUE	1
211019_s_at	lanosterol synthase (2,3-oxidosqualene-lanosterol cyclase)	LSS	194	chr21q22.3	5.39545	52.5493	1.65992e-06	TRUE	1
209465_x_at	pleiotrophin	PTN	63	chr7q33	5.44326	48.942	1.67013e-06	TRUE	1
219216_at	Ewing tumor-associated antigen 1	ETAA1	195	chr2p14	5.39081	52.638	1.68092e-06	TRUE	1
218270_at	mitochondrial ribosomal protein L24	MRPL24	196	chr1q23.1	5.41744	50.3293	1.70494e-06	TRUE	1
219316_s_at	feline leukemia virus subgroup C cellular receptor family, member 2	FLVCR2	197	chr14q24.3	5.38869	52.1287	1.7335e-06	TRUE	1
201617_x_at	caldesmon 1	CALD1	40	chr7q33	5.37223	52.3806	1.81752e-06	TRUE	1
200950_at	actin related protein 2/3 complex, subunit 1A, 41kDa	ARPC1A	198	chr7q22.1	5.38734	50.2879	1.89962e-06	TRUE	1
203782_s_at	polymerase (RNA) mitochondrial (DNA directed)	POLRMT	199	chr19p13.3	5.38011	50.5065	1.92829e-06	TRUE	1
220817_at	transient receptor potential cation channel, subfamily C, member 4	TRPC4	200	chr13q13.3	5.15106	76.4426	1.96216e-06	TRUE	1
205957_at	plexin B3	PLXNB3	201	chrXq28	5.40561	47.0515	2.10318e-06	TRUE	1
221657_s_at	ankyrin repeat and SOCS box containing 6	ASB6	202	chr9q34.13	5.37377	49.1325	2.10844e-06	TRUE	1
219895_at	transmembrane protein 255A	TMEM255A	203	chrXq24	5.33863	51.3406	2.14732e-06	TRUE	1
219261_at	chromosome 7 open reading frame 26	C7orf26	204	chr7p22.1	5.31612	53.0335	2.15844e-06	TRUE	1
218424_s_at	STEAP family member 3, metalloreductase	STEAP3	205	chr2q14.2	5.23032	61.0634	2.18408e-06	TRUE	1
201896_s_at	proline/serine-rich coiled-coil 1	PSRC1	206	chr1p13.3	5.25191	58.2881	2.21748e-06	TRUE	1
218708_at	NTF2-like export factor 1	NXT1	207	chr20p12-p11.2	5.28395	55.0597	2.22855e-06	TRUE	1
201541_s_at	zinc finger, HIT-type containing 1	ZNHIT1	208	chr7q22.1	5.304	52.8312	2.27371e-06	TRUE	1
213815_x_at	cactin, spliceosome C complex subunit	CACTIN	209	chr19p13.3	5.3587	48.5774	2.28458e-06	TRUE	1
209992_at	6-phosphofructo-2-kinase/fructose-2,6-biphosphatase 2	PFKFB2	210	chr1q31	5.31153	51.8507	2.31032e-06	TRUE	1
209713_s_at	solute carrier family 35 (UDP-glucuronic acid/UDP-N-acetylgalactosamine dual transporter), member D1	SLC35D1	211	chr1p32-p31	5.1139	74.9696	2.34601e-06	TRUE	1
222293_at	cell adhesion molecule 4	CADM4	212	chr19q13.31	5.31034	51.2806	2.37997e-06	TRUE	1
203148_s_at	tripartite motif containing 14	TRIM14	213	chr9q22.33	5.30213	51.6613	2.40878e-06	TRUE	1
213745_at	attractin-like 1	ATRNL1	214	chr10q26	5.25598	55.2802	2.44469e-06	TRUE	1
212684_at	zinc finger protein 3	ZNF3	215	chr7q22.1	5.27742	52.6208	2.52249e-06	TRUE	1
207702_s_at	membrane associated guanylate kinase, WW and PDZ domain containing 2	MAGI2	216	chr7q21	5.2823	51.826	2.56558e-06	TRUE	1
217465_at	NCK-associated protein 1	NCKAP1	217	chr2q32	5.32278	48.3145	2.62186e-06	TRUE	1
202214_s_at	cullin 4B	CUL4B	218	chrXq23	5.2677	51.5964	2.72888e-06	TRUE	1
221504_s_at	ATPase, H+ transporting, lysosomal 50/57kDa, V1 subunit H	ATP6V1H	219	chr8q11.2	5.29679	48.9247	2.78495e-06	TRUE	1
203445_s_at	CTD (carboxy-terminal domain, RNA polymerase II, polypeptide A) small phosphatase 2	CTDSP2	220	chr12q14.1	5.05003	78.3773	2.81013e-06	TRUE	1
208123_at	potassium voltage-gated channel, Shab-related subfamily, member 2	KCNB2	221	chr8q13.2	5.26976	50.4393	2.85207e-06	TRUE	1
218002_s_at	chemokine (C-X-C motif) ligand 14	CXCL14	222	chr5q31	5.15764	60.4884	2.91575e-06	TRUE	1
200719_at	S-phase kinase-associated protein 1	SKP1	223	chr5q31	5.27888	49.183	2.92772e-06	TRUE	1
210879_s_at	RAB11 family interacting protein 5 (class I)	RAB11FIP5	224	chr2p13	5.26558	50.0427	2.94678e-06	TRUE	1
205870_at	bradykinin receptor B2	BDKRB2	225	chr14q32.1-q32.2	5.1961	54.7952	3.09178e-06	TRUE	1
40560_at	T-box 2	TBX2	226	chr17q23.2	5.15802	58.5704	3.1008e-06	TRUE	1
213014_at	c-Jun-amino-terminal kinase-interacting protein 1-like /// mitogen-activated protein kinase 8 interacting protein 1	LOC101060620 /// MAPK8IP1	227	chr11p11.2	5.22258	51.7441	3.18065e-06	TRUE	1
218645_at	zinc finger protein 277	ZNF277	228	chr7q31.1	5.22466	50.6097	3.3157e-06	TRUE	1
214797_s_at	cyclin-dependent kinase 18	CDK18	229	chr1q31-q32	5.23618	49.6704	3.32122e-06	TRUE	1
216960_s_at	zinc finger protein 133	ZNF133	230	chr20p11.23	5.232	49.8333	3.34526e-06	TRUE	1
202597_at	interferon regulatory factor 6	IRF6	231	chr1q32.3-q41	5.18247	53.8278	3.37017e-06	TRUE	1
205546_s_at	tyrosine kinase 2	TYK2	232	chr19p13.2	5.20941	51.4119	3.37919e-06	TRUE	1
207373_at	homeobox D10	HOXD10	233	chr2q31.1	4.98663	80.5861	3.46275e-06	TRUE	1
208503_s_at	GATA zinc finger domain containing 1	GATAD1	142	chr7q21-q22	5.17097	53.9349	3.49698e-06	TRUE	1
222113_s_at	epidermal growth factor receptor pathway substrate 15-like 1	EPS15L1	234	chr19p13.11	5.22273	48.4695	3.67797e-06	TRUE	1
218099_at	testis expressed 2	TEX2	235	chr17q23.3	5.18437	51.3994	3.69259e-06	TRUE	1
216132_at	---	---	16	---	5.13023	55.0191	3.88493e-06	TRUE	1
211979_at	G protein-coupled receptor 107	GPR107	236	chr9q34.11	5.18786	49.3264	3.99027e-06	TRUE	1
211065_x_at	phosphofructokinase, liver	PFKL	237	chr21q22.3	5.16309	49.1513	4.38197e-06	TRUE	1
209091_s_at	SH3-domain GRB2-like endophilin B1	SH3GLB1	238	chr1p22	5.1147	52.6466	4.48969e-06	TRUE	1
222312_s_at	NULL /// NULL	OTTHUMG00000170856 /// RP11-33E12.2	239	---	5.10679	52.4858	4.64579e-06	TRUE	1
201559_s_at	chloride intracellular channel 4	CLIC4	240	chr1p36.11	5.14316	49.1477	4.69547e-06	TRUE	1
204497_at	adenylate cyclase 9	ADCY9	241	chr16p13.3	5.09784	52.6466	4.76524e-06	TRUE	1
221247_s_at	RCC1-like G exchanging factor-like /// Williams-Beuren syndrome chromosome region 16	LOC653375 /// WBSCR16	242	chr7q11.23	5.10069	51.8209	4.87184e-06	TRUE	1
215807_s_at	plexin B1	PLXNB1	243	chr3p21.31	5.1134	50.0187	5.01474e-06	TRUE	1
212520_s_at	SWI/SNF related, matrix associated, actin dependent regulator of chromatin, subfamily a, member 4	SMARCA4	244	chr19p13.2	5.12073	48.5632	5.20516e-06	TRUE	1
221245_s_at	frizzled family receptor 5	FZD5	245	chr2q33.3	4.98998	61.3885	5.27048e-06	TRUE	1
206201_s_at	mesenchyme homeobox 2	MEOX2	246	chr7p22.1-p21.3	4.97321	63.4888	5.29434e-06	TRUE	1
214307_at	homogentisate 1,2-dioxygenase	HGD	247	chr3q13.33	4.91702	70.5786	5.52081e-06	TRUE	1
220915_s_at	putative uncharacterized protein FLJ11871-like	LOC100996341	248	---	5.07288	51.0367	5.53952e-06	TRUE	1
217783_s_at	yippee-like 5 (Drosophila)	YPEL5	249	chr2p23.1	5.08442	49.7578	5.60578e-06	TRUE	1
206377_at	forkhead box F2	FOXF2	250	chr6p25.3	5.0105	56.694	5.63895e-06	TRUE	1
209255_at	kelch domain containing 10	KLHDC10	251	chr7q32.2	5.08992	48.9639	5.68777e-06	TRUE	1
208646_at	---	---	16	---	5.08574	48.8078	5.80885e-06	TRUE	1
201133_s_at	praja ring finger 2, E3 ubiquitin protein ligase	PJA2	252	chr5q21.3	5.05326	51.2689	5.87841e-06	TRUE	1
207789_s_at	dipeptidyl-peptidase 6	DPP6	253	chr7q36.2	5.01927	53.6796	6.0553e-06	TRUE	1
216551_x_at	phospholipase C, gamma 1	PLCG1	254	chr20q12-q13.1	5.05321	50.1147	6.15522e-06	TRUE	1
216191_s_at	T cell receptor delta variable 3	TRDV3	255	chr14q11	4.65827	180.289	6.17375e-06	TRUE	1
201145_at	HCLS1 associated protein X-1	HAX1	256	chr1q21.3	4.97968	56.2628	6.38727e-06	TRUE	1
201983_s_at	epidermal growth factor receptor	EGFR	2	chr7p12	4.9612	58.1888	6.42782e-06	TRUE	1
207145_at	myostatin	MSTN	257	chr2q32.2	4.81239	84.6771	6.4354e-06	TRUE	1
210135_s_at	short stature homeobox 2	SHOX2	24	chr3q25.32	4.95156	58.1791	6.65761e-06	TRUE	1
201688_s_at	tumor protein D52	TPD52	258	chr8q21	5.00048	51.4688	7.01324e-06	TRUE	1
213672_at	methionyl-tRNA synthetase	MARS	259	chr12q13	4.82182	75.3103	7.23046e-06	TRUE	1
220801_s_at	hydroxyacid oxidase 2 (long chain)	HAO2	260	chr1p13.3-p13.1	4.96704	53.6575	7.28794e-06	TRUE	1
204183_s_at	adrenergic, beta, receptor kinase 2	ADRBK2	261	chr22q12.1	5.01128	48.9475	7.45842e-06	TRUE	1
220522_at	crumbs homolog 1 (Drosophila)	CRB1	262	chr1q31-q32.1	4.86505	64.64	7.67702e-06	TRUE	1
220029_at	ELOVL fatty acid elongase 2	ELOVL2	263	chr6p24.2	4.79333	73.9085	8.2691e-06	TRUE	1
211685_s_at	neurocalcin delta	NCALD	264	chr8q22.2	4.9677	50.1062	8.27577e-06	TRUE	1
202155_s_at	nucleoporin 214kDa	NUP214	265	chr9q34.1	4.9568	50.647	8.41843e-06	TRUE	1
213511_s_at	myotubularin related protein 1	MTMR1	266	chrXq28	4.94426	51.5455	8.50574e-06	TRUE	1
207503_at	t-complex 10	TCP10	267	chr6q27	4.87642	58.2842	8.70094e-06	TRUE	1
201085_s_at	SON DNA binding protein	SON	268	chr21q22.11	4.95651	49.774	8.71181e-06	TRUE	1
202797_at	SAC1 suppressor of actin mutations 1-like (yeast)	SACM1L	269	chr3p21.3	4.94989	50.2377	8.75609e-06	TRUE	1
218692_at	syntabulin (syntaxin-interacting)	SYBU	270	chr8q23.2	4.90841	53.9484	8.87279e-06	TRUE	1
212843_at	neural cell adhesion molecule 1	NCAM1	271	chr11q23.1	4.87494	57.5212	8.9424e-06	TRUE	1
202613_at	CTP synthase 1	CTPS1	272	chr1p34.1	4.93512	50.6198	9.08299e-06	TRUE	1
218926_at	myoneurin	MYNN	273	chr3q26.2	4.95243	49.0049	9.10359e-06	TRUE	1
219627_at	zinc finger family member 767	ZNF767	274	chr7q36.1	4.92968	50.7228	9.22028e-06	TRUE	1
211031_s_at	CAP-GLY domain containing linker protein 2	CLIP2	275	chr7q11.23	4.94479	49.2514	9.25494e-06	TRUE	1
205109_s_at	Rho guanine nucleotide exchange factor (GEF) 4	ARHGEF4	276	chr2q22	4.8678	56.8785	9.34864e-06	TRUE	1
205809_s_at	Wiskott-Aldrich syndrome-like	WASL	277	chr7q31.3	4.92405	50.5502	9.46125e-06	TRUE	1
214780_s_at	myosin IXB	MYO9B	78	chr19p13.1	4.91583	50.5798	9.72292e-06	TRUE	1
201328_at	v-ets erythroblastosis virus E26 oncogene homolog 2 (avian)	ETS2	278	chr21q22.2	4.91468	50.5439	9.77446e-06	TRUE	1
217800_s_at	Nedd4 family interacting protein 1	NDFIP1	279	chr5q31.3	4.92345	49.5208	9.8544e-06	TRUE	1
210101_x_at	SH3-domain GRB2-like endophilin B1	SH3GLB1	238	chr1p22	4.87672	53.5167	1.00594e-05	TRUE	1
216307_at	diacylglycerol kinase, beta 90kDa	DGKB	280	chr7p21.2	4.79862	63.515	1.00688e-05	TRUE	1
201268_at	NME1-NME2 readthrough /// NME/NM23 nucleoside diphosphate kinase 2	NME1-NME2 /// NME2	281	chr17q21.3	4.88882	51.9883	1.01531e-05	TRUE	1
209167_at	glycoprotein M6B	GPM6B	282	chrXp22.2	4.87913	52.9339	1.01695e-05	TRUE	1
209926_at	MEF2B neighbor	MEF2BNB	283	chr19p13.11	4.89508	50.9925	1.02898e-05	TRUE	1
41160_at	methyl-CpG binding domain protein 3	MBD3	284	chr19p13.3	4.9226	48.4609	1.02976e-05	TRUE	1
215433_at	dpy-19-like 1 (C. elegans)	DPY19L1	285	chr7p14.3-p14.2	4.82346	58.2117	1.0543e-05	TRUE	1
202904_s_at	LSM5 homolog, U6 small nuclear RNA associated (S. cerevisiae)	LSM5	104	chr7p14.3	4.84844	54.7889	1.06678e-05	TRUE	1
217288_at	---	---	16	---	4.76527	65.7232	1.0822e-05	TRUE	1
206191_at	ectonucleoside triphosphate diphosphohydrolase 3	ENTPD3	286	chr3p21.3	4.88602	49.8638	1.10603e-05	TRUE	1
201560_at	chloride intracellular channel 4	CLIC4	240	chr1p36.11	4.87429	50.2246	1.13638e-05	TRUE	1
209737_at	membrane associated guanylate kinase, WW and PDZ domain containing 2	MAGI2	216	chr7q21	4.84272	53.1257	1.14746e-05	TRUE	1
218879_s_at	methenyltetrahydrofolate synthetase domain containing	MTHFSD	287	chr16q24.1	4.8352	53.2443	1.17348e-05	TRUE	1
203490_at	E74-like factor 4 (ets domain transcription factor)	ELF4	288	chrXq26	4.87652	49.0472	1.17786e-05	TRUE	1
209805_at	PMS2 postmeiotic segregation increased 2 (S. cerevisiae) /// PMS2 C-terminal like pseudogene	PMS2 /// PMS2CL	289	chr7p22.1 /// chr7p22.2	4.86437	50.0929	1.18136e-05	TRUE	1
209635_at	adaptor-related protein complex 1, sigma 1 subunit	AP1S1	140	chr7q22.1	4.87701	48.8454	1.18488e-05	TRUE	1
201737_s_at	membrane-associated ring finger (C3HC4) 6, E3 ubiquitin protein ligase	2006-03-01	290	chr5p15.2	4.86267	49.5498	1.21198e-05	TRUE	1
207370_at	integrin-binding sialoprotein	IBSP	291	chr4q21.1	4.66376	80.5239	1.21664e-05	TRUE	1
220371_s_at	solute carrier family 12 (potassium/chloride transporters), member 9	SLC12A9	292	chr7q22	4.85472	49.591	1.24347e-05	TRUE	1
221206_at	PMS2 postmeiotic segregation increased 2 (S. cerevisiae) /// PMS2 C-terminal like pseudogene	PMS2 /// PMS2CL	289	chr7p22.1 /// chr7p22.2	4.84332	50.3412	1.25858e-05	TRUE	1
201966_at	NADH dehydrogenase (ubiquinone) Fe-S protein 2, 49kDa (NADH-coenzyme Q reductase)	NDUFS2	293	chr1q23	4.77884	57.3725	1.2652e-05	TRUE	1
203861_s_at	actinin, alpha 2	ACTN2	294	chr1q42-q43	4.76652	59.0028	1.26532e-05	TRUE	1
39549_at	neuronal PAS domain protein 2	NPAS2	295	chr2q11.2	4.75802	59.9751	1.27223e-05	TRUE	1
211557_x_at	solute carrier organic anion transporter family, member 2B1	SLCO2B1	296	chr11q13	4.83175	48.3919	1.40543e-05	TRUE	1
216268_s_at	jagged 1	JAG1	297	chr20p12.1-p11.23	4.7787	53.6007	1.41297e-05	TRUE	1
213641_at	zinc finger protein 500	ZNF500	298	chr16p13.3	4.83551	47.886	1.41444e-05	TRUE	1
220261_s_at	zinc finger, DHHC-type containing 4	ZDHHC4	299	chr7p22.1	4.75937	54.609	1.46634e-05	TRUE	1
217784_at	YKT6 v-SNARE homolog (S. cerevisiae)	YKT6	300	chr7p15.1	4.78933	51.2113	1.47031e-05	TRUE	1
218515_at	PAX3 and PAX7 binding protein 1	PAXBP1	301	chr21q21.3	4.77619	52.525	1.4741e-05	TRUE	1
213183_s_at	cyclin-dependent kinase inhibitor 1C (p57, Kip2)	CDKN1C	302	chr11p15.5	4.78406	51.4325	1.48625e-05	TRUE	1
203402_at	potassium voltage-gated channel, shaker-related subfamily, beta member 2	KCNAB2	303	chr1p36.3	4.72789	58.0015	1.49069e-05	TRUE	1
205567_at	carbohydrate (keratan sulfate Gal-6) sulfotransferase 1	CHST1	304	chr11p11.2	4.78825	50.2288	1.52564e-05	TRUE	1
204646_at	dihydropyrimidine dehydrogenase	DPYD	305	chr1p22	4.72051	58.0405	1.52874e-05	TRUE	1
204559_s_at	LSM7 homolog, U6 small nuclear RNA associated (S. cerevisiae)	LSM7	306	chr19p13.3	4.77534	50.4755	1.58109e-05	TRUE	1
207829_s_at	BCL2/adenovirus E1B 19kDa interacting protein 1	BNIP1	307	chr5q33-q34	4.79363	48.5425	1.58999e-05	TRUE	1
AFFX-CreX-5_at	---	---	16	---	4.77378	50.2407	1.60226e-05	TRUE	1
219410_at	transmembrane protein 45A	TMEM45A	308	chr3q12.2	4.74572	52.8762	1.62012e-05	TRUE	1
202107_s_at	minichromosome maintenance complex component 2	MCM2	309	chr3q21	4.76241	50.7508	1.63742e-05	TRUE	1
215078_at	uncharacterized LOC100129518 /// superoxide dismutase 2, mitochondrial	LOC100129518 /// SOD2	41	chr6q25.3	4.63424	69.0021	1.64144e-05	TRUE	1
209859_at	tripartite motif containing 9	TRIM9	310	chr14q22.1	4.74362	52.495	1.65133e-05	TRUE	1
208693_s_at	glycyl-tRNA synthetase	GARS	311	chr7p15	4.73551	53.4086	1.65146e-05	TRUE	1
200050_at	zinc finger protein 146	ZNF146	312	chr19q13.1	4.75533	51.2207	1.65186e-05	TRUE	1
216546_s_at	chitinase 3-like 1 (cartilage glycoprotein-39)	CHI3L1	313	chr1q32.1	4.69774	58.1173	1.65397e-05	TRUE	1
210015_s_at	microtubule-associated protein 2	MAP2	314	chr2q34-q35	4.75041	51.5998	1.65948e-05	TRUE	1
216362_at	---	---	16	---	4.67691	60.3517	1.68562e-05	TRUE	1
222136_x_at	zinc finger protein 43	ZNF43	315	chr19p13.1-p12	4.75642	50.4899	1.68585e-05	TRUE	1
213395_at	megalencephalic leukoencephalopathy with subcortical cysts 1	MLC1	316	chr22q13.33	4.6812	59.0579	1.71295e-05	TRUE	1
217132_at	---	---	16	---	4.68858	57.7441	1.72495e-05	TRUE	1
210099_at	ATP-binding cassette, sub-family A (ABC1), member 2	ABCA2	317	chr9q34	4.67433	59.6315	1.73089e-05	TRUE	1
207443_at	nuclear receptor subfamily 2, group E, member 1	NR2E1	318	chr6q21	4.71209	54.2157	1.74919e-05	TRUE	1
201890_at	ribonucleotide reductase M2	RRM2	319	chr2p25-p24	4.76419	48.5393	1.7564e-05	TRUE	1
221880_s_at	family with sequence similarity 174, member B	FAM174B	320	chr15q26.1	4.72781	51.4637	1.80119e-05	TRUE	1
203276_at	lamin B1	LMNB1	321	chr5q23.2	4.73004	51.1799	1.80376e-05	TRUE	1
212825_at	PAX interacting (with transcription-activation domain) protein 1	PAXIP1	322	chr7q36	4.76726	47.3849	1.81306e-05	TRUE	1
203362_s_at	MAD2 mitotic arrest deficient-like 1 (yeast)	MAD2L1	323	chr4q27	4.73238	50.3977	1.83558e-05	TRUE	1
202412_s_at	ubiquitin specific peptidase 1	USP1	324	chr1p31.3	4.72407	50.7984	1.86375e-05	TRUE	1
212921_at	SET and MYND domain containing 2	SMYD2	95	chr1q32.3	4.67204	56.2621	1.90065e-05	TRUE	1
202837_at	TRAF-type zinc finger domain containing 1	TRAFD1	325	chr12q	4.7188	49.8033	1.96057e-05	TRUE	1
219217_at	asparaginyl-tRNA synthetase 2, mitochondrial (putative)	NARS2	326	chr11q14.1	4.69368	52.4895	1.96182e-05	TRUE	1
212918_at	RecQ protein-like (DNA helicase Q1-like)	RECQL	327	chr12p12	4.7179	49.8278	1.96493e-05	TRUE	1
37226_at	BCL2/adenovirus E1B 19kDa interacting protein 1	BNIP1	307	chr5q33-q34	4.6988	51.5862	1.98176e-05	TRUE	1
222119_s_at	F-box protein 11	FBXO11	328	chr2p16.3	4.72551	48.632	1.99454e-05	TRUE	1
214841_at	cornichon homolog 3 (Drosophila)	CNIH3	329	chr1q42.12	4.59645	65.0654	2.0319e-05	TRUE	1
220960_x_at	ribosomal protein L22	RPL22	330	chr1p36.31	4.69368	50.8728	2.06243e-05	TRUE	1
218131_s_at	GATA zinc finger domain containing 2A	GATAD2A	331	chr19p13.11	4.66914	50.982	2.23456e-05	TRUE	1
217696_at	fucosyltransferase 7 (alpha (1,3) fucosyltransferase)	FUT7	332	chr9q34.3	4.68441	49.3335	2.23711e-05	TRUE	1
215027_at	Rap guanine nucleotide exchange factor (GEF) 3	RAPGEF3	333	chr12q13.1	4.67181	50.2107	2.26884e-05	TRUE	1
212974_at	DENN/MADD domain containing 3	DENND3	334	chr8q24.3	4.62616	55.5545	2.27307e-05	TRUE	1
217733_s_at	thymosin beta 10	TMSB10	335	chr2p11.2	4.67856	48.8338	2.31987e-05	TRUE	1
203425_s_at	insulin-like growth factor binding protein 5	IGFBP5	336	chr2q33-q36	4.52169	71.4181	2.38125e-05	TRUE	1
220282_at	resistance to inhibitors of cholinesterase 3 homolog (C. elegans)	RIC3	337	chr11p15.4	4.63764	52.0367	2.40982e-05	TRUE	1
205076_s_at	myotubularin related protein 11	MTMR11	338	chr1q12-q21	4.65079	50.5327	2.41181e-05	TRUE	1
202961_s_at	ATP synthase, H+ transporting, mitochondrial Fo complex, subunit F2	ATP5J2	339	chr7q22.1	4.64084	51.4536	2.42542e-05	TRUE	1
203068_at	kelch-like family member 21	KLHL21	340	chr1p36.31	4.62182	53.0848	2.46822e-05	TRUE	1
206611_at	chromosome 2 open reading frame 27A	C2orf27A	341	chr2q21.2	4.60226	55.4976	2.47359e-05	TRUE	1
222133_s_at	PHD finger protein 20-like 1	PHF20L1	342	chr8q24.22	4.65963	48.5375	2.49678e-05	TRUE	1
208215_x_at	dopamine receptor D4	DRD4	343	chr11p15.5	4.63786	50.8153	2.49804e-05	TRUE	1
208091_s_at	vesicular, overexpressed in cancer, prosurvival protein 1-like /// vesicular, overexpressed in cancer, prosurvival protein 1	LOC101060281 /// VOPP1	344	chr7p11.2	4.45409	84.4452	2.56462e-05	TRUE	1
47560_at	latrophilin 1	LPHN1	345	chr19p13.2	4.63105	50.3271	2.59514e-05	TRUE	1
210729_at	neuropeptide Y receptor Y2	NPY2R	346	chr4q31	4.47609	76.6589	2.60562e-05	TRUE	1
215023_s_at	peroxisomal biogenesis factor 1	PEX1	347	chr7q21.2	4.58962	54.7551	2.63495e-05	TRUE	1
222379_at	potassium voltage-gated channel, Isk-related family, member 4	KCNE4	348	chr2q36.1	4.56655	57.1698	2.68618e-05	TRUE	1
207808_s_at	protein S (alpha)	PROS1	349	chr3q11.2	4.55879	58.1599	2.69601e-05	TRUE	1
200976_s_at	Tax1 (human T-cell leukemia virus type I) binding protein 1	TAX1BP1	350	chr7p15	4.60956	50.8677	2.74528e-05	TRUE	1
216264_s_at	laminin, beta 2 (laminin S)	LAMB2	351	chr3p21	4.50404	66.5403	2.75884e-05	TRUE	1
202213_s_at	cullin 4B	CUL4B	218	chrXq23	4.63699	47.608	2.7785e-05	TRUE	1
208869_s_at	GABA(A) receptor-associated protein like 1	GABARAPL1	352	chr12p13.2	4.62614	48.2381	2.82065e-05	TRUE	1
213332_at	pappalysin 2	PAPPA2	353	chr1q23-q25	4.55116	57.0396	2.84312e-05	TRUE	1
204488_at	dolichol kinase	DOLK	354	chr9q34.11	4.59315	50.7891	2.90898e-05	TRUE	1
209014_at	melanoma antigen family D, 1	MAGED1	355	chrXp11.23	4.58426	51.269	2.95582e-05	TRUE	1
208178_x_at	trio Rho guanine nucleotide exchange factor	TRIO	356	chr5p15.2	4.54284	55.5091	3.03792e-05	TRUE	1
219933_at	glutaredoxin 2	GLRX2	357	chr1q31.2	4.56936	51.6098	3.07855e-05	TRUE	1
209841_s_at	leucine rich repeat neuronal 3	LRRN3	62	chr7q31.1	4.5339	56.216	3.07944e-05	TRUE	1
215001_s_at	glutamate-ammonia ligase	GLUL	358	chr1q31	4.54899	53.5483	3.12831e-05	TRUE	1
207983_s_at	stromal antigen 2	STAG2	359	chrXq25	4.5703	50.3068	3.18767e-05	TRUE	1
221047_s_at	MAP/microtubule affinity-regulating kinase 1	MARK1	360	chr1q41	4.53254	54.6882	3.21345e-05	TRUE	1
213830_at	YME1-like 1 ATPase	YME1L1	361	chr10p14	4.32286	115.49	3.28222e-05	TRUE	1
209723_at	serpin peptidase inhibitor, clade B (ovalbumin), member 9	SERPINB9	362	chr6p25	4.56385	49.6435	3.32301e-05	TRUE	1
207658_s_at	forkhead box G1	FOXG1	84	chr14q13	4.5542	50.19	3.37679e-05	TRUE	1
211814_s_at	cyclin E2	CCNE2	363	chr8q22.1	4.53275	52.4405	3.40618e-05	TRUE	1
215253_s_at	regulator of calcineurin 1	RCAN1	364	chr21q22.12	4.48336	59.4887	3.40835e-05	TRUE	1
221078_s_at	coiled-coil domain containing 88A	CCDC88A	365	chr2p16.1	4.56329	48.732	3.42384e-05	TRUE	1
211343_s_at	collagen, type XIII, alpha 1	COL13A1	366	chr10q22	4.53957	51.3233	3.43301e-05	TRUE	1
217580_x_at	---	---	16	---	4.55699	49.2322	3.44307e-05	TRUE	1
207959_s_at	dynein, axonemal, heavy chain 9	DNAH9	164	chr17p12	4.4673	60.7507	3.5122e-05	TRUE	1
207826_s_at	inhibitor of DNA binding 3, dominant negative helix-loop-helix protein	ID3	367	chr1p36.13-p36.12	4.52286	52.2812	3.53786e-05	TRUE	1
215024_at	CCZ1 vacuolar protein trafficking and biogenesis associated homolog B (S. cerevisiae)	CCZ1B	368	chr7p22.1	4.52207	51.6607	3.60807e-05	TRUE	1
210570_x_at	mitogen-activated protein kinase 9	MAPK9	369	chr5q35	4.55602	47.5287	3.6442e-05	TRUE	1
207366_at	potassium voltage-gated channel, delayed-rectifier, subfamily S, member 1	KCNS1	370	chr20q12	4.56072	46.3266	3.73351e-05	TRUE	1
204248_at	guanine nucleotide binding protein (G protein), alpha 11 (Gq class)	GNA11	371	chr19p13.3	4.54296	47.7306	3.7804e-05	TRUE	1
207418_s_at	D-aspartate oxidase	DDO	372	chr6q21	4.45901	57.4755	3.87615e-05	TRUE	1
218456_at	caprin family member 2	CAPRIN2	373	chr12p11	4.44828	59.0024	3.89242e-05	TRUE	1
207629_s_at	Rho/Rac guanine nucleotide exchange factor (GEF) 2	ARHGEF2	374	chr1q21-q22	4.52727	47.6471	3.99229e-05	TRUE	1
201091_s_at	chromobox homolog 3	CBX3	375	chr7p15.2	4.49989	50.0582	4.06671e-05	TRUE	1
211597_s_at	HOP homeobox	HOPX	376	chr4q12	4.45164	55.5591	4.15327e-05	TRUE	1
204072_s_at	furry homolog (Drosophila)	FRY	377	chr13q13.1	4.43696	57.4626	4.18448e-05	TRUE	1
207261_at	cyclic nucleotide gated channel alpha 3	CNGA3	378	chr2q11.2	4.42047	58.7218	4.31266e-05	TRUE	1
211325_x_at	destrin (actin depolymerizing factor) pseudogene 2	DSTNP2	379	chr12p13	4.47692	50.3827	4.35142e-05	TRUE	1
213228_at	phosphodiesterase 8B	PDE8B	380	chr5q13.3	4.40805	59.4278	4.43774e-05	TRUE	1
212271_at	mitogen-activated protein kinase 1	MAPK1	381	chr22q11.21	4.41936	57.5089	4.4421e-05	TRUE	1
212474_at	AVL9 homolog (S. cerevisiase)	AVL9	382	chr7p14.3	4.44702	53.3261	4.45292e-05	TRUE	1
211935_at	ADP-ribosylation factor-like 6 interacting protein 1	ARL6IP1	383	chr16p12-p11.2	4.46653	50.3442	4.5101e-05	TRUE	1
211212_s_at	origin recognition complex, subunit 5	ORC5	384	chr7q22.1	4.38374	61.9724	4.59781e-05	TRUE	1
206819_at	putative POM121-like protein 1-like /// POM121 transmembrane nucleoporin-like 9, pseudogene	LOC727983 /// POM121L9P	385	chr22q11.21 /// chr22q11.22	4.31134	77.0055	4.7517e-05	TRUE	1
203771_s_at	biliverdin reductase A	BLVRA	386	chr7p13	4.45045	50.3231	4.7616e-05	TRUE	1
213824_at	oligodendrocyte lineage transcription factor 2	OLIG2	3	chr21q22.11	4.42541	53.2856	4.79576e-05	TRUE	1
212171_x_at	vascular endothelial growth factor A	VEGFA	60	chr6p12	4.36397	63.0059	4.836e-05	TRUE	1
201407_s_at	protein phosphatase 1, catalytic subunit, beta isozyme	PPP1CB	387	chr2p23	4.439	51.0965	4.84509e-05	TRUE	1
201836_s_at	suppressor of Ty 7 (S. cerevisiae)-like	SUPT7L	388	chr2p23.3	4.41299	53.9676	4.91987e-05	TRUE	1
211160_x_at	actinin, alpha 1	ACTN1	389	chr14q24|14q22-q24	4.43918	50.285	4.94908e-05	TRUE	1
206502_s_at	insulinoma-associated 1	INSM1	390	chr20p11.2	4.41132	53.0356	5.06059e-05	TRUE	1
204723_at	sodium channel, voltage-gated, type III, beta subunit	SCN3B	391	chr11q23.3	4.4254	50.8812	5.09958e-05	TRUE	1
214832_at	hepatocyte nuclear factor 4, alpha	HNF4A	392	chr20q13.12	4.41327	51.5189	5.22294e-05	TRUE	1
209072_at	myelin basic protein	MBP	393	chr18q23	4.39705	53.0724	5.30543e-05	TRUE	1
201675_at	A kinase (PRKA) anchor protein 1	AKAP1	394	chr17q22	4.37799	55.3598	5.36571e-05	TRUE	1
205253_at	pre-B-cell leukemia homeobox 1	PBX1	395	chr1q23	4.40711	50.9057	5.41707e-05	TRUE	1
210945_at	collagen, type IV, alpha 6	COL4A6	396	chrXq22	4.20025	109.654	5.44847e-05	TRUE	1
210347_s_at	B-cell CLL/lymphoma 11A (zinc finger protein)	BCL11A	397	chr2p16.1	4.41572	49.2894	5.49854e-05	TRUE	1
201581_at	thioredoxin-related transmembrane protein 4	TMX4	398	chr20p12	4.3965	51.0934	5.58491e-05	TRUE	1
221957_at	pyruvate dehydrogenase kinase, isozyme 3	PDK3	399	chrXp22.11	4.40981	49.4212	5.58679e-05	TRUE	1
213142_x_at	gamma-secretase activating protein	GSAP	400	chr7q11.23	4.3733	52.8885	5.77252e-05	TRUE	1
218667_at	praja ring finger 1, E3 ubiquitin protein ligase	PJA1	401	chrXq13.1	4.39536	49.643	5.82501e-05	TRUE	1
218956_s_at	ATP5J2-PTCD1 readthrough /// pentatricopeptide repeat domain 1	ATP5J2-PTCD1 /// PTCD1	402	chr7q /// chr7q22.1	4.40654	48.2818	5.83033e-05	TRUE	1
222150_s_at	gamma-secretase activating protein	GSAP	400	chr7q11.23	4.35609	54.6025	5.87865e-05	TRUE	1
206893_at	sal-like 1 (Drosophila)	SALL1	403	chr16q12.1	4.39495	49.0753	5.92398e-05	TRUE	1
203680_at	protein kinase, cAMP-dependent, regulatory, type II, beta	PRKAR2B	404	chr7q22	4.29879	63.1697	6.05674e-05	TRUE	1
203071_at	sema domain, immunoglobulin domain (Ig), short basic domain, secreted, (semaphorin) 3B	SEMA3B	405	chr3p21.3	4.36479	51.1057	6.20537e-05	TRUE	1
202897_at	signal-regulatory protein alpha	SIRPA	406	chr20p13	4.34423	53.9509	6.2096e-05	TRUE	1
213168_at	Sp3 transcription factor	SP3	407	chr2q31	4.3724	49.7803	6.26169e-05	TRUE	1
215434_x_at	neuroblastoma breakpoint family, member 1	NBPF1	408	chr1p36.13	4.38043	48.7413	6.27163e-05	TRUE	1
202746_at	integral membrane protein 2A	ITM2A	409	chrXq13.3-Xq21.2	4.32243	55.4549	6.46612e-05	TRUE	1
212092_at	paternally expressed 10	PEG10	410	chr7q21	4.31003	57.3567	6.48412e-05	TRUE	1
204989_s_at	integrin, beta 4	ITGB4	411	chr17q25	4.3545	50.6651	6.49315e-05	TRUE	1
37254_at	zinc finger protein 133	ZNF133	230	chr20p11.23	4.35172	49.6508	6.72703e-05	TRUE	1
216233_at	CD163 molecule	CD163	412	chr12p13.3	4.24456	68.1268	6.7823e-05	TRUE	1
213474_at	potassium channel tetramerisation domain containing 7 /// RAB guanine nucleotide exchange factor (GEF) 1	KCTD7 /// RABGEF1	413	chr7q11.21	4.34445	50.1607	6.79978e-05	TRUE	1
219616_at	acyl-CoA synthetase short-chain family member 3	ACSS3	414	chr12q21.31	4.19549	82.5259	6.81851e-05	TRUE	1
217785_s_at	YKT6 v-SNARE homolog (S. cerevisiae)	YKT6	300	chr7p15.1	4.34057	49.64	6.98067e-05	TRUE	1
217278_x_at	---	---	16	---	4.27708	58.4938	7.09697e-05	TRUE	1
201475_x_at	methionyl-tRNA synthetase	MARS	259	chr12q13	4.16052	91.9868	7.13117e-05	TRUE	1
206866_at	cadherin 4, type 1, R-cadherin (retinal)	CDH4	48	chr20q13.3	4.25363	62.748	7.13589e-05	TRUE	1
38487_at	stabilin 1	STAB1	415	chr3p21.1	4.34246	48.4475	7.16068e-05	TRUE	1
207065_at	keratin 75	KRT75	416	chr12q13	4.15904	91.7684	7.18238e-05	TRUE	1
44120_at	aarF domain containing kinase 2	ADCK2	128	chr7q34	4.30809	52.8287	7.19208e-05	TRUE	1
201068_s_at	proteasome (prosome, macropain) 26S subunit, ATPase, 2	PSMC2	417	chr7q22.1-q22.3	4.23917	65.049	7.2337e-05	TRUE	1
202086_at	myxovirus (influenza virus) resistance 1, interferon-inducible protein p78 (mouse)	MX1	418	chr21q22.3	4.26808	58.5541	7.31018e-05	TRUE	1
204159_at	cyclin-dependent kinase inhibitor 2C (p18, inhibits CDK4)	CDKN2C	419	chr1p32	4.28051	56.1987	7.3375e-05	TRUE	1
220579_at	---	---	16	---	4.28761	55.0382	7.33788e-05	TRUE	1
219614_s_at	solute carrier family 6 (proline IMINO transporter), member 20	SLC6A20	420	chr3p21.3	4.22763	65.0039	7.53544e-05	TRUE	1
213943_at	twist basic helix-loop-helix transcription factor 1	TWIST1	421	chr7p21.2	4.2131	67.7504	7.61574e-05	TRUE	1
206027_at	S100 calcium binding protein A3	S100A3	422	chr1q21	4.13932	92.0999	7.70235e-05	TRUE	1
212441_at	KIAA0232	KIAA0232	423	chr4p16.1	4.30604	49.9508	7.75918e-05	TRUE	1
221676_s_at	coronin, actin binding protein, 1C	CORO1C	424	chr12q24.1	4.27989	52.0607	8.04094e-05	TRUE	1
208360_s_at	endogenous retrovirus group H, member 4	ERVH-4	425	---	4.26949	52.2746	8.28268e-05	TRUE	1
211958_at	insulin-like growth factor binding protein 5	IGFBP5	336	chr2q33-q36	4.24872	55.3809	8.30487e-05	TRUE	1
212295_s_at	solute carrier family 7 (cationic amino acid transporter, y+ system), member 1	SLC7A1	426	chr13q12.3	4.22795	58.9363	8.32339e-05	TRUE	1
202605_at	glucuronidase, beta	GUSB	427	chr7q21.11	4.22696	59.0016	8.34176e-05	TRUE	1
208734_x_at	RAB2A, member RAS oncogene family	RAB2A	428	chr8q12.1	4.28374	49.8686	8.3663e-05	TRUE	1
202550_s_at	VAMP (vesicle-associated membrane protein)-associated protein B and C	VAPB	429	chr20q13.33	4.28692	48.8455	8.49643e-05	TRUE	1
214803_at	cadherin 6, type 2, K-cadherin (fetal kidney)	CDH6	430	chr5p13.3	4.22549	57.9412	8.54732e-05	TRUE	1
221538_s_at	plexin A1	PLXNA1	431	chr3q21.3	4.25266	51.6419	8.88454e-05	TRUE	1
207169_x_at	discoidin domain receptor tyrosine kinase 1 /// microRNA 4640	DDR1 /// MIR4640	432	chr6p21.3	4.23472	54.2811	8.9025e-05	TRUE	1
218378_s_at	LOC100289561-PRKRIP1 readthrough /// PRKR interacting protein 1 (IL11 inducible)	LOC100630923 /// PRKRIP1	433	chr7q22.1	4.24317	52.9477	8.90485e-05	TRUE	1
210959_s_at	steroid-5-alpha-reductase, alpha polypeptide 1 (3-oxo-5 alpha-steroid delta 4-dehydrogenase alpha 1)	SRD5A1	434	chr5p15	4.08611	98.8441	8.93009e-05	TRUE	1
209469_at	glycoprotein M6A	GPM6A	136	chr4q34	4.23352	54.2379	8.94633e-05	TRUE	1
214439_x_at	bridging integrator 1	BIN1	435	chr2q14	4.23334	53.8333	9.02774e-05	TRUE	1
221107_at	cholinergic receptor, nicotinic, alpha 9 (neuronal)	CHRNA9	436	chr4p14	3.97366	256.209	9.20665e-05	TRUE	1
209099_x_at	jagged 1	JAG1	297	chr20p12.1-p11.23	4.22982	53.0431	9.28904e-05	TRUE	1
204957_at	origin recognition complex, subunit 5	ORC5	384	chr7q22.1	4.22564	53.3465	9.35803e-05	TRUE	1
204354_at	protection of telomeres 1	POT1	437	chr7q31.33	4.23561	51.7844	9.36879e-05	TRUE	1
212979_s_at	family with sequence similarity 115, member A /// protein FAM115A-like	FAM115A /// LOC100294033	438	chr7q35	4.22089	53.9308	9.391e-05	TRUE	1
218678_at	nestin	NES	439	chr1q23.1	4.25384	48.9273	9.44463e-05	TRUE	1
212533_at	WEE1 homolog (S. pombe)	WEE1	440	chr11p15.3-p15.1	4.23252	51.5546	9.51395e-05	TRUE	1
212493_s_at	SET domain containing 2	SETD2	441	chr3p21.31	4.2385	50.4463	9.57032e-05	TRUE	1
205204_at	neuromedin B	NMB	442	chr15q22-qter	4.18436	58.8504	9.66621e-05	TRUE	1
205345_at	BRCA1 associated RING domain 1	BARD1	443	chr2q34-q35	4.23208	50.6204	9.73437e-05	TRUE	1
212223_at	iduronate 2-sulfatase	IDS	112	chrXq28	4.25236	47.8903	9.74404e-05	TRUE	1
222043_at	clusterin	CLU	444	chr8p21-p12	4.22506	51.3791	9.78941e-05	TRUE	1
219860_at	lymphocyte antigen 6 complex, locus G5C	LY6G5C	445	chr6p21.33	4.17625	58.9562	9.91731e-05	TRUE	1
211792_s_at	cyclin-dependent kinase inhibitor 2C (p18, inhibits CDK4)	CDKN2C	419	chr1p32	4.1698	59.8838	9.97769e-05	TRUE	1
204457_s_at	growth arrest-specific 1	GAS1	446	chr9q21.3-q22	4.12828	67.4673	0.000102757	TRUE	1
208616_s_at	protein tyrosine phosphatase type IVA, member 2	PTP4A2	447	chr1p35	4.21652	50.1814	0.000103485	TRUE	1
209010_s_at	trio Rho guanine nucleotide exchange factor	TRIO	356	chr5p15.2	4.17299	57.1729	0.000103494	TRUE	1
217366_at	NULL /// NULL	CTNNAP1 /// OTTHUMG00000162908	448	---	4.11931	68.8718	0.000104095	TRUE	1
210168_at	complement component 6	C6	449	chr5p13	4.17825	54.7198	0.00010652	TRUE	1
211506_s_at	interleukin 8	IL8	450	chr4q13-q21	4.14721	59.7294	0.000107994	TRUE	1
213687_s_at	ribosomal protein L35a	RPL35A	451	chr3q29	4.19072	50.859	0.000110861	TRUE	1
207141_s_at	potassium inwardly-rectifying channel, subfamily J, member 3	KCNJ3	5	chr2q24.1	4.20804	47.7704	0.000112781	TRUE	1
214670_at	zinc finger with KRAB and SCAN domains 1	ZKSCAN1	452	chr7q22	4.18879	49.7062	0.000114536	TRUE	1
203441_s_at	cadherin 2, type 1, N-cadherin (neuronal)	CDH2	453	chr18q11.2	4.13308	58.5008	0.000115629	TRUE	1
205613_at	synaptotagmin XVII	SYT17	454	chr16p12.3	4.17638	50.9589	0.000115922	TRUE	1
203462_x_at	eukaryotic translation initiation factor 3, subunit B	EIF3B	455	chr7p22.3	4.16565	52.4101	0.000116384	TRUE	1
37996_s_at	dystrophia myotonica-protein kinase	DMPK	456	chr19q13.3	4.14913	53.5166	0.000120142	TRUE	1
209410_s_at	growth factor receptor-bound protein 10	GRB10	45	chr7p12.2	4.04804	76.3906	0.00012271	TRUE	1
214604_at	homeobox D11	HOXD11	457	chr2q31.1	4.04547	76.8497	0.000123259	TRUE	1
209013_x_at	trio Rho guanine nucleotide exchange factor	TRIO	356	chr5p15.2	4.11962	57.3736	0.000123331	TRUE	1
200830_at	proteasome (prosome, macropain) 26S subunit, non-ATPase, 2	PSMD2	458	chr3q27.1	4.12298	56.1619	0.0001246	TRUE	1
202851_at	alpha- and gamma-adaptin binding protein	AAGAB	459	chr15q22.33-q23	4.16519	48.8887	0.000126025	TRUE	1
221727_at	SUB1 homolog (S. cerevisiae)	SUB1	460	chr5p13.3	4.13529	52.4559	0.00012846	TRUE	1
209012_at	trio Rho guanine nucleotide exchange factor	TRIO	356	chr5p15.2	4.07761	63.3979	0.000129295	TRUE	1
213893_x_at	PMS2 postmeiotic segregation increased 2 (S. cerevisiae) pseudogene /// postmeiotic segregation increased 2 pseudogene 5	LOC100132832 /// PMS2P5	461	chr7q11.23	4.14002	51.214	0.000129816	TRUE	1
210943_s_at	lysosomal trafficking regulator	LYST	462	chr1q42.1-q42.2	4.08685	60.7025	0.000130396	TRUE	1
209095_at	dihydrolipoamide dehydrogenase	DLD	463	chr7q31-q32	4.13808	51.2657	0.000130493	TRUE	1
209170_s_at	glycoprotein M6B	GPM6B	282	chrXp22.2	4.13054	52.439	0.00013052	TRUE	1
213786_at	Tax1 (human T-cell leukemia virus type I) binding protein 1	TAX1BP1	350	chr7p15	4.14621	49.7486	0.000131382	TRUE	1
216897_s_at	family with sequence similarity 76, member A	FAM76A	464	chr1p35.3	4.11964	53.8695	0.000131499	TRUE	1
214808_at	uncharacterized LOC100996615	LOC100996615	465	---	4.12612	52.6545	0.000131851	TRUE	1
205446_s_at	activating transcription factor 2	ATF2	466	chr2q32	4.14092	49.8927	0.000133221	TRUE	1
205632_s_at	phosphatidylinositol-4-phosphate 5-kinase, type I, beta	PIP5K1B	467	chr9q13	4.14753	48.8422	0.000133563	TRUE	1
202649_x_at	ribosomal protein S19	RPS19	468	chr19q13.2	4.14106	49.4866	0.000134381	TRUE	1
206204_at	growth factor receptor-bound protein 14	GRB14	469	chr2q22-q24	4.09726	55.8812	0.000136405	TRUE	1
221417_x_at	sphingosine-1-phosphate receptor 5	S1PR5	470	chr19p13.2	4.13553	49.0724	0.000138099	TRUE	1
212132_at	LSM14A, SCD6 homolog A (S. cerevisiae)	LSM14A	471	chr19q13.11	4.12521	50.5695	0.000138118	TRUE	1
213562_s_at	squalene epoxidase	SQLE	472	chr8q24.1	4.10342	53.5827	0.000139474	TRUE	1
214774_x_at	TOX high mobility group box family member 3	TOX3	473	chr16q12.1	4.11284	51.4974	0.000140995	TRUE	1
218308_at	transforming, acidic coiled-coil containing protein 3	TACC3	474	chr4p16.3	4.07805	57.3779	0.000141672	TRUE	1
206770_s_at	solute carrier family 35 (UDP-N-acetylglucosamine (UDP-GlcNAc) transporter), member A3	SLC35A3	475	chr1p21	4.1253	49.133	0.000142528	TRUE	1
53202_at	chromosome 7 open reading frame 25 /// proteasome (prosome, macropain) subunit, alpha type, 2	C7orf25 /// PSMA2	147	chr7p13 /// chr7p14.1	4.05417	61.0192	0.000144882	TRUE	1
208989_s_at	lysine (K)-specific demethylase 2A	KDM2A	476	chr11q13.2	4.11877	48.8539	0.000146481	TRUE	1
206490_at	discs, large (Drosophila) homolog-associated protein 1	DLGAP1	477	chr18p11.31	4.1002	51.5761	0.000146681	TRUE	1
202365_at	unc-119 homolog B (C. elegans)	UNC119B	478	chr12q24.31	4.08445	52.5202	0.000151511	TRUE	1
212178_s_at	POM121 transmembrane nucleoporin /// POM121 transmembrane nucleoporin C	POM121 /// POM121C	479	chr7q11.2 /// chr7q11.23	4.10977	48.0052	0.000153741	TRUE	1
43544_at	mediator complex subunit 16	MED16	480	chr19p13.3	4.09068	50.4795	0.000154764	TRUE	1
208160_at	---	---	16	---	4.08872	50.7405	0.000154897	TRUE	1
AFFX-HUMISGF3A/M97935_3_at	signal transducer and activator of transcription 1, 91kDa	STAT1	481	chr2q32.2	4.08904	50.2858	0.000156225	TRUE	1
210299_s_at	four and a half LIM domains 1	FHL1	75	chrXq26	4.08148	51.2827	0.00015681	TRUE	1
217857_s_at	RNA-binding protein 8A-like /// RNA binding motif protein 8A	LOC101060541 /// RBM8A	482	chr1q21.1	4.1022	47.8479	0.000158081	TRUE	1
206037_at	cysteine conjugate-beta lyase, cytoplasmic	CCBL1	483	chr9q34.11	4.08462	49.5403	0.000161013	TRUE	1
209313_at	GPN-loop GTPase 1	GPN1	484	chr2p23.3	4.07214	50.9708	0.00016266	TRUE	1
201689_s_at	tumor protein D52	TPD52	258	chr8q21	4.01481	61.5673	0.000164059	TRUE	1
220358_at	basic leucine zipper transcription factor, ATF-like 3	BATF3	485	chr1q32.3	3.95945	77.846	0.00016499	TRUE	1
209198_s_at	synaptotagmin XI	SYT11	193	chr1q21.2	4.05203	51.8035	0.000170739	TRUE	1
212791_at	chromosome 1 open reading frame 216	C1orf216	486	chr1p34.3	4.06638	48.1062	0.000176172	TRUE	1
205474_at	cytokine receptor-like factor 3	CRLF3	487	chr17q11.2	4.06573	48.1815	0.000176241	TRUE	1
206698_at	X-linked Kx blood group (McLeod syndrome)	XK	488	chrXp21.1	4.01954	55.8814	0.000176309	TRUE	1
201033_x_at	ribosomal protein, large, P0	RPLP0	489	chr12q24.2	4.07441	46.7663	0.000177114	TRUE	1
205552_s_at	2'-5'-oligoadenylate synthetase 1, 40/46kDa	OAS1	490	chr12q24.2	3.96592	66.9551	0.000180472	TRUE	1
212551_at	CAP, adenylate cyclase-associated protein, 2 (yeast)	CAP2	491	chr6p22.3	4.04362	50.2945	0.000180814	TRUE	1
202843_at	DnaJ (Hsp40) homolog, subfamily B, member 9	DNAJB9	492	chr7q31|14q24.2-q24.3	3.982	60.6561	0.000185457	TRUE	1
205379_at	carbonyl reductase 3	CBR3	493	chr21q22.2	4.02029	52.5695	0.000186489	TRUE	1
203029_s_at	protein tyrosine phosphatase, receptor type, N polypeptide 2	PTPRN2	494	chr7q36	4.00609	55.1262	0.000186623	TRUE	1
218579_s_at	DEAH (Asp-Glu-Ala-His) box polypeptide 35	DHX35	495	chr20q11.22-q12	4.03027	50.4092	0.000188304	TRUE	1
200859_x_at	filamin A, alpha	FLNA	496	chrXq28	4.02858	50.336	0.000189604	TRUE	1
216878_x_at	B1 for mucin	HAB1	497	---	3.97904	59.6477	0.000190021	TRUE	1
219935_at	ADAM metallopeptidase with thrombospondin type 1 motif, 5	ADAMTS5	498	chr21q21.3	3.95529	65.2223	0.000190997	TRUE	1
202628_s_at	serpin peptidase inhibitor, clade E (nexin, plasminogen activator inhibitor type 1), member 1	SERPINE1	499	chr7q22.1	3.99674	54.9765	0.000192909	TRUE	1
211025_x_at	cytochrome c oxidase subunit Vb	COX5B	500	chr2q11.2	4.02586	49.8523	0.000193157	TRUE	1
214829_at	aminoadipate-semialdehyde synthase	AASS	501	chr7q31.3	4.00365	53.4125	0.000193827	TRUE	1
211891_s_at	Rho guanine nucleotide exchange factor (GEF) 4	ARHGEF4	276	chr2q22	4.02302	49.8922	0.000194763	TRUE	1
210507_s_at	advillin	AVIL	502	chr12q14.1	3.89782	82.7427	0.000196365	TRUE	1
221933_at	neuroligin 4, X-linked	NLGN4X	503	chrXp22.33	3.99701	53.4027	0.000198083	TRUE	1
200966_x_at	aldolase A, fructose-bisphosphate	ALDOA	504	chr16p11.2	3.99203	54.2508	0.000198343	TRUE	1
220562_at	cytochrome P450, family 2, subfamily W, polypeptide 1	CYP2W1	505	chr7p22.3	4.00631	51.6934	0.000198352	TRUE	1
221967_at	neurexophilin 4	NXPH4	506	chr12q13.3	4.02612	48.4911	0.000198577	TRUE	1
210564_x_at	CASP8 and FADD-like apoptosis regulator	CFLAR	507	chr2q33-q34	4.01641	49.3271	0.000201245	TRUE	1
218296_x_at	misato homolog 1 (Drosophila) /// misato homolog 2 pseudogene	MSTO1 /// MSTO2P	508	chr1q22	4.00217	51.5699	0.000201486	TRUE	1
215429_s_at	zinc finger protein 428	ZNF428	509	chr19q13.31	4.00066	51.6529	0.000202151	TRUE	1
215667_x_at	PMS2 postmeiotic segregation increased 2 (S. cerevisiae) pseudogene /// postmeiotic segregation increased 4-like protein-like /// postmeiotic segregation increased 4-like protein-like /// postmeiotic segregation increased 2 pseudogene /// postmeiotic segregation increased 2-like 2 pseudogene /// postmeiotic segregation increased 2 pseudogene 1 /// postmeiotic segregation increased 2 pseudogene 5 …	LOC100132832 /// LOC100996753 /// LOC101060605 /// LOC441259 /// PMS2L2 /// PMS2P1 /// PMS2P5 /// PMS2P6	510	chr7q11.23 /// chr7q22.1	3.9935	52.8999	0.000202168	TRUE	1
222144_at	kinesin family member 17	KIF17	511	chr1p36.12	3.98183	54.6236	0.000203735	TRUE	1
221184_at	---	---	16	---	4.00866	49.8049	0.00020428	TRUE	1
216320_x_at	macrophage stimulating 1 (hepatocyte growth factor-like)	MST1	512	chr3p21	3.96973	56.3841	0.000205917	TRUE	1
214235_at	cytochrome P450, family 3, subfamily A, polypeptide 5	CYP3A5	513	chr7q21.1	3.96964	55.5869	0.000208631	TRUE	1
202146_at	interferon-related developmental regulator 1	IFRD1	514	chr7q31.1	3.97546	53.6401	0.000211536	TRUE	1
217917_s_at	dynein, light chain, roadblock-type 1	DYNLRB1	515	chr20q11.21	3.98725	50.7874	0.000214562	TRUE	1
205576_at	serpin peptidase inhibitor, clade D (heparin cofactor), member 1	SERPIND1	516	chr22q11.21	3.92053	64.128	0.000217523	TRUE	1
211946_s_at	proline-rich coiled-coil 2C	PRRC2C	517	chr1q23.3	4.00356	47.5191	0.000217821	TRUE	1
206157_at	pentraxin 3, long	PTX3	518	chr3q25	3.92663	62.1607	0.000218493	TRUE	1
220591_s_at	EF-hand domain (C-terminal) containing 2	EFHC2	519	chrXp11.3	3.96179	54.0978	0.000219393	TRUE	1
210979_at	N-acylsphingosine amidohydrolase (acid ceramidase) 1	ASAH1	520	chr8p22	3.94816	56.7558	0.000219696	TRUE	1
212475_at	AVL9 homolog (S. cerevisiase)	AVL9	382	chr7p14.3	3.98749	49.5112	0.000219847	TRUE	1
222190_s_at	chromosome 16 open reading frame 58	C16orf58	521	chr16p11.2	3.982	49.0713	0.000225715	TRUE	1
202986_at	aryl-hydrocarbon receptor nuclear translocator 2	ARNT2	522	chr15q24	3.97005	50.966	0.000225938	TRUE	1
218452_at	SWI/SNF related, matrix associated, actin dependent regulator of chromatin, subfamily a-like 1	SMARCAL1	523	chr2q35	3.97845	49.2442	0.000227482	TRUE	1
201327_s_at	chaperonin containing TCP1, subunit 6A (zeta 1)	CCT6A	14	chr7p11.2	3.8982	66.4427	0.00022813	TRUE	1
219130_at	tRNA methyltransferase 13 homolog (S. cerevisiae)	TRMT13	524	chr1p21.2	3.97376	49.6641	0.000228968	TRUE	1
209689_at	coiled-coil domain containing 93	CCDC93	525	chr2q14.1	3.9727	49.8305	0.000228995	TRUE	1
214760_at	zinc finger protein 337	ZNF337	526	chr20p11.1	3.97301	49.7588	0.000229093	TRUE	1
217477_at	phosphatidylinositol-4-phosphate 5-kinase, type I, beta	PIP5K1B	467	chr9q13	3.94495	54.6843	0.000229447	TRUE	1
218596_at	TBC1 domain family, member 13	TBC1D13	527	chr9q34.11	3.96963	49.2329	0.000233995	TRUE	1
213870_at	collagen, type XI, alpha 2	COL11A2	528	chr6p21.3	3.94493	52.8179	0.000236823	TRUE	1
205771_s_at	A kinase (PRKA) anchor protein 7	AKAP7	529	chr6q23	3.92374	55.6356	0.000242079	TRUE	1
205047_s_at	asparagine synthetase (glutamine-hydrolyzing)	ASNS	530	chr7q21.3	3.9213	55.8864	0.000243056	TRUE	1
216318_at	---	---	16	---	3.92026	55.5993	0.00024497	TRUE	1
52169_at	STE20-related kinase adaptor alpha	STRADA	531	chr17q23.3	3.94517	50.4956	0.000246799	TRUE	1
218287_s_at	argonaute RISC catalytic component 1	AGO1	532	chr1p34.3	3.94423	49.6845	0.000251391	TRUE	1
213808_at	ADAM metallopeptidase domain 23	ADAM23	533	chr2q33	3.9324	51.6662	0.000251602	TRUE	1
216213_at	NIMA-related kinase 1	NEK1	534	chr4q33	3.87647	64.2363	0.000251618	TRUE	1
218952_at	proprotein convertase subtilisin/kexin type 1 inhibitor	PCSK1N	535	chrXp11.23	3.91762	54.2792	0.000252326	TRUE	1
218982_s_at	mitochondrial ribosomal protein S17	MRPS17	536	chr7p11	3.78179	109.918	0.00025369	TRUE	1
212806_at	prune homolog 2 (Drosophila)	PRUNE2	537	chr9q21.2	3.93433	49.7119	0.000259268	TRUE	1
206501_x_at	ets variant 1	ETV1	99	chr7p21.3	3.911	53.6398	0.000260487	TRUE	1
215672_s_at	adenosylhomocysteinase-like 2	AHCYL2	538	chr7q32.1	3.89723	56.3204	0.000261081	TRUE	1
202827_s_at	matrix metallopeptidase 14 (membrane-inserted)	MMP14	539	chr14q11-q12	3.8981	56.0897	0.000261258	TRUE	1
207437_at	neuro-oncological ventral antigen 1	NOVA1	53	chr14q	3.90618	54.3665	0.000261448	TRUE	1
202173_s_at	vascular endothelial zinc finger 1	VEZF1	540	chr17q22	3.93665	48.4853	0.000263627	TRUE	1
202859_x_at	interleukin 8	IL8	450	chr4q13-q21	3.90323	54.2869	0.000264283	TRUE	1
220996_s_at	SHC SH2-domain binding protein 1-like	SHCBP1L	541	chr1q25.3	3.85437	65.3744	0.000267294	TRUE	1
220914_at	putative uncharacterized protein FLJ11871-like	LOC100996341	248	---	3.82291	72.0581	0.000277551	TRUE	1
214757_at	postmeiotic segregation increased 2-like 2 pseudogene	PMS2L2	542	chr7q11.23	3.89549	52.6342	0.000278401	TRUE	1
203532_x_at	cullin 5	CUL5	543	chr11q22.3	3.91922	48.3513	0.000279236	TRUE	1
1007_s_at	discoidin domain receptor tyrosine kinase 1 /// microRNA 4640	DDR1 /// MIR4640	432	chr6p21.3	3.89776	51.7828	0.000280436	TRUE	1
201831_s_at	USO1 vesicle transport factor	USO1	544	chr4q21.1	3.92112	47.7887	0.000280718	TRUE	1
205728_at	teneurin transmembrane protein 1	TENM1	545	chrXq25	3.86368	58.8184	0.00028101	TRUE	1
210285_x_at	Wilms tumor 1 associated protein	WTAP	546	chr6q25-q27	3.87553	55.9069	0.000281833	TRUE	1
211238_at	ADAM metallopeptidase domain 7	ADAM7	547	chr8p21.2	3.81617	72.6938	0.000282296	TRUE	1
214577_at	microtubule-associated protein 1B	MAP1B	548	chr5q13	3.89527	51.7679	0.000282745	TRUE	1
209200_at	myocyte enhancer factor 2C	MEF2C	549	chr5q14	3.89197	52.2605	0.00028333	TRUE	1
217794_at	proline rich 13	PRR13	550	chr12q12	3.89361	51.5383	0.000285383	TRUE	1
206156_at	gap junction protein, beta 5, 31.1kDa	GJB5	551	chr1p35.1	3.86165	58.0605	0.000285818	TRUE	1
209168_at	glycoprotein M6B	GPM6B	282	chrXp22.2	3.88283	53.3014	0.000286722	TRUE	1
205295_at	creatine kinase, mitochondrial 2 (sarcomeric)	CKMT2	552	chr5q13.3	3.91262	47.9228	0.000287522	TRUE	1
209678_s_at	protein kinase C, iota	PRKCI	553	chr3q26.3	3.90935	48.3099	0.000288266	TRUE	1
215962_at	---	---	16	---	3.71178	147.704	0.000290922	TRUE	1
222253_s_at	putative POM121-like protein 1-like /// POM121 transmembrane nucleoporin-like 9, pseudogene	LOC727983 /// POM121L9P	385	chr22q11.21 /// chr22q11.22	3.81228	70.6231	0.0002915	TRUE	1
208677_s_at	basigin (Ok blood group)	BSG	554	chr19p13.3	3.8841	51.6291	0.000293678	TRUE	1
64371_at	SURP and G patch domain containing 2	SUGP2	555	chr19p12	3.90279	48.291	0.000294364	TRUE	1
204260_at	chromogranin B (secretogranin 1)	CHGB	556	chr20pter-p12	3.90272	47.8695	0.000296889	TRUE	1
202321_at	geranylgeranyl diphosphate synthase 1	GGPS1	557	chr1q43	3.8738	52.7214	0.000297939	TRUE	1
201606_s_at	PWP1 homolog (S. cerevisiae)	PWP1	558	chr12q23.3	3.89424	48.8372	0.000299198	TRUE	1
200738_s_at	phosphoglycerate kinase 1	PGK1	559	chrXq13.3	3.87909	50.5738	0.000303947	TRUE	1
201673_s_at	glycogen synthase 1 (muscle)	GYS1	560	chr19q13.3	3.87957	50.4075	0.000304386	TRUE	1
207558_s_at	paired-like homeodomain 2	PITX2	561	chr4q25	3.71546	122.422	0.000306962	TRUE	1
222132_s_at	acylglycerol kinase	AGK	562	chr7q34	3.86782	52.0003	0.000307331	TRUE	1
203898_at	CGRP receptor component	CRCP	563	chr7q11.21	3.87773	50.0066	0.00030838	TRUE	1
209343_at	EF-hand domain family, member D1	EFHD1	564	chr2q37.1	3.86808	51.7193	0.000308536	TRUE	1
205140_at	fucose-1-phosphate guanylyltransferase	FPGT	565	chr1p31.1	3.88083	49.2764	0.000309501	TRUE	1
207318_s_at	cyclin-dependent kinase 13	CDK13	566	chr7p13	3.88332	48.6374	0.000310814	TRUE	1
211461_at	chondroitin sulfate proteoglycan 4 pseudogene 1, Y-linked	CSPG4P1Y	567	chrYq11.23	3.82005	61.9332	0.000311501	TRUE	1
208607_s_at	serum amyloid A1 /// serum amyloid A2 /// SAA2-SAA4 readthrough	SAA1 /// SAA2 /// SAA2-SAA4	568	chr11p15.1 /// chr11p15.1-p14	3.79727	68.5434	0.000312665	TRUE	1
216865_at	collagen, type XIV, alpha 1	COL14A1	569	chr8q23	3.81561	62.7873	0.000312909	TRUE	1
206901_at	chromosome 19 open reading frame 57	C19orf57	570	chr19p13.12	3.87854	48.7119	0.000315057	TRUE	1
214500_at	H2A histone family, member Y	H2AFY	571	chr5q31.1	3.8576	52.3858	0.000315455	TRUE	1
202236_s_at	solute carrier family 16, member 1 (monocarboxylic acid transporter 1)	SLC16A1	572	chr1p12	3.87211	49.5918	0.000316261	TRUE	1
204916_at	receptor (G protein-coupled) activity modifying protein 1	RAMP1	573	chr2q36-q37.1	3.82352	59.0966	0.000319069	TRUE	1
218009_s_at	protein regulator of cytokinesis 1	PRC1	574	chr15q26.1	3.87078	49.2593	0.000319535	TRUE	1
209459_s_at	4-aminobutyrate aminotransferase	ABAT	575	chr16p13.2	3.85315	51.5221	0.000324581	TRUE	1
206537_at	X-linked inhibitor of apoptosis	XIAP	576	chrXq25	3.78189	69.8547	0.000324987	TRUE	1
212216_at	prolyl endopeptidase-like	PREPL	577	chr2p21	3.87566	47.3337	0.000326505	TRUE	1
219643_at	low density lipoprotein receptor-related protein 1B	LRP1B	578	chr2q21.2	3.85909	49.6208	0.000329301	TRUE	1
205227_at	interleukin 1 receptor accessory protein	IL1RAP	579	chr3q28	3.73483	89.0124	0.000330947	TRUE	1
202524_s_at	sparc/osteonectin, cwcv and kazal-like domains proteoglycan (testican) 2	SPOCK2	580	chr10pter-q25.3	3.82147	56.8511	0.000331019	TRUE	1
205523_at	hyaluronan and proteoglycan link protein 1	HAPLN1	67	chr5q14.3	3.8092	58.5375	0.00033667	TRUE	1
221960_s_at	RAB2A, member RAS oncogene family	RAB2A	428	chr8q12.1	3.8517	49.1552	0.000339882	TRUE	1
210849_s_at	vacuolar protein sorting 41 homolog (S. cerevisiae)	VPS41	581	chr7p14-p13	3.84658	48.8172	0.000347515	TRUE	1
209036_s_at	malate dehydrogenase 2, NAD (mitochondrial)	MDH2	46	chr7cen-q22	3.82641	51.9162	0.00035093	TRUE	1
217502_at	interferon-induced protein with tetratricopeptide repeats 2	IFIT2	582	chr10q23.31	3.84206	48.8971	0.000351945	TRUE	1
203426_s_at	insulin-like growth factor binding protein 5	IGFBP5	336	chr2q33-q36	3.80966	55.1046	0.000352425	TRUE	1
207043_s_at	solute carrier family 6 (neurotransmitter transporter, glycine), member 9	SLC6A9	583	chr1p33	3.82518	51.7329	0.00035336	TRUE	1
213444_at	zinc finger protein 862	ZNF862	584	chr7q36.1	3.81972	52.5249	0.000354946	TRUE	1
217942_at	mitochondrial ribosomal protein S35	MRPS35	585	chr12p11	3.80292	55.7256	0.000356925	TRUE	1
208030_s_at	adducin 1 (alpha)	ADD1	50	chr4p16.3	3.83004	49.7739	0.000359742	TRUE	1
216691_at	---	---	16	---	3.78737	58.6551	0.000360737	TRUE	1
215995_x_at	---	---	16	---	3.80892	53.4709	0.000361949	TRUE	1
208027_s_at	tolloid-like 2	TLL2	586	chr10q23-q24	3.75878	65.8073	0.000364932	TRUE	1
212043_at	trans-golgi network protein 2	TGOLN2	587	chr2p11.2	3.82188	50.406	0.00036505	TRUE	1
219497_s_at	B-cell CLL/lymphoma 11A (zinc finger protein)	BCL11A	397	chr2p16.1	3.81189	52.001	0.000366908	TRUE	1
214456_x_at	serum amyloid A1 /// serum amyloid A2	SAA1 /// SAA2	588	chr11p15.1 /// chr11p15.1-p14	3.70502	88.5872	0.000367393	TRUE	1
200791_s_at	IQ motif containing GTPase activating protein 1	IQGAP1	589	chr15q26.1	3.81586	51.0434	0.000368051	TRUE	1
209023_s_at	stromal antigen 2	STAG2	359	chrXq25	3.8251	49.091	0.000369793	TRUE	1
218247_s_at	mex-3 homolog C (C. elegans)	MEX3C	590	chr18q21.2	3.79896	53.9732	0.000370771	TRUE	1
218989_x_at	solute carrier family 30 (zinc transporter), member 5	SLC30A5	591	chr5q12.1	3.80803	51.9625	0.000371637	TRUE	1
35148_at	tight junction protein 3	TJP3	592	chr19p13.3	3.80739	50.838	0.000379279	TRUE	1
204733_at	kallikrein-related peptidase 6	KLK6	593	chr19q13.3	3.80582	51.0033	0.000380112	TRUE	1
201102_s_at	phosphofructokinase, liver	PFKL	237	chr21q22.3	3.80241	51.1813	0.000383084	TRUE	1
220011_at	aurora kinase A and ninein interacting protein	AUNIP	594	chr1p36.11	3.81006	49.2393	0.000386537	TRUE	1
210804_x_at	solute carrier family 8 (sodium/calcium exchanger), member 1	SLC8A1	595	chr2p23-p22	3.75667	60.9709	0.000387297	TRUE	1
202250_s_at	DDB1 and CUL4 associated factor 8	DCAF8	596	chr1q22-q23	3.77026	56.1452	0.000393908	TRUE	1
215391_at	microtubule-associated protein 1A	MAP1A	597	chr15q15.3	3.74738	61.8404	0.000395189	TRUE	1
221741_s_at	YTH domain family, member 1	YTHDF1	598	chr20q13.33	3.78145	51.9637	0.00040408	TRUE	1
212012_at	peroxidasin homolog (Drosophila)	PXDN	599	chr2p25	3.76016	55.3305	0.000411339	TRUE	1
217972_at	coiled-coil-helix-coiled-coil-helix domain containing 3	CHCHD3	600	chr7q33	3.78369	50.1432	0.000413234	TRUE	1
211320_s_at	protein tyrosine phosphatase, receptor type, U	PTPRU	601	chr1p35.3	3.77976	50.8804	0.000413307	TRUE	1
201769_at	clathrin interactor 1	CLINT1	602	chr5q33.3	3.77095	52.3085	0.000415426	TRUE	1
215668_s_at	plexin B1	PLXNB1	243	chr3p21.31	3.77443	50.9463	0.000419806	TRUE	1
213627_at	melanoma antigen family D, 2	MAGED2	603	chrXp11.2	3.77008	51.0187	0.000425069	TRUE	1
32069_at	NEDD4 binding protein 1	N4BP1	604	chr16q12.1	3.77205	49.9479	0.000429905	TRUE	1
205100_at	glutamine-fructose-6-phosphate transaminase 2	GFPT2	605	chr5q34-q35	3.72842	59.6593	0.000430812	TRUE	1
202256_at	CD2 (cytoplasmic tail) binding protein 2	CD2BP2	606	chr16p11.2	3.7633	51.2214	0.000432776	TRUE	1
210298_x_at	four and a half LIM domains 1	FHL1	75	chrXq26	3.76531	50.3356	0.000436242	TRUE	1
209900_s_at	solute carrier family 16, member 1 (monocarboxylic acid transporter 1)	SLC16A1	572	chr1p12	3.76005	51.0756	0.000438212	TRUE	1
219798_s_at	methylphosphate capping enzyme	MEPCE	607	chr7q22.1	3.76402	49.8973	0.000441151	TRUE	1
214435_x_at	v-ral simian leukemia viral oncogene homolog A (ras related)	RALA	608	chr7p15-p13	3.77412	47.9553	0.000442074	TRUE	1
210048_at	N-ethylmaleimide-sensitive factor attachment protein, gamma	NAPG	609	chr18p11.22	3.75514	51.2401	0.00044383	TRUE	1
218008_at	transmembrane protein 248	TMEM248	610	chr7q11.21	3.75177	51.7654	0.000444895	TRUE	1
203730_s_at	zinc finger with KRAB and SCAN domains 5	ZKSCAN5	611	chr7q22	3.74348	53.2467	0.000446617	TRUE	1
210983_s_at	minichromosome maintenance complex component 7	MCM7	612	chr7q21.3-q22.1	3.76631	48.6426	0.00044744	TRUE	1
216575_at	high mobility group box 1 pseudogene 17 /// NULL	HMGB1P17 /// HMGB1P17	613	---	3.70175	64.0621	0.000447463	TRUE	1
212805_at	prune homolog 2 (Drosophila)	PRUNE2	537	chr9q21.2	3.72496	57.4483	0.000447478	TRUE	1
211126_s_at	cysteine and glycine-rich protein 2	CSRP2	614	chr12q21.1	3.73674	54.596	0.000447566	TRUE	1
219114_at	chromosome 3 open reading frame 18	C3orf18	615	chr3p21.3	3.76331	49.0289	0.000448619	TRUE	1
202092_s_at	ADP-ribosylation factor-like 2 binding protein	ARL2BP	616	chr16q13	3.75833	49.9401	0.000448712	TRUE	1
212797_at	sortilin 1	SORT1	617	chr1p13.3|1p21.3-p13.1	3.7306	55.1811	0.000452698	TRUE	1
219088_s_at	zinc finger protein 576	ZNF576	618	chr19q13.31	3.75935	49.0879	0.000453701	TRUE	1
210150_s_at	laminin, alpha 5	LAMA5	619	chr20q13.2-q13.3	3.75247	50.1994	0.000455031	TRUE	1
221904_at	family with sequence similarity 131, member A	FAM131A	620	chr3q27.1	3.7362	53.4991	0.00045531	TRUE	1
203851_at	insulin-like growth factor binding protein 6	IGFBP6	621	chr12q13	3.7376	53.0767	0.000456086	TRUE	1
207307_at	5-hydroxytryptamine (serotonin) receptor 2C, G protein-coupled	HTR2C	622	chrXq24	3.75685	49.0799	0.000457298	TRUE	1
215901_at	zinc finger protein 81	ZNF81	623	chrXp11.23	3.72466	55.1943	0.000461205	TRUE	1
218928_s_at	solute carrier family 37 (glycerol-3-phosphate transporter), member 1	SLC37A1	624	chr21q22.3	3.73569	52.2877	0.000464185	TRUE	1
215361_at	dedicator of cytokinesis 5	DOCK5	625	chr8p21.2	3.70017	60.3949	0.000467729	TRUE	1
205240_at	G-protein signaling modulator 2	GPSM2	626	chr1p13.3	3.7369	51.1933	0.00047018	TRUE	1
219307_at	prenyl (decaprenyl) diphosphate synthase, subunit 2	PDSS2	627	chr6q21	3.71649	54.2504	0.000479369	TRUE	1
216521_s_at	BRCA1/BRCA2-containing complex, subunit 3	BRCC3	628	chrXq28	3.74118	48.8992	0.00048147	TRUE	1
218098_at	ADP-ribosylation factor guanine nucleotide-exchange factor 2 (brefeldin A-inhibited)	ARFGEF2	629	chr20q13.13	3.73262	50.3418	0.000482893	TRUE	1
208185_x_at	---	---	16	---	3.7153	53.8088	0.000484119	TRUE	1
202069_s_at	isocitrate dehydrogenase 3 (NAD+) alpha	IDH3A	630	chr15q25.1-q25.2	3.74442	47.8527	0.000485304	TRUE	1
205902_at	potassium intermediate/small conductance calcium-activated channel, subfamily N, member 3	KCNN3	631	chr1q21.3	3.71958	52.2845	0.000488203	TRUE	1
213801_x_at	ribosomal protein SA /// ribosomal protein SA pseudogene 19 /// ribosomal protein SA pseudogene 58 /// ribosomal protein SA pseudogene 9 /// small nucleolar RNA, H/ACA box 6 /// small nucleolar RNA, H/ACA box 62	RPSA /// RPSAP19 /// RPSAP58 /// RPSAP9 /// SNORA6 /// SNORA62	632	chr19p12 /// chr1p21.1 /// chr3p22 /// chr3p22.2 /// chr9q21.13	3.73831	48.5912	0.000488282	TRUE	1
209626_s_at	oxysterol binding protein-like 3	OSBPL3	633	chr7p15	3.69443	56.9692	0.000496027	TRUE	1
204509_at	carbonic anhydrase XII	CA12	634	chr15q22	3.71046	52.0298	0.000504191	TRUE	1
201498_at	ubiquitin specific peptidase 7 (herpes virus-associated)	USP7	635	chr16p13.3	3.71367	50.5626	0.000510365	TRUE	1
209409_at	growth factor receptor-bound protein 10	GRB10	45	chr7p12.2	3.66917	60.6393	0.000515126	TRUE	1
212792_at	dpy-19-like 1 (C. elegans)	DPY19L1	285	chr7p14.3-p14.2	3.70643	51.2384	0.000516594	TRUE	1
202601_s_at	HIV-1 Tat specific factor 1	HTATSF1	636	chrXq26.3	3.71049	50.2021	0.000518321	TRUE	1
202799_at	ClpP caseinolytic peptidase, ATP-dependent, proteolytic subunit homolog (E. coli)	CLPP	637	chr19p13.3	3.71589	48.8805	0.000520666	TRUE	1
211155_s_at	thrombopoietin	THPO	103	chr3q27	3.64149	68.3234	0.000522932	TRUE	1
218902_at	notch 1	NOTCH1	638	chr9q34.3	3.68252	55.5646	0.000524239	TRUE	1
219463_at	lysosomal-associated membrane protein family, member 5	LAMP5	639	chr20p12	3.70448	50.133	0.000528612	TRUE	1
39705_at	SIN3 transcription regulator homolog B (yeast)	SIN3B	640	chr19p13.11	3.70063	50.6935	0.000530341	TRUE	1
204184_s_at	adrenergic, beta, receptor kinase 2	ADRBK2	261	chr22q12.1	3.70593	49.1578	0.000534468	TRUE	1
208205_at	protocadherin alpha 9	PCDHA9	641	chr5q31	3.67186	56.6281	0.000534984	TRUE	1
211747_s_at	LSM5 homolog, U6 small nuclear RNA associated (S. cerevisiae)	LSM5	104	chr7p14.3	3.70253	49.5888	0.00053637	TRUE	1
217143_s_at	T cell receptor delta constant /// NULL	TRDC /// TRDC	642	---	3.59896	84.8394	0.000536553	TRUE	1
212342_at	Yip1 domain family, member 6	YIPF6	643	chrXq12	3.70741	48.1734	0.000540729	TRUE	1
208904_s_at	ribosomal protein S28	RPS28	644	chr19p13.2	3.7086	47.6635	0.000543423	TRUE	1
204174_at	arachidonate 5-lipoxygenase-activating protein	ALOX5AP	645	chr13q12	3.69469	50.2909	0.000543514	TRUE	1
203472_s_at	solute carrier organic anion transporter family, member 2B1	SLCO2B1	296	chr11q13	3.68869	50.7474	0.000549859	TRUE	1
211947_s_at	proline-rich coiled-coil 2C	PRRC2C	517	chr1q23.3	3.69786	48.3781	0.000554889	TRUE	1
221949_at	ubiquitin-conjugating enzyme E2D 4 (putative)	UBE2D4	646	chr7p13	3.68143	51.183	0.000558707	TRUE	1
209620_s_at	ATP-binding cassette, sub-family B (MDR/TAP), member 7	ABCB7	647	chrXq13.3	3.68214	50.7424	0.000561152	TRUE	1
206957_at	alanine-glyoxylate aminotransferase	AGXT	648	chr2q37.3	3.64812	57.7598	0.000568866	TRUE	1
203291_at	CCR4-NOT transcription complex, subunit 4	CNOT4	649	chr7q22-qter	3.65766	55.0555	0.00057052	TRUE	1
217485_x_at	postmeiotic segregation increased 2 pseudogene 1	PMS2P1	145	chr7q22.1	3.67425	51.2563	0.000570636	TRUE	1
217892_s_at	LIM domain and actin binding 1	LIMA1	650	chr12q13	3.65713	55.1433	0.000570829	TRUE	1
209047_at	aquaporin 1 (Colton blood group)	AQP1	651	chr7p14	3.67001	52.1407	0.000570884	TRUE	1
204668_at	ring finger protein 24	RNF24	652	chr20p13	3.68266	49.5079	0.000570933	TRUE	1
219534_x_at	cyclin-dependent kinase inhibitor 1C (p57, Kip2)	CDKN1C	302	chr11p15.5	3.67713	50.1197	0.000575285	TRUE	1
214695_at	ubiquitin associated protein 2-like	UBAP2L	653	chr1q21.3	3.68419	48.0615	0.000581618	TRUE	1
216688_at	---	---	16	---	3.66876	50.9761	0.000582793	TRUE	1
207241_at	chromosome 4 open reading frame 6	C4orf6	654	chr4p16.2	3.5902	76.0574	0.000582871	TRUE	1
212917_x_at	RecQ protein-like (DNA helicase Q1-like)	RECQL	327	chr12p12	3.67419	49.8007	0.000583343	TRUE	1
216280_s_at	dicer 1, ribonuclease type III	DICER1	655	chr14q32.13	3.64193	55.9997	0.000592329	TRUE	1
201973_s_at	CCZ1 vacuolar protein trafficking and biogenesis associated homolog (S. cerevisiae) /// CCZ1 vacuolar protein trafficking and biogenesis associated homolog B (S. cerevisiae)	CCZ1 /// CCZ1B	30	chr7p22.1	3.66333	50.0018	0.000601314	TRUE	1
214608_s_at	eyes absent homolog 1 (Drosophila)	EYA1	656	chr8q13.3	3.61176	63.2179	0.000602734	TRUE	1
220118_at	zinc finger and BTB domain containing 32	ZBTB32	657	chr19q13.1	3.64255	52.3454	0.000619819	TRUE	1
222276_at	methyltransferase like 2B	METTL2B	658	chr7q32.1	3.64612	51.487	0.000620392	TRUE	1
216970_at	regulator of G-protein signaling 7	RGS7	659	chr1q43|1q23.1	3.63256	54.2199	0.000623654	TRUE	1
211671_s_at	nuclear receptor subfamily 3, group C, member 1 (glucocorticoid receptor)	NR3C1	660	chr5q31.3	3.63207	54.0292	0.00062612	TRUE	1
202291_s_at	matrix Gla protein	MGP	661	chr12p12.3	3.63981	52.1041	0.000627176	TRUE	1
217199_s_at	signal transducer and activator of transcription 2, 113kDa	STAT2	662	chr12q13.3	3.63601	52.4275	0.000631779	TRUE	1
207143_at	cyclin-dependent kinase 6	CDK6	663	chr7q21-q22	3.61341	57.6424	0.000635423	TRUE	1
209692_at	eyes absent homolog 2 (Drosophila)	EYA2	664	chr20q13.1	3.58334	66.4394	0.000641115	TRUE	1
215833_s_at	signal peptide peptidase like 2B	SPPL2B	665	chr19p13.3	3.63818	50.3776	0.000645966	TRUE	1
222027_at	nuclear casein kinase and cyclin-dependent kinase substrate 1	NUCKS1	666	chr1q32.1	3.64364	48.7576	0.000650968	TRUE	1
201369_s_at	ZFP36 ring finger protein-like 2	ZFP36L2	667	chr2p22.3-p21	3.62847	51.5965	0.000654078	TRUE	1
55065_at	MAP/microtubule affinity-regulating kinase 4	MARK4	668	chr19q13.3	3.6304	51.0448	0.000655271	TRUE	1
222208_s_at	polymerase (RNA) II (DNA directed) polypeptide J4, pseudogene	POLR2J4	669	chr7p13	3.6142	54.3526	0.000659172	TRUE	1
218516_s_at	inositol monophosphatase domain containing 1	IMPAD1	670	chr8q12.1	3.62921	50.4803	0.000662991	TRUE	1
218356_at	FtsJ RNA methyltransferase homolog 2 (E. coli)	FTSJ2	671	chr7p22	3.60561	56.0604	0.00066314	TRUE	1
206578_at	NK2 homeobox 5	NKX2-5	672	chr5q34	3.56301	70.3154	0.000663403	TRUE	1
204939_s_at	phospholamban	PLN	673	chr6q22.1	3.60285	56.5567	0.000665014	TRUE	1
221617_at	TAF9B RNA polymerase II, TATA box binding protein (TBP)-associated factor, 31kDa	TAF9B	674	chrXq13.1-q21.1	3.60968	54.6596	0.000665944	TRUE	1
211872_s_at	regulator of G-protein signaling 11	RGS11	675	chr16p13.3	3.62009	52.0921	0.000666642	TRUE	1
200769_s_at	methionine adenosyltransferase II, alpha	MAT2A	676	chr2p11.2	3.64129	47.3822	0.00067013	TRUE	1
217720_at	coiled-coil-helix-coiled-coil-helix domain containing 2	CHCHD2	677	chr7p11.2	3.60901	54.1688	0.000671429	TRUE	1
217562_at	family with sequence similarity 5, member C	FAM5C	678	chr1q31.1	3.59917	56.7108	0.000671512	TRUE	1
206633_at	cholinergic receptor, nicotinic, alpha 1 (muscle)	CHRNA1	679	chr2q31.1	3.5354	82.0166	0.000672523	TRUE	1
55872_at	zinc finger protein 512B	ZNF512B	680	chr20q13.33	3.60735	53.8364	0.000677728	TRUE	1
218122_s_at	SUMO1/sentrin/SMT3 specific peptidase 2	SENP2	681	chr3q27.2	3.62896	48.8955	0.000679295	TRUE	1
208504_x_at	protocadherin beta 11	PCDHB11	682	chr5q31	3.59897	55.6381	0.000680382	TRUE	1
204845_s_at	glutamyl aminopeptidase (aminopeptidase A)	ENPEP	683	chr4q25	3.52438	83.4807	0.000691738	TRUE	1
208623_s_at	ezrin	EZR	684	chr6q25.3	3.59957	54.0766	0.000692159	TRUE	1
212807_s_at	sortilin 1	SORT1	617	chr1p13.3|1p21.3-p13.1	3.60822	51.9714	0.000692575	TRUE	1
205908_s_at	osteomodulin	OMD	685	chr9q22.31	3.58843	56.7331	0.000694216	TRUE	1
220488_s_at	breast carcinoma amplified sequence 3	BCAS3	686	chr17q23	3.62512	48.0834	0.00069595	TRUE	1
201371_s_at	cullin 3	CUL3	687	chr2q36.2	3.61845	48.9627	0.000700665	TRUE	1
211826_s_at	AF4/FMR2 family, member 1	AFF1	688	chr4q21	3.57092	60.5239	0.000704385	TRUE	1
212140_at	PDS5, regulator of cohesion maintenance, homolog A (S. cerevisiae)	PDS5A	689	chr4p14	3.62251	47.7919	0.000704708	TRUE	1
207400_at	neuropeptide Y receptor Y5	NPY5R	690	chr4q31-q32	3.55436	65.9941	0.000705996	TRUE	1
212000_at	SURP and G patch domain containing 2	SUGP2	555	chr19p12	3.60948	50.2114	0.000707004	TRUE	1
220617_s_at	zinc finger protein 532	ZNF532	691	chr18q21.32	3.60083	51.9538	0.000708655	TRUE	1
211263_s_at	proprotein convertase subtilisin/kexin type 6	PCSK6	692	chr15q26.3	3.61915	47.7121	0.000712807	TRUE	1
220487_at	syntrophin, gamma 2	SNTG2	693	chr2p25.3	3.56097	62.264	0.000714691	TRUE	1
212169_at	FK506 binding protein 9, 63 kDa	FKBP9	694	chr7p11.1	3.60375	50.5098	0.000716434	TRUE	1
219922_s_at	latent transforming growth factor beta binding protein 3	LTBP3	695	chr11q13.1	3.59478	52.0609	0.000720931	TRUE	1
213462_at	neuronal PAS domain protein 2	NPAS2	295	chr2q11.2	3.59577	51.7215	0.000722016	TRUE	1
208856_x_at	ribosomal protein, large, P0	RPLP0	489	chr12q24.2	3.61893	46.7328	0.000724573	TRUE	1
207436_x_at	---	---	16	---	3.60219	49.6988	0.00072825	TRUE	1
207496_at	membrane-spanning 4-domains, subfamily A, member 2	MS4A2	696	chr11q12-q13	3.57261	56.5855	0.000730512	TRUE	1
203043_at	zinc finger, BED-type containing 1	ZBED1	697	chrXp22.33;Yp11	3.60335	49.1462	0.00073157	TRUE	1
203310_at	syntaxin binding protein 3	STXBP3	698	chr1p13.3	3.60418	48.8547	0.000732907	TRUE	1
206618_at	interleukin 18 receptor 1	IL18R1	699	chr2q12	3.55702	59.2177	0.00074557	TRUE	1
212094_at	paternally expressed 10	PEG10	410	chr7q21	3.52261	70.1723	0.00075613	TRUE	1
207393_at	hypocretin (orexin) receptor 2	HCRTR2	700	chr6p12	3.59603	47.9674	0.000761369	TRUE	1
211972_x_at	ribosomal protein, large, P0	RPLP0	489	chr12q24.2	3.60217	46.5893	0.000763828	TRUE	1
217809_at	basic leucine zipper and W2 domains 2	BZW2	701	chr7p21.1	3.56242	55.382	0.000764421	TRUE	1
208183_at	tachykinin receptor 3	TACR3	702	chr4q25	3.56461	53.7569	0.000774095	TRUE	1
208795_s_at	minichromosome maintenance complex component 7	MCM7	612	chr7q21.3-q22.1	3.58803	48.3039	0.000776037	TRUE	1
201379_s_at	tumor protein D52-like 2	TPD52L2	703	chr20q13.2-q13.3	3.58395	48.7183	0.000780833	TRUE	1
208496_x_at	histone cluster 1, H3a /// histone cluster 1, H3b /// histone cluster 1, H3c /// histone cluster 1, H3d /// histone cluster 1, H3e /// histone cluster 1, H3f /// histone cluster 1, H3g /// histone cluster 1, H3h /// histone cluster 1, H3i /// histone cluster 1, H3j	HIST1H3A /// HIST1H3B /// HIST1H3C /// HIST1H3D /// HIST1H3E /// HIST1H3F /// HIST1H3G /// HIST1H3H /// HIST1H3I /// HIST1H3J	704	chr6p22.1 /// chr6p22.2	3.5769	49.9157	0.000784057	TRUE	1
214951_at	solute carrier family 26, member 10	SLC26A10	705	chr12q13	3.56503	52.5647	0.000784677	TRUE	1
218740_s_at	CDK5 regulatory subunit associated protein 3	CDK5RAP3	706	chr17q21.32	3.5679	51.807	0.000785451	TRUE	1
209107_x_at	nuclear receptor coactivator 1	NCOA1	707	chr2p23	3.56398	52.4792	0.000788066	TRUE	1
202343_x_at	cytochrome c oxidase subunit Vb	COX5B	500	chr2q11.2	3.58075	48.7275	0.000788305	TRUE	1
212212_s_at	integrator complex subunit 1	INTS1	708	chr7p22.3	3.56262	52.0054	0.000796169	TRUE	1
213182_x_at	cyclin-dependent kinase inhibitor 1C (p57, Kip2)	CDKN1C	302	chr11p15.5	3.57877	48.4011	0.000796888	TRUE	1
216197_at	activating transcription factor 7 interacting protein	ATF7IP	709	chr12p13.1	3.55444	52.4712	0.000811505	TRUE	1
218906_x_at	kinesin light chain 2	KLC2	710	chr11q13.2	3.56387	49.2284	0.000823594	TRUE	1
219389_at	sushi domain containing 4	SUSD4	711	chr1q41	3.5126	63.2894	0.000824704	TRUE	1
205594_at	zinc finger protein 652	ZNF652	712	chr17q21.32	3.55599	50.6375	0.000827229	TRUE	1
210918_at	---	---	16	---	3.51838	60.7599	0.000828693	TRUE	1
211720_x_at	ribosomal protein, large, P0	RPLP0	489	chr12q24.2	3.57681	46.2164	0.000829086	TRUE	1
205614_x_at	macrophage stimulating 1 (hepatocyte growth factor-like)	MST1		chr3p21	3.54038	52.1044	0.000851032	FALSE	1
215935_at	SPATA31 subfamily A, member 1 /// SPATA31 subfamily A, member 2 /// SPATA31 subfamily A, member 3 /// SPATA31 subfamily A, member 4 /// SPATA31 subfamily A, member 5 /// SPATA31 subfamily A, member 6 /// SPATA31 subfamily A, member 7	SPATA31A1 /// SPATA31A2 /// SPATA31A3 /// SPATA31A4 /// SPATA31A5 /// SPATA31A6 /// SPATA31A7		chr9p11.2 /// chr9p12 /// chr9p13.1 /// chr9q12	3.51641	58.4488	0.000852821	FALSE	1
215577_at	---	---		---	3.53649	52.8788	0.000852949	FALSE	1
216623_x_at	TOX high mobility group box family member 3	TOX3		chr16q12.1	3.53886	52.2718	0.00085318	FALSE	1
213131_at	olfactomedin 1	OLFM1		chr9q34.3	3.54672	50.3329	0.000854328	FALSE	1
217618_x_at	HUS1 checkpoint homolog (S. pombe)	HUS1		chr7p13-p12	3.53526	52.9716	0.000855183	FALSE	1
218865_at	mitochondrial amidoxime reducing component 1	2001-03-01		chr1q41	3.52736	54.6688	0.0008587	FALSE	1
216294_s_at	KIAA1109	KIAA1109		chr4q27	3.53788	51.7605	0.000861296	FALSE	1
204730_at	regulating synaptic membrane exocytosis 3	RIMS3		chr1pter-p22.2	3.55187	48.4673	0.000863355	FALSE	1
213486_at	COPG2 imprinted transcript 1 (non-protein coding)	COPG2IT1		chr7q32	3.53683	51.6585	0.00086518	FALSE	1
214308_s_at	homogentisate 1,2-dioxygenase	HGD		chr3q13.33	3.51517	57.1774	0.000867382	FALSE	1
217746_s_at	programmed cell death 6 interacting protein	PDCD6IP		chr3p22.3	3.53332	52.1	0.000869593	FALSE	1
204343_at	ATP-binding cassette, sub-family A (ABC1), member 3	ABCA3		chr16p13.3	3.54949	48.2593	0.00087217	FALSE	1
219415_at	tweety homolog 1 (Drosophila)	TTYH1		chr19q13.4	3.52434	54.0899	0.000872528	FALSE	1
217056_at	T cell receptor alpha joining 20 /// NULL /// T cell receptor alpha variable 36/delta variable 7 /// NULL	TRAJ20 /// TRAJ20 /// TRAV36DV7 /// TRAV36DV7		---	3.47127	71.7119	0.000881246	FALSE	1
217751_at	glutathione S-transferase kappa 1	GSTK1		chr7q34	3.52852	51.5429	0.000888622	FALSE	1
48106_at	solute carrier family 48 (heme transporter), member 1	SLC48A1		chr12q13.11	3.52646	51.6293	0.000893212	FALSE	1
218578_at	cell division cycle 73	CDC73		chr1q25	3.54149	48.18	0.000894424	FALSE	1
221204_s_at	cartilage acidic protein 1	CRTAC1		chr10q22	3.49854	58.3703	0.000902108	FALSE	1
205473_at	ATPase, H+ transporting, lysosomal 56/58kDa, V1 subunit B1	ATP6V1B1		chr2p13.1	3.48419	62.8556	0.000904919	FALSE	1
210215_at	transferrin receptor 2	TFR2		chr7q22	3.47386	66.1605	0.000909798	FALSE	1
206376_at	solute carrier family 6 (neutral amino acid transporter), member 15	SLC6A15		chr12q21.3	3.52256	50.9998	0.000911145	FALSE	1
222085_at	family with sequence similarity 174, member B	FAM174B		chr15q26.1	3.47687	63.7383	0.000918995	FALSE	1
217966_s_at	family with sequence similarity 129, member A	FAM129A		chr1q25	3.5067	53.6922	0.000925152	FALSE	1
202622_s_at	ataxin 2	ATXN2		chr12q24.1	3.5224	49.472	0.000930213	FALSE	1
211270_x_at	polypyrimidine tract binding protein 1	PTBP1		chr19p13.3	3.5265	48.2642	0.000934398	FALSE	1
201115_at	polymerase (DNA directed), delta 2, accessory subunit	POLD2		chr7p13	3.50165	53.5184	0.000941417	FALSE	1
206845_s_at	ring finger protein 40, E3 ubiquitin protein ligase	RNF40		chr16p11.2-p11.1	3.52045	48.5755	0.000947328	FALSE	1
213151_s_at	septin 7	2007-09-01		chr7p14.2	3.49813	51.7173	0.000972259	FALSE	1
204369_at	phosphatidylinositol-4,5-bisphosphate 3-kinase, catalytic subunit alpha	PIK3CA		chr3q26.3	3.49006	53.4529	0.000975967	FALSE	1
202789_at	phospholipase C, gamma 1	PLCG1		chr20q12-q13.1	3.49842	50.8884	0.000981501	FALSE	1
213469_at	post-GPI attachment to proteins 1	PGAP1		chr2q33.1	3.49536	50.9355	0.00099002	FALSE	1
202705_at	cyclin B2	CCNB2		chr15q22.2	3.49178	51.5041	0.000993721	FALSE	1
221270_s_at	queuine tRNA-ribosyltransferase 1	QTRT1		chr19p13.3	3.50475	48.4127	0.000995187	FALSE	1
216269_s_at	elastin	ELN		chr7q11.23	3.49515	50.373	0.000997778	FALSE	1
214718_at	GATA zinc finger domain containing 1	GATAD1		chr7q21-q22	3.48837	51.5089	0.00100393	FALSE	1
202206_at	ADP-ribosylation factor-like 4C	ARL4C		chr2q37.1	3.49414	49.4765	0.00101257	FALSE	1
210805_x_at	uncharacterized LOC100506403 /// runt-related transcription factor 1	LOC100506403 /// RUNX1		chr21q22.3	3.47893	52.6742	0.00101866	FALSE	1
207172_s_at	cadherin 11, type 2, OB-cadherin (osteoblast)	CDH11		chr16q21	3.47676	53.193	0.00101923	FALSE	1
221612_at	leucine-rich repeats and transmembrane domains 1	LRTM1		chr3p14.3	3.49173	49.2074	0.00102357	FALSE	1
218710_at	tetratricopeptide repeat domain 27	TTC27		chr2p22.3	3.48188	50.3562	0.00103862	FALSE	1
216986_s_at	interferon regulatory factor 4	IRF4		chr6p25-p23	3.46306	54.7702	0.00104407	FALSE	1
222338_x_at	NULL /// NULL	OTTHUMG00000019761 /// RP11-54K16.2		---	3.48245	49.6708	0.00104601	FALSE	1
213638_at	phosphatase and actin regulator 1	PHACTR1		chr6p24.1	3.48552	47.6858	0.00106463	FALSE	1
205344_at	chondroitin sulfate proteoglycan 5 (neuroglycan C)	CSPG5		chr3p21.3	3.46712	51.9264	0.00106504	FALSE	1
209736_at	SRY (sex determining region Y)-box 13	SOX13		chr1q32	3.46476	52.2564	0.00106849	FALSE	1
210652_s_at	tetratricopeptide repeat domain 39A	TTC39A		chr1p32.3	3.45482	54.8813	0.00106929	FALSE	1
209460_at	4-aminobutyrate aminotransferase	ABAT		chr16p13.2	3.45628	54.4096	0.00106999	FALSE	1
204710_s_at	WD repeat domain, phosphoinositide interacting 2	WIPI2		chr7p22.1	3.47667	48.926	0.00107472	FALSE	1
201817_at	ubiquitin protein ligase E3C	UBE3C		chr7q36.3	3.45417	54.3043	0.00107809	FALSE	1
201616_s_at	caldesmon 1	CALD1		chr7q33	3.47412	49.0145	0.00108167	FALSE	1
218335_x_at	TNFAIP3 interacting protein 2	TNIP2		chr4p16.3	3.47432	48.816	0.00108387	FALSE	1
210545_at	intersectin 2	ITSN2		chr2pter-p25.1	3.43862	58.0628	0.00108813	FALSE	1
203710_at	inositol 1,4,5-trisphosphate receptor, type 1	ITPR1		chr3p26.1	3.47097	49.0256	0.00109172	FALSE	1
217926_at	chromosome 19 open reading frame 53	C19orf53		chr19p13.2	3.46201	51.1294	0.00109194	FALSE	1
214233_at	golgi-associated, gamma adaptin ear containing, ARF binding protein 2	GGA2		chr16p12	3.45829	51.5796	0.00109826	FALSE	1
211712_s_at	annexin A9	ANXA9		chr1q21	3.43285	58.919	0.0010987	FALSE	1
212782_x_at	polymerase (RNA) II (DNA directed) polypeptide J, 13.3kDa	POLR2J		chr7q22.1	3.46414	50.1033	0.00109884	FALSE	1
215531_s_at	gamma-aminobutyric acid (GABA) A receptor, alpha 5	GABRA5		chr15q12	3.47015	48.6802	0.00109941	FALSE	1
206697_s_at	haptoglobin	HP		chr16q22.2	3.39286	75.8761	0.00110186	FALSE	1
209256_s_at	kelch domain containing 10	KLHDC10		chr7q32.2	3.4418	55.0773	0.00111016	FALSE	1
212888_at	dicer 1, ribonuclease type III	DICER1		chr14q32.13	3.44872	53.0225	0.00111166	FALSE	1
207342_at	cyclic nucleotide gated channel beta 1	CNGB1		chr16q13	3.46162	49.7127	0.00111267	FALSE	1
218951_s_at	phosphatidylinositol-specific phospholipase C, X domain containing 1	PLCXD1		chrXp22.33; Yp11.32	3.47422	46.6534	0.00111719	FALSE	1
213735_s_at	cytochrome c oxidase subunit Vb	COX5B		chr2q11.2	3.46612	47.8736	0.00112487	FALSE	1
208737_at	ATPase, H+ transporting, lysosomal 13kDa, V1 subunit G1	ATP6V1G1		chr9q32	3.45835	48.6207	0.00113962	FALSE	1
208135_at	HNF1 homeobox B	HNF1B		chr17q12	3.4284	54.6404	0.00116148	FALSE	1
219504_s_at	RNA polymerase II associated protein 2	RPAP2		chr1p22.1	3.45653	47.5273	0.00116278	FALSE	1
212144_at	Sad1 and UNC84 domain containing 2	SUN2		chr22q13.1	3.44701	49.4986	0.00116542	FALSE	1
214640_at	unc-93 homolog A (C. elegans)	UNC93A		chr6q27	3.37819	73.3919	0.00117061	FALSE	1
212325_at	LIM and calponin homology domains 1	LIMCH1		chr4p13	3.42281	55.2871	0.00117343	FALSE	1
214834_at	Prader-Willi/Angelman syndrome-5	PAR5		chr15q11-q13	3.4387	50.6532	0.00117772	FALSE	1
213147_at	homeobox A10	HOXA10		chr7p15.2	3.42042	55.5105	0.0011793	FALSE	1
221784_at	widely interspaced zinc finger motifs	WIZ		chr19p13.1	3.43641	50.2264	0.00119196	FALSE	1
202721_s_at	glutamine--fructose-6-phosphate transaminase 1	GFPT1		chr2p13	3.44265	48.3958	0.00119752	FALSE	1
219956_at	UDP-N-acetyl-alpha-D-galactosamine:polypeptide N-acetylgalactosaminyltransferase 6 (GalNAc-T6)	GALNT6		chr12q13	3.42934	51.6047	0.00119758	FALSE	1
214292_at	integrin, beta 4	ITGB4		chr17q25	3.41512	55.3793	0.00119996	FALSE	1
215546_at	proteasome (prosome, macropain) 26S subunit, non-ATPase, 5	PSMD5		chr9q33.2	3.40307	58.5127	0.00120796	FALSE	1
40612_at	dopey family member 1	DOPEY1		chr6q15	3.43388	49.6771	0.00120916	FALSE	1
207138_at	PHD finger protein 2	PHF2		chr9q22.31	3.44061	48.089	0.00120967	FALSE	1
208660_at	citrate synthase	CS		chr12q13.2	3.42952	50.4515	0.00121337	FALSE	1
215268_at	KIAA0754	KIAA0754		chr1p34.3	3.4143	54.4533	0.00121439	FALSE	1
AFFX-r2-Ec-bioD-5_at	---	---		---	3.42575	50.998	0.00121914	FALSE	1
208703_s_at	amyloid beta (A4) precursor-like protein 2	APLP2		chr11q24	3.43083	47.9127	0.00124807	FALSE	1
209183_s_at	chromosome 10 open reading frame 10	C10orf10		chr10q11.21	3.42346	49.3731	0.0012519	FALSE	1
214752_x_at	filamin A, alpha	FLNA		chrXq28	3.40957	51.8891	0.00126644	FALSE	1
218967_s_at	phosphotriesterase related	PTER		chr10p12	3.39827	55.0004	0.00126746	FALSE	1
218015_s_at	Werner helicase interacting protein 1	WRNIP1		chr6p25.2	3.39624	55.3174	0.00127119	FALSE	1
206516_at	anti-Mullerian hormone /// microRNA 4321	AMH /// MIR4321		chr19p13.3	3.38761	57.6802	0.00127578	FALSE	1
206826_at	peripheral myelin protein 2	PMP2		chr8q21.3-q22.1	3.40829	51.056	0.00128345	FALSE	1
208333_at	LIM homeobox 5	LHX5		chr12q24	3.38761	56.8732	0.00128535	FALSE	1
202891_at	nitrilase 1	NIT1		chr1q21-q22	3.41253	48.721	0.00130371	FALSE	1
206959_s_at	UPF3 regulator of nonsense transcripts homolog A (yeast)	UPF3A		chr13q34	3.3897	54.4783	0.00130748	FALSE	1
210840_s_at	IQ motif containing GTPase activating protein 1	IQGAP1		chr15q26.1	3.39418	53.0368	0.00130953	FALSE	1
211404_s_at	amyloid beta (A4) precursor-like protein 2	APLP2		chr11q24	3.40936	49.0645	0.00131033	FALSE	1
215886_x_at	ubiquitin specific peptidase 12	USP12		chr13q12.13	3.38167	56.6784	0.00131107	FALSE	1
207196_s_at	TNFAIP3 interacting protein 1	TNIP1		chr5q32-q33.1	3.4011	50.6145	0.00131798	FALSE	1
200956_s_at	structure specific recognition protein 1	SSRP1		chr11q12	3.40497	49.392	0.00132211	FALSE	1
204353_s_at	protection of telomeres 1	POT1		chr7q31.33	3.38526	54.5614	0.00132391	FALSE	1
38158_at	extra spindle pole bodies homolog 1 (S. cerevisiae)	ESPL1		chr12q	3.3992	50.2053	0.0013318	FALSE	1
221959_at	family with sequence similarity 110, member B	FAM110B		chr8q12.1	3.3805	55.1265	0.00133546	FALSE	1
204653_at	transcription factor AP-2 alpha (activating enhancer binding protein 2 alpha)	TFAP2A		chr6p24	3.33433	74.3764	0.00133555	FALSE	1
202615_at	guanine nucleotide binding protein (G protein), q polypeptide	GNAQ		chr9q21	3.39653	49.5466	0.00135298	FALSE	1
201803_at	polymerase (RNA) II (DNA directed) polypeptide B, 140kDa	POLR2B		chr4q12	3.36096	60.1072	0.00135446	FALSE	1
204357_s_at	LIM domain kinase 1	LIMK1		chr7q11.23	3.39484	49.7817	0.00135593	FALSE	1
214778_at	multiple EGF-like-domains 8	MEGF8		chr19q12	3.38688	51.7953	0.00135657	FALSE	1
218508_at	decapping mRNA 1A	DCP1A		chr3p21.1	3.40335	47.6594	0.00135777	FALSE	1
204247_s_at	cyclin-dependent kinase 5	CDK5		chr7q36	3.38598	51.4479	0.00136548	FALSE	1
217403_s_at	zinc finger protein 227	ZNF227		---	3.38229	52.0817	0.00137094	FALSE	1
203122_at	trafficking protein particle complex 12	TRAPPC12		chr2p25.3	3.38139	51.4355	0.00138443	FALSE	1
208873_s_at	receptor accessory protein 5	REEP5		chr5q22-q23	3.3728	53.6901	0.00138655	FALSE	1
202978_s_at	CREB/ATF bZIP transcription factor	CREBZF		chr11q14	3.38253	49.9556	0.00140332	FALSE	1
208684_at	coatomer protein complex, subunit alpha	COPA		chr1q23.2	3.36685	53.7582	0.00141042	FALSE	1
217873_at	calcium binding protein 39	CAB39		chr2q37.1	3.38427	48.2111	0.001426	FALSE	1
221108_at	chromosome 22 open reading frame 43	C22orf43		chr22q11.2	3.38049	48.9657	0.00142856	FALSE	1
204573_at	carnitine O-octanoyltransferase	CROT		chr7q21.1	3.35002	57.0647	0.00143731	FALSE	1
209204_at	LIM domain only 4	LMO4		chr1p22.3	3.37685	48.3129	0.00145554	FALSE	1
217211_at	NULL /// actin, beta pseudogene 9	ACTBP9 /// ACTBP9		---	3.37833	47.8485	0.00145766	FALSE	1
221127_s_at	dickkopf WNT signaling pathway inhibitor 3	DKK3		chr11p15.2	3.38133	46.6964	0.00146659	FALSE	1
211736_at	Sp2 transcription factor	SP2		chr17q21.32	3.30088	76.0321	0.0014695	FALSE	1
218123_at	chromosome 21 open reading frame 59	C21orf59		chr21q22.1	3.37004	48.6658	0.00147853	FALSE	1
205196_s_at	adaptor-related protein complex 1, sigma 1 subunit	AP1S1		chr7q22.1	3.35987	50.6384	0.00148877	FALSE	1
209247_s_at	ATP-binding cassette, sub-family F (GCN20), member 2	ABCF2		chr7q36	3.34459	54.7298	0.00149304	FALSE	1
220864_s_at	NADH dehydrogenase (ubiquinone) 1 alpha subcomplex, 13	NDUFA13		chr19p13.2	3.34267	55.1482	0.00149563	FALSE	1
203182_s_at	SRSF protein kinase 2	SRPK2		chr7q22-q31.1	3.34754	52.5583	0.00151244	FALSE	1
221805_at	neurofilament, light polypeptide	NEFL		chr8p21	3.34329	53.2008	0.00152161	FALSE	1
208316_s_at	oculocerebrorenal syndrome of Lowe	OCRL		chrXq25	3.35338	49.8914	0.00153043	FALSE	1
222183_x_at	NULL /// NULL	AC005943.5 /// OTTHUMG00000180094		---	3.35956	47.9533	0.00153796	FALSE	1
219866_at	chloride intracellular channel 5	CLIC5		chr6p12.3	3.33837	53.4253	0.00154057	FALSE	1
206847_s_at	homeobox A7	HOXA7		chr7p15.2	3.27379	82.6514	0.00155068	FALSE	1
206910_x_at	complement factor H-related 2	CFHR2		chr1q31.3	3.30289	65.3247	0.00155484	FALSE	1
200024_at	ribosomal protein S5	RPS5		chr19q13.4	3.34817	49.3502	0.00156376	FALSE	1
212789_at	non-SMC condensin II complex, subunit D3	NCAPD3		chr11q25	3.34119	51.1769	0.00156386	FALSE	1
215063_x_at	leucine rich repeat containing 40	LRRC40		chr1p31.1	3.33789	50.0847	0.00159826	FALSE	1
208789_at	polymerase I and transcript release factor	PTRF		chr17q21.2	3.33415	50.3692	0.00161082	FALSE	1
201557_at	vesicle-associated membrane protein 2 (synaptobrevin 2)	VAMP2		chr17p13.1	3.34613	47.0023	0.00161848	FALSE	1
213835_x_at	GTP binding protein 3 (mitochondrial)	GTPBP3		chr19p13.11	3.32197	53.1066	0.0016225	FALSE	1
212984_at	activating transcription factor 2	ATF2		chr2q32	3.32255	52.3551	0.00163203	FALSE	1
205591_at	olfactomedin 1	OLFM1		chr9q34.3	3.31727	53.4326	0.00163996	FALSE	1
207711_at	suppressor of glucose, autophagy associated 1	SOGA1		chr20q11.23	3.32694	50.077	0.00165057	FALSE	1
217221_x_at	RNA binding motif protein 10	RBM10		chrXp11.23	3.32543	50.2847	0.00165411	FALSE	1
203717_at	dipeptidyl-peptidase 4	DPP4		chr2q24.3	3.24937	82.7867	0.00167251	FALSE	1
211829_s_at	G protein-coupled estrogen receptor 1	GPER		chr7p22.3	3.29739	57.2289	0.00168064	FALSE	1
214050_at	---	---		---	3.28471	61.7188	0.0016851	FALSE	1
213197_at	astrotactin 1	ASTN1		chr1q25.2	3.29478	55.2276	0.00172371	FALSE	1
65521_at	ubiquitin-conjugating enzyme E2D 4 (putative)	UBE2D4		chr7p13	3.3103	49.17	0.00175054	FALSE	1
221292_at	patched 2	PTCH2		chr1p34.1	3.30288	50.5484	0.00176208	FALSE	1
221884_at	MDS1 and EVI1 complex locus	MECOM		chr3q26.2	3.29632	52.2101	0.00176579	FALSE	1
218809_at	pantothenate kinase 2	PANK2		chr20p13	3.28965	53.5812	0.00177693	FALSE	1
209102_s_at	HMG-box transcription factor 1	HBP1		chr7q22-q31	3.30945	47.9331	0.00178008	FALSE	1
217773_s_at	NADH dehydrogenase (ubiquinone) 1 alpha subcomplex, 4, 9kDa	NDUFA4		chr7p21.3	3.29639	50.4017	0.00179868	FALSE	1
AFFX-r2-Ec-bioD-3_at	---	---		---	3.29725	49.2817	0.0018161	FALSE	1
210201_x_at	bridging integrator 1	BIN1		chr2q14	3.27401	55.9254	0.001822	FALSE	1
218916_at	zinc finger protein 768	ZNF768		chr16p11.2	3.28903	50.7049	0.0018319	FALSE	1
203497_at	mediator complex subunit 1	MED1		chr17q12	3.29461	49.1306	0.00183322	FALSE	1
217130_at	---	---		---	3.28422	51.7736	0.00183764	FALSE	1
203919_at	transcription elongation factor A (SII), 2	TCEA2		chr20q13.33	3.27636	53.6192	0.00184726	FALSE	1
219700_at	plexin domain containing 1	PLXDC1		chr17q21.1	3.25589	60.6825	0.00185151	FALSE	1
207791_s_at	RAB1A, member RAS oncogene family	RAB1A		chr2p14	3.29267	48.7215	0.00185201	FALSE	1
206140_at	LIM homeobox 2	LHX2		chr9q33.3	3.27512	53.0282	0.00186441	FALSE	1
218598_at	RAD50 interactor 1	RINT1		chr7q22.3	3.28473	49.8236	0.0018724	FALSE	1
221889_at	potassium channel tetramerisation domain containing 13	KCTD13		chr16p11.2	3.27391	52.5346	0.00187992	FALSE	1
205893_at	neuroligin 1	NLGN1		chr3q26.31	3.28558	49.033	0.00188394	FALSE	1
220897_at	---	---		---	3.22426	73.5823	0.00188433	FALSE	1
218552_at	enoyl CoA hydratase domain containing 2	ECHDC2		chr1p32.3	3.2104	82.8199	0.00188721	FALSE	1
207098_s_at	mitofusin 1	MFN1		chr3q26.33	3.26841	52.5596	0.00191001	FALSE	1
200817_x_at	ribosomal protein S10	RPS10		chr6p21.31	3.28316	48.4247	0.00191013	FALSE	1
211379_x_at	beta-1,3-N-acetylgalactosaminyltransferase 1 (globoside blood group)	B3GALNT1		chr3q25	3.27326	50.9209	0.00191395	FALSE	1
219381_at	chromosome 5 open reading frame 42	C5orf42		chr5p13.2	3.26798	52.1826	0.00191942	FALSE	1
202185_at	procollagen-lysine, 2-oxoglutarate 5-dioxygenase 3	PLOD3		chr7q22	3.27174	50.6757	0.00192726	FALSE	1
44702_at	synapse defective 1, Rho GTPase, homolog 1 (C. elegans)	SYDE1		chr19p13.12	3.28085	47.8571	0.00193539	FALSE	1
203197_s_at	chromosome 1 open reading frame 123	C1orf123		chr1p32.3	3.27039	50.624	0.00193588	FALSE	1
221964_at	tubby like protein 3	TULP3		chr12p13.3	3.25453	55.4231	0.0019384	FALSE	1
213464_at	SHC (Src homology 2 domain containing) transforming protein 2	SHC2		chr19p13.3	3.27393	49.3638	0.0019417	FALSE	1
206547_s_at	protein phosphatase, EF-hand calcium binding domain 1	PPEF1		chrXp22	3.25764	53.8604	0.00194752	FALSE	1
207614_s_at	cullin 1	CUL1		chr7q36.1	3.23401	61.9659	0.0019588	FALSE	1
202542_s_at	aminoacyl tRNA synthetase complex-interacting multifunctional protein 1	AIMP1		chr4q24	3.26856	49.7596	0.00196385	FALSE	1
201106_at	glutathione peroxidase 4	GPX4		chr19p13.3	3.26409	50.9515	0.00196517	FALSE	1
208863_s_at	serine/arginine-rich splicing factor 1	SRSF1		chr17q22	3.26999	49.2819	0.00196574	FALSE	1
221410_x_at	protocadherin beta 3	PCDHB3		chr5q31	3.25121	54.9342	0.00196574	FALSE	1
219434_at	triggering receptor expressed on myeloid cells 1	TREM1		chr6p21.1	3.20098	79.0674	0.00197294	FALSE	1
215870_s_at	phospholipase A2, group V	PLA2G5		chr1p36-p34	3.23174	61.7015	0.00197573	FALSE	1
206373_at	Zic family member 1	ZIC1		chr3q24	3.25444	52.6158	0.00198866	FALSE	1
215108_x_at	TOX high mobility group box family member 3	TOX3		chr16q12.1	3.26058	50.7091	0.00199027	FALSE	1
207594_s_at	synaptojanin 1	SYNJ1		chr21q22.2	3.26573	48.6341	0.00200421	FALSE	1
205143_at	neurocan	NCAN		chr19p12	3.24927	53.2858	0.00200644	FALSE	1
202787_s_at	mitogen-activated protein kinase-activated protein kinase 3	MAPKAPK3		chr3p21.3	3.27035	47.0574	0.00201344	FALSE	1
215747_s_at	regulator of chromosome condensation 1	RCC1		chr1p36.1	3.25097	52.095	0.00201892	FALSE	1
203727_at	superkiller viralicidic activity 2-like (S. cerevisiae)	SKIV2L		chr6p21	3.25853	49.7636	0.00202177	FALSE	1
214424_s_at	aldolase B, fructose-bisphosphate	ALDOB		chr9q21.3-q22.2	3.21418	65.7169	0.0020288	FALSE	1
200927_s_at	RAB14, member RAS oncogene family	RAB14		chr9q32-q34.11	3.23923	53.4818	0.00206255	FALSE	1
211809_x_at	collagen, type XIII, alpha 1	COL13A1		chr10q22	3.23317	55.1423	0.00206914	FALSE	1
218380_at	uncharacterized LOC728392	LOC728392		chr17p13.2	3.22587	57.7031	0.00207049	FALSE	1
221485_at	UDP-Gal:betaGlcNAc beta 1,4- galactosyltransferase, polypeptide 5	B4GALT5		chr20q13.1-q13.2	3.22671	55.992	0.00209383	FALSE	1
201837_s_at	suppressor of Ty 7 (S. cerevisiae)-like	SUPT7L		chr2p23.3	3.23053	54.3865	0.00209885	FALSE	1
204672_s_at	ankyrin repeat domain 6	ANKRD6		chr6q14.2-q16.1	3.23967	51.3265	0.00210202	FALSE	1
209940_at	poly (ADP-ribose) polymerase family, member 3	PARP3		chr3p21.31-p21.1	3.23778	50.2569	0.00213608	FALSE	1
211006_s_at	potassium voltage-gated channel, Shab-related subfamily, member 1	KCNB1		chr20q13.2	3.2141	56.9801	0.00215575	FALSE	1
221711_s_at	BRISC and BRCA1 A complex member 1	BABAM1		chr19p13.11	3.22793	51.9806	0.00216136	FALSE	1
213804_at	inositol polyphosphate-5-phosphatase, 75kDa	INPP5B		chr1p34	3.23457	49.9854	0.00216194	FALSE	1
218037_at	family with sequence similarity 134, member A	FAM134A		chr2q35	3.23337	50.1777	0.00216527	FALSE	1
217466_x_at	ribosomal protein S2 /// small nucleolar RNA, H/ACA box 64	RPS2 /// SNORA64		chr16p13.3	3.23858	48.6759	0.00216644	FALSE	1
219890_at	C-type lectin domain family 5, member A	CLEC5A		chr7q33	3.19358	60.79	0.00222712	FALSE	1
205372_at	pleiomorphic adenoma gene 1	PLAG1		chr8q12	3.21216	53.5754	0.00223026	FALSE	1
200834_s_at	ribosomal protein S21	RPS21		chr20q13.3	3.22158	50.0925	0.00224216	FALSE	1
210432_s_at	sodium channel, voltage-gated, type III, alpha subunit	SCN3A		chr2q24	3.22054	49.9192	0.00225278	FALSE	1
205983_at	dipeptidase 1 (renal)	DPEP1		chr16q24.3	3.19881	57.0199	0.00225417	FALSE	1
212515_s_at	DEAD (Asp-Glu-Ala-Asp) box polypeptide 3, X-linked	DDX3X		chrXp11.3-p11.23	3.23039	47.1734	0.00225473	FALSE	1
200611_s_at	WD repeat domain 1	WDR1		chr4p16.1	3.2192	49.9573	0.00226063	FALSE	1
207294_at	angiotensin II receptor, type 2	AGTR2		chrXq22-q23	3.14345	88.1857	0.0022749	FALSE	1
219696_at	DENN/MADD domain containing 1B	DENND1B		chr1q31.3	3.20772	52.6623	0.0022777	FALSE	1
215088_s_at	succinate dehydrogenase complex, subunit C, integral membrane protein, 15kDa	SDHC		chr1q23.3	3.22037	48.0225	0.00229877	FALSE	1
205636_at	SH3-domain GRB2-like 3	SH3GL3		chr15q24	3.19916	54.2203	0.00230352	FALSE	1
218343_s_at	general transcription factor IIIC, polypeptide 3, 102kDa	GTF3C3		chr2q33.1	3.21859	48.2794	0.00230417	FALSE	1
203356_at	calpain 7	CAPN7		chr3p24	3.20896	50.5752	0.00231426	FALSE	1
200627_at	prostaglandin E synthase 3 (cytosolic)	PTGES3		chr12q13.3|12	3.20971	48.8479	0.00234948	FALSE	1
218493_at	small nuclear ribonucleoprotein 25kDa (U11/U12)	SNRNP25		chr16p13.3	3.20358	49.9997	0.00236363	FALSE	1
212109_at	hematological and neurological expressed 1-like	HN1L		chr16p13.3	3.21224	47.5709	0.0023643	FALSE	1
219514_at	angiopoietin-like 2	ANGPTL2		chr9q34	3.16109	66.5802	0.00236619	FALSE	1
206584_at	lymphocyte antigen 96	LY96		chr8q21.11	3.20116	50.5522	0.00236738	FALSE	1
221093_at	bromodomain containing 7 pseudogene 3	BRD7P3		chr6q22.31	3.17984	57.2278	0.00237922	FALSE	1
33197_at	myosin VIIA	MYO7A		chr11q13.5	3.18651	54.0619	0.00239299	FALSE	1
209435_s_at	Rho/Rac guanine nucleotide exchange factor (GEF) 2	ARHGEF2		chr1q21-q22	3.19645	50.7491	0.00239519	FALSE	1
203069_at	synaptic vesicle glycoprotein 2A	SV2A		chr1q21.2	3.17947	55.7157	0.0024098	FALSE	1
219373_at	dolichyl-phosphate mannosyltransferase polypeptide 3	DPM3		chr1q22	3.19777	49.638	0.00241199	FALSE	1
218795_at	acid phosphatase 6, lysophosphatidic	ACP6		chr1q21	3.1787	55.5294	0.00241881	FALSE	1
220905_at	---	---		---	3.20426	47.3427	0.00242468	FALSE	1
222161_at	N-acetylated alpha-linked acidic dipeptidase 2	NAALAD2		chr11q14.3-q21	3.1055	107.621	0.00242848	FALSE	1
201367_s_at	ZFP36 ring finger protein-like 2	ZFP36L2		chr2p22.3-p21	3.18832	51.4744	0.0024353	FALSE	1
208547_at	histone cluster 1, H2bb	HIST1H2BB		chr6p21.3	3.13363	77.214	0.00244073	FALSE	1
214227_at	---	---		---	3.189	50.6306	0.00244982	FALSE	1
38043_at	family with sequence similarity 3, member A	FAM3A		chrXq28	3.16498	59.1219	0.00245113	FALSE	1
207222_at	group 10 secretory phospholipase A2-like /// phospholipase A2, group X	LOC100652777 /// PLA2G10		chr16p13.1-p12	3.11622	90.3536	0.00245591	FALSE	1
208524_at	G protein-coupled receptor 15	GPR15		chr3q11.2-q13.1	3.19582	48.366	0.00245697	FALSE	1
220234_at	carbonic anhydrase VIII	CA8		chr8q12.1	3.18143	52.3301	0.00246507	FALSE	1
208853_s_at	calnexin	CANX		chr5q35	3.19152	49.1407	0.00246778	FALSE	1
205799_s_at	solute carrier family 3 (cystine, dibasic and neutral amino acid transporters, activator of cystine, dibasic and neutral amino acid transport), member 1	SLC3A1		chr2p16.3	3.18716	50.1793	0.00247346	FALSE	1
211542_x_at	ribosomal protein S10	RPS10		chr6p21.31	3.19187	48.5326	0.00248057	FALSE	1
218997_at	polymerase (RNA) I polypeptide E, 53kDa	POLR1E		chr9p13.2	3.17784	52.533	0.0024863	FALSE	1
215388_s_at	complement factor H /// complement factor H-related 1	CFH /// CFHR1		chr1q32	3.15484	61.0541	0.00249246	FALSE	1
219147_s_at	nicotinamide riboside kinase 1	NMRK1		chr9q21.13	3.17808	52.1488	0.00249303	FALSE	1
205779_at	receptor (G protein-coupled) activity modifying protein 2	RAMP2		chr17q12-q21.1	3.18716	49.2398	0.0024963	FALSE	1
218546_at	chromosome 1 open reading frame 115	C1orf115		chr1q41	3.18538	48.6289	0.00252447	FALSE	1
218088_s_at	Ras-related GTP binding C	RRAGC		chr1p34	3.16262	55.1425	0.00254236	FALSE	1
202878_s_at	CD93 molecule	CD93		chr20p11.21	3.18696	47.0204	0.00255583	FALSE	1
222226_at	serum amyloid A3 pseudogene	SAA3P		chr11p15.1	3.14121	62.6679	0.0025681	FALSE	1
219552_at	sushi, von Willebrand factor type A, EGF and pentraxin domain containing 1	SVEP1		chr9q32	3.16748	52.0873	0.00257174	FALSE	1
200666_s_at	DnaJ (Hsp40) homolog, subfamily B, member 1	DNAJB1		chr19p13.2	3.16495	52.8583	0.0025732	FALSE	1
211401_s_at	fibroblast growth factor receptor 2	FGFR2		chr10q26	3.16435	53.0378	0.00257373	FALSE	1
205303_at	potassium inwardly-rectifying channel, subfamily J, member 8	KCNJ8		chr12p11.23	3.15166	57.2043	0.00258368	FALSE	1
208129_x_at	uncharacterized LOC100506403 /// runt-related transcription factor 1	LOC100506403 /// RUNX1		chr21q22.3	3.14522	59.8631	0.0025841	FALSE	1
203549_s_at	lipoprotein lipase	LPL		chr8p22	3.16941	50.7219	0.00258926	FALSE	1
204990_s_at	integrin, beta 4	ITGB4		chr17q25	3.16051	53.2134	0.00259855	FALSE	1
47083_at	chromosome 7 open reading frame 26	C7orf26		chr7p22.1	3.16534	51.5553	0.00259989	FALSE	1
215415_s_at	lysosomal trafficking regulator	LYST		chr1q42.1-q42.2	3.14608	58.1587	0.00260806	FALSE	1
215398_at	---	---		---	3.15595	54.3244	0.00260891	FALSE	1
207500_at	caspase 5, apoptosis-related cysteine peptidase	CASP5		chr11q22.2-q22.3	3.08592	101.589	0.00261504	FALSE	1
204591_at	cell adhesion molecule with homology to L1CAM (close homolog of L1)	CHL1		chr3p26.1	3.14948	56.2968	0.00261774	FALSE	1
202755_s_at	glypican 1	GPC1		chr2q35-q37	3.14243	58.9897	0.00262077	FALSE	1
210529_s_at	family with sequence similarity 115, member A /// protein FAM115A-like	FAM115A /// LOC100294033		chr7q35	3.15525	53.5467	0.00263091	FALSE	1
205405_at	sema domain, seven thrombospondin repeats (type 1 and type 1-like), transmembrane domain (TM) and short cytoplasmic domain, (semaphorin) 5A	SEMA5A		chr5p15.2	3.15276	53.8065	0.00264423	FALSE	1
214163_at	heat shock protein family B (small), member 11	HSPB11		chr1p32	3.11015	74.2875	0.00265187	FALSE	1
215446_s_at	lysyl oxidase	LOX		chr5q23.2	3.10539	76.3161	0.00266695	FALSE	1
204077_x_at	ectonucleoside triphosphate diphosphohydrolase 4	ENTPD4		chr8p21.3	3.15993	50.2946	0.00267109	FALSE	1
205967_at	histone cluster 1, H4a /// histone cluster 1, H4b /// histone cluster 1, H4c /// histone cluster 1, H4d /// histone cluster 1, H4e /// histone cluster 1, H4f /// histone cluster 1, H4h /// histone cluster 1, H4i /// histone cluster 1, H4j /// histone cluster 1, H4k /// histone cluster 1, H4l /// histone cluster 2, H4a /// histone cluster 2, H4b /// histone cluster 4, H4	HIST1H4A /// HIST1H4B /// HIST1H4C /// HIST1H4D /// HIST1H4E /// HIST1H4F /// HIST1H4H /// HIST1H4I /// HIST1H4J /// HIST1H4K /// HIST1H4L /// HIST2H4A /// HIST2H4B /// HIST4H4		chr12p12.3 /// chr1q21 /// chr1q21.2 /// chr6p21.33 /// chr6p22.1	3.16844	46.7738	0.00270051	FALSE	1
200095_x_at	ribosomal protein S10	RPS10		chr6p21.31	3.15321	50.3621	0.00272111	FALSE	1
213009_s_at	tripartite motif containing 37	TRIM37		chr17q23.2	3.15316	49.3832	0.00274663	FALSE	1
206542_s_at	SWI/SNF related, matrix associated, actin dependent regulator of chromatin, subfamily a, member 2	SMARCA2		chr9p22.3	3.1463	51.4176	0.00274909	FALSE	1
206107_at	regulator of G-protein signaling 11	RGS11		chr16p13.3	3.13603	54.5412	0.0027586	FALSE	1
213556_at	phospholipase A2 inhibitor and LY6/PLAUR domain containing	PINLYP		chr19q13.31	3.11697	62.5011	0.00276038	FALSE	1
207526_s_at	interleukin 1 receptor-like 1	IL1RL1		chr2q12	3.14511	51.2153	0.00276335	FALSE	1
200699_at	KDEL (Lys-Asp-Glu-Leu) endoplasmic reticulum protein retention receptor 2	KDELR2		chr7p22.1	3.14297	51.6597	0.00276945	FALSE	1
202090_s_at	transmembrane protein 54 /// ubiquinol-cytochrome c reductase, complex III subunit XI	TMEM54 /// UQCR11		chr19p13.3 /// chr1p35-p34	3.13372	53.7534	0.00279448	FALSE	1
202282_at	hydroxysteroid (17-beta) dehydrogenase 10	HSD17B10		chrXp11.2	3.13454	52.2025	0.00282391	FALSE	1
206919_at	ELK4, ETS-domain protein (SRF accessory protein 1)	ELK4		chr1q32	3.09043	69.3828	0.00287591	FALSE	1
214693_x_at	neuroblastoma breakpoint family member 21-like /// neuroblastoma breakpoint family member 20-like /// neuroblastoma breakpoint family member 20-like /// neuroblastoma breakpoint family member 20-like /// neuroblastoma breakpoint family, member 10 /// neuroblastoma breakpoint family, member 12 /// neuroblastoma breakpoint family, member 9	LOC101059961 /// LOC101060202 /// LOC101060362 /// LOC101060684 /// NBPF10 /// NBPF12 /// NBPF9		chr1q21 /// chr1q21.1	3.13883	48.4351	0.00288691	FALSE	1
219306_at	kinesin family member 15	KIF15		chr3p21.31	3.12733	51.8188	0.00289212	FALSE	1
210177_at	tripartite motif containing 15	TRIM15		chr6p21.3	3.12392	52.6728	0.00289954	FALSE	1
217548_at	---	---		---	3.13118	50.0874	0.00290465	FALSE	1
204561_x_at	apolipoprotein C-II /// apolipoprotein C-IV /// APOC4-APOC2 readthrough	APOC2 /// APOC4 /// APOC4-APOC2		chr19q /// chr19q13.2	3.11901	52.5228	0.00294425	FALSE	1
213207_s_at	golgi SNAP receptor complex member 2	GOSR2		chr17q21	3.12943	49.022	0.00294808	FALSE	1
214505_s_at	four and a half LIM domains 1	FHL1		chrXq26	3.12723	49.631	0.00294968	FALSE	1
211203_s_at	contactin 1	CNTN1		chr12q11-q12	3.11426	53.5111	0.00296068	FALSE	1
217819_at	golgin A7	GOLGA7		chr8p11.21	3.1337	47.2636	0.00296332	FALSE	1
209945_s_at	glycogen synthase kinase 3 beta	GSK3B		chr3q13.3	3.12667	48.8331	0.00297647	FALSE	1
212636_at	QKI, KH domain containing, RNA binding	QKI		chr6q26	3.11077	53.7685	0.00298432	FALSE	1
208637_x_at	actinin, alpha 1	ACTN1		chr14q24|14q22-q24	3.10056	56.1861	0.00301784	FALSE	1
206850_at	RAS-like, family 10, member A	RASL10A		chr22q12.2	3.11761	49.7336	0.00302835	FALSE	1
210257_x_at	cullin 4B	CUL4B		chrXq23	3.11802	49.531	0.00303045	FALSE	1
209984_at	lysine (K)-specific demethylase 4C	KDM4C		chr9p24.1	3.11923	49.1374	0.00303105	FALSE	1
207150_at	solute carrier family 18 (vesicular acetylcholine), member 3	SLC18A3		chr10q11.2	3.08422	62.0115	0.00304625	FALSE	1
208723_at	ubiquitin specific peptidase 11	USP11		chrXp11.23	3.10274	53.8914	0.00305077	FALSE	1
210563_x_at	CASP8 and FADD-like apoptosis regulator	CFLAR		chr2q33-q34	3.11255	49.552	0.00307712	FALSE	1
204157_s_at	SIK family kinase 3	SIK3		chr11q23.3	3.10375	52.401	0.00307827	FALSE	1
219982_s_at	small EDRK-rich factor 1A (telomeric) /// small EDRK-rich factor 1B (centromeric)	SERF1A /// SERF1B		chr5q13 /// chr5q13.2	3.105	51.3618	0.00309403	FALSE	1
218868_at	ARP3 actin-related protein 3 homolog B (yeast)	ACTR3B		chr7q36.1	3.09447	54.4278	0.00311105	FALSE	1
216185_at	fucosyltransferase 9 (alpha (1,3) fucosyltransferase)	FUT9		chr6q16	3.10728	49.9694	0.00311153	FALSE	1
209087_x_at	melanoma cell adhesion molecule	MCAM		chr11q23.3	3.10993	49.0625	0.00311392	FALSE	1
207101_at	vesicle-associated membrane protein 1 (synaptobrevin 1)	VAMP1		chr12p	3.10023	51.8342	0.00312382	FALSE	1
206072_at	urocortin	UCN		chr2p23-p21	3.10144	50.8322	0.00313959	FALSE	1
222094_at	sulfotransferase 1A3/1A4-like /// structure-specific endonuclease subunit SLX1-like /// SLX1 structure-specific endonuclease subunit homolog A (S. cerevisiae) /// SLX1A-SULT1A3 readthrough (NMD candidate) /// SLX1 structure-specific endonuclease subunit homolog B (S. cerevisiae) /// sulfotransferase family, cytosolic, 1A, phenol-preferring, member 3 /// sulfotransferase family, cytosolic, 1A, phe…	LOC101060714 /// LOC101060729 /// SLX1A /// SLX1A-SULT1A3 /// SLX1B /// SULT1A3 /// SULT1A4		chr16p /// chr16p11.2	3.09405	53.3415	0.00314084	FALSE	1
AFFX-r2-Bs-thr-3_s_at	---	---		---	3.1016	50.7248	0.00314106	FALSE	1
201515_s_at	translin	TSN		chr2q21.1	3.10028	50.9807	0.00314591	FALSE	1
219592_at	microcephalin 1	MCPH1		chr8p23.1	3.06009	69.0488	0.00314974	FALSE	1
213709_at	basic helix-loop-helix domain containing, class B, 9	BHLHB9		chrXq23	3.09226	52.8096	0.00317018	FALSE	1
207724_s_at	spastin	SPAST		chr2p24-p21	3.0859	54.9729	0.0031753	FALSE	1
206015_s_at	forkhead box J3	FOXJ3		chr1p34.2	3.09685	50.2306	0.00319726	FALSE	1
207408_at	solute carrier family 22, member 14	SLC22A14		chr3p21.3	3.10579	47.3802	0.00320126	FALSE	1
201674_s_at	A kinase (PRKA) anchor protein 1	AKAP1		chr17q22	3.08747	52.6738	0.00321722	FALSE	1
208200_at	interleukin 1, alpha	IL1A		chr2q14	3.07959	55.583	0.00321883	FALSE	1
211702_s_at	ubiquitin specific peptidase 32	USP32		chr17q23.3	3.10043	47.1563	0.00325682	FALSE	1
220772_at	blepharophimosis, epicanthus inversus and ptosis, candidate 1 (non-protein coding)	BPESC1		chr3q23	3.02752	84.6398	0.00326719	FALSE	1
216095_x_at	myotubularin related protein 1	MTMR1		chrXq28	3.09172	49.0006	0.00327963	FALSE	1
91682_at	---	---		---	3.07107	55.8094	0.00329299	FALSE	1
210261_at	potassium channel, subfamily K, member 2	KCNK2		chr1q41	3.02635	83.0226	0.00329539	FALSE	1
210355_at	parathyroid hormone-like hormone	PTHLH		chr12p12.1-p11.2	3.0428	67.8853	0.00333153	FALSE	1
216767_at	---	---		---	3.08136	49.4134	0.00336409	FALSE	1
221313_at	G protein-coupled receptor 52	GPR52		chr1q24	3.07998	49.8013	0.00336564	FALSE	1
212858_at	progestin and adipoQ receptor family member IV	PAQR4		chr16p13.3	3.07639	50.8632	0.00336917	FALSE	1
202066_at	protein tyrosine phosphatase, receptor type, f polypeptide (PTPRF), interacting protein (liprin), alpha 1	PPFIA1		chr11q13.3	3.06484	54.6144	0.00338082	FALSE	1
205605_at	homeobox D9	HOXD9		chr2q31.1	3.05801	57.3146	0.00338344	FALSE	1
213875_x_at	chromosome 6 open reading frame 62	C6orf62		chr6p22.3	3.07838	49.6988	0.00338389	FALSE	1
209651_at	transforming growth factor beta 1 induced transcript 1	TGFB1I1		chr16p11.2	3.08073	48.3841	0.00340152	FALSE	1
204818_at	hydroxysteroid (17-beta) dehydrogenase 2	HSD17B2		chr16q24.1-q24.2	3.04018	65.0877	0.00340393	FALSE	1
215497_s_at	WD and tetratricopeptide repeats 1	WDTC1		chr1p36.11	3.08097	48.1817	0.00340555	FALSE	1
40016_g_at	microtubule associated serine/threonine kinase family member 4	MAST4		chr5q12.3	3.07374	50.4362	0.00340661	FALSE	1
205207_at	interleukin 6 (interferon, beta 2)	IL6		chr7p21	3.04859	56.5758	0.0034929	FALSE	1
220051_at	protease, serine, 21 (testisin)	PRSS21		chr16p13.3	3.02813	65.279	0.00352157	FALSE	1
213590_at	solute carrier family 16, member 5 (monocarboxylic acid transporter 6)	SLC16A5		chr17q25.1	3.04918	54.8123	0.00352975	FALSE	1
217517_x_at	SRSF protein kinase 2	SRPK2		chr7q22-q31.1	3.02434	65.3246	0.00355953	FALSE	1
211977_at	G protein-coupled receptor 107	GPR107		chr9q34.11	3.05734	50.6474	0.00356118	FALSE	1
208370_s_at	regulator of calcineurin 1	RCAN1		chr21q22.12	3.03296	59.3879	0.00358772	FALSE	1
212599_at	autism susceptibility candidate 2	AUTS2		chr7q11.22	3.04834	52.7472	0.00359229	FALSE	1
213501_at	acyl-CoA oxidase 1, palmitoyl	ACOX1		chr17q25.1	3.05037	50.5353	0.00363499	FALSE	1
200025_s_at	ribosomal protein L27	RPL27		chr17q21	3.05534	48.8227	0.0036374	FALSE	1
214270_s_at	microtubule-associated protein, RP/EB family, member 3	MAPRE3		chr2p23.3-p23.1	3.05923	47.3405	0.00364698	FALSE	1
216643_at	---	---		---	3.03246	56.8913	0.00364949	FALSE	1
216345_at	zinc finger, SWIM-type containing 8	ZSWIM8		chr10q22.2	3.05066	48.967	0.00368062	FALSE	1
217646_at	surfeit 1	SURF1		chr9q34.2	3.0449	50.3882	0.00369559	FALSE	1
209106_at	nuclear receptor coactivator 1	NCOA1		chr2p23	3.04529	49.9692	0.00370437	FALSE	1
210702_s_at	prostaglandin I2 (prostacyclin) synthase	PTGIS		chr20q13.13	3.0018	70.6949	0.00370725	FALSE	1
205374_at	sarcolipin	SLN		chr11q22-q23	3.02653	56.6073	0.00371844	FALSE	1
205694_at	tyrosinase-related protein 1	TYRP1		chr9p23	3.03822	51.9123	0.00371993	FALSE	1
210230_at	---	---		---	3.02264	57.7824	0.0037317	FALSE	1
206272_at	RAB4A, member RAS oncogene family /// S-phase response (cyclin related)	RAB4A /// SPHAR		chr1q42-q43 /// chr1q42.13	3.0272	55.7008	0.00373383	FALSE	1
214634_at	histone cluster 1, H4a /// histone cluster 1, H4b /// histone cluster 1, H4c /// histone cluster 1, H4d /// histone cluster 1, H4e /// histone cluster 1, H4f /// histone cluster 1, H4h /// histone cluster 1, H4i /// histone cluster 1, H4j /// histone cluster 1, H4k /// histone cluster 1, H4l /// histone cluster 2, H4a /// histone cluster 2, H4b /// histone cluster 4, H4	HIST1H4A /// HIST1H4B /// HIST1H4C /// HIST1H4D /// HIST1H4E /// HIST1H4F /// HIST1H4H /// HIST1H4I /// HIST1H4J /// HIST1H4K /// HIST1H4L /// HIST2H4A /// HIST2H4B /// HIST4H4		chr12p12.3 /// chr1q21 /// chr1q21.2 /// chr6p21.33 /// chr6p22.1	3.04597	48.2344	0.00375326	FALSE	1
201292_at	topoisomerase (DNA) II alpha 170kDa	TOP2A		chr17q21-q22	3.04009	48.4405	0.00380816	FALSE	1
44696_at	TBC1 domain family, member 13	TBC1D13		chr9q34.11	3.02997	51.5242	0.00381864	FALSE	1
210392_x_at	nuclear receptor subfamily 6, group A, member 1	NR6A1		chr9q33.3	3.01115	58.7731	0.00383233	FALSE	1
209029_at	COP9 signalosome subunit 7A	COPS7A		chr12p13.31	3.02183	53.3401	0.003854	FALSE	1
212238_at	additional sex combs like 1 (Drosophila)	ASXL1		chr20q11	3.0213	52.6981	0.00387798	FALSE	1
207525_s_at	GIPC PDZ domain containing family, member 1	GIPC1		chr19p13.1	3.02936	49.5263	0.00388731	FALSE	1
219400_at	contactin associated protein 1	CNTNAP1		chr17q21	3.0317	48.7055	0.00388901	FALSE	1
218500_at	thioesterase superfamily member 6	THEM6		chr8q24.3	3.02579	50.5618	0.00389304	FALSE	1
214277_at	cytochrome c oxidase assembly homolog 11 (yeast)	COX11		chr17q22	3.005	57.375	0.00393348	FALSE	1
209283_at	crystallin, alpha B	CRYAB		chr11q22.3-q23.1	3.01278	53.312	0.00395407	FALSE	1
215704_at	filaggrin	FLG		chr1q21.3	2.98572	66.0309	0.00396543	FALSE	1
203909_at	solute carrier family 9, subfamily A (NHE6, cation proton antiporter 6), member 6	SLC9A6		chrXq26.3	3.01061	53.4088	0.00397558	FALSE	1
213671_s_at	methionyl-tRNA synthetase	MARS		chr12q13	2.99118	62.1925	0.00397946	FALSE	1
202454_s_at	v-erb-b2 erythroblastic leukemia viral oncogene homolog 3 (avian)	ERBB3		chr12q13	2.99188	60.9261	0.00399883	FALSE	1
201812_s_at	chromosome 4 open reading frame 46 /// translocase of outer mitochondrial membrane 7 homolog (yeast)	C4orf46 /// TOMM7		chr4q32.1 /// chr7p15.3	3.00218	55.8527	0.00400365	FALSE	1
209076_s_at	WD repeat domain 45B	WDR45B		chr17q25.3	3.0175	49.251	0.00402685	FALSE	1
209000_s_at	septin 8	2008-09-01		chr5q31	3.01103	50.974	0.00404363	FALSE	1
211179_at	uncharacterized LOC100506403 /// runt-related transcription factor 1	LOC100506403 /// RUNX1		chr21q22.3	2.99362	57.7931	0.00405187	FALSE	1
209683_at	family with sequence similarity 49, member A	FAM49A		chr2p24.2	3.0081	50.9595	0.00407722	FALSE	1
222267_at	transmembrane protein 209	TMEM209		chr7q32.2	3.01504	48.5273	0.00407933	FALSE	1
202315_s_at	breakpoint cluster region	BCR		chr22q11.23	3.00226	52.9656	0.00408273	FALSE	1
204448_s_at	phosducin-like	PDCL		chr9q12-q13	3.0109	49.6738	0.00408712	FALSE	1
216428_x_at	killer cell immunoglobulin-like receptor, three domains, X1	KIR3DX1		chr19q13.42	3.0175	47.4615	0.00408951	FALSE	1
201860_s_at	plasminogen activator, tissue	PLAT		chr8p12	2.99186	56.8639	0.00409545	FALSE	1
209623_at	methylcrotonoyl-CoA carboxylase 2 (beta)	MCCC2		chr5q12-q13	3.00795	50.2692	0.00410105	FALSE	1
210344_at	oxysterol binding protein-like 7	OSBPL7		chr17q21	3.00051	52.893	0.00410493	FALSE	1
213898_at	RNA binding protein, fox-1 homolog (C. elegans) 2	RBFOX2		chr22q13.1	3.00146	52.0973	0.00411784	FALSE	1
209721_s_at	intermediate filament family orphan 1	IFFO1		chr12p13.3	2.99958	52.5974	0.00412443	FALSE	1
220574_at	sema domain, transmembrane domain (TM), and cytoplasmic domain, (semaphorin) 6D	SEMA6D		chr15q21.1	3.00668	49.8057	0.00413095	FALSE	1
209735_at	ATP-binding cassette, sub-family G (WHITE), member 2	ABCG2		chr4q22	2.99944	52.1379	0.00413984	FALSE	1
210423_s_at	solute carrier family 11 (proton-coupled divalent metal ion transporters), member 1	SLC11A1		chr2q35	3.00237	50.6045	0.00415424	FALSE	1
201208_s_at	tumor necrosis factor, alpha-induced protein 1 (endothelial)	TNFAIP1		chr17q22-q23	2.99132	51.6311	0.00425063	FALSE	1
211550_at	epidermal growth factor receptor	EGFR		chr7p12	2.95412	70.9287	0.00425169	FALSE	1
204897_at	prostaglandin E receptor 4 (subtype EP4)	PTGER4		chr5p13.1	3.00014	48.4371	0.00425419	FALSE	1
221197_s_at	choline O-acetyltransferase	CHAT		chr10q11.2	2.98673	52.3199	0.00428371	FALSE	1
213785_at	importin 9	IPO9		chr1q32.1	2.97995	54.0877	0.004312	FALSE	1
202803_s_at	integrin, beta 2 (complement component 3 receptor 3 and 4 subunit)	ITGB2		chr21q22.3	2.98386	50.2104	0.00438672	FALSE	1
215617_at	spermatogenesis associated, serine-rich 2-like	SPATS2L		chr2q33.1	2.95616	60.6915	0.00443134	FALSE	1
214168_s_at	tight junction protein 1	TJP1		chr15q13	2.98893	47.2093	0.00443397	FALSE	1
217610_at	speedy/RINGO cell cycle regulator family member E2	SPDYE2		chr7q22.1	2.97861	50.5338	0.00443993	FALSE	1
200727_s_at	ARP2 actin-related protein 2 homolog (yeast)	ACTR2		chr2p14	2.98244	48.6711	0.00445834	FALSE	1
202589_at	thymidylate synthetase	TYMS		chr18p11.32	2.97315	50.8724	0.00449604	FALSE	1
203144_s_at	KIAA0040	KIAA0040		chr1q24-q25	2.96737	52.7727	0.00450645	FALSE	1
210151_s_at	dual-specificity tyrosine-(Y)-phosphorylation regulated kinase 3	DYRK3		chr1q32.1	2.97795	48.688	0.00451317	FALSE	1
201032_at	bladder cancer associated protein	BLCAP		chr20q11.23	2.96989	50.3164	0.00455584	FALSE	1
203957_at	E2F transcription factor 6	E2F6		chr2p25.1	2.97311	49.1765	0.00455584	FALSE	1
204513_s_at	engulfment and cell motility 1	ELMO1		chr7p14.1	2.96195	51.7532	0.00460788	FALSE	1
217249_x_at	cytochrome c oxidase subunit VIIa polypeptide 2 (liver) pseudogene 2 /// NULL	COX7A2P2 /// COX7A2P2		---	2.95898	52.2564	0.00462932	FALSE	1
221303_at	protocadherin beta 1	PCDHB1		chr5q31	2.94836	55.9883	0.00465286	FALSE	1
221412_at	vomeronasal 1 receptor 1	VN1R1		chr19q13.4	2.95555	52.2638	0.00467334	FALSE	1
221623_at	brevican	BCAN		chr1q31	2.93612	59.6549	0.00471501	FALSE	1
217225_x_at	nodal modulator 1-like /// NODAL modulator 1 /// NODAL modulator 2 /// NODAL modulator 3	LOC101060373 /// NOMO1 /// NOMO2 /// NOMO3		chr16p12.3 /// chr16p13 /// chr16p13.11	2.94883	52.8558	0.00474174	FALSE	1
202031_s_at	WD repeat domain, phosphoinositide interacting 2	WIPI2		chr7p22.1	2.95289	50.0996	0.0047823	FALSE	1
220804_s_at	tumor protein p73	TP73		chr1p36.3	2.94329	53.7462	0.00478659	FALSE	1
207940_x_at	cannabinoid receptor 1 (brain)	CNR1		chr6q14-q15	2.93645	55.4493	0.00482598	FALSE	1
217944_at	protein O-linked mannose beta1,2-N-acetylglucosaminyltransferase	POMGNT1		chr1p34.1	2.95149	49.0907	0.00483801	FALSE	1
211701_s_at	trophinin	TRO		chrXp11.22-p11.21	2.94003	52.933	0.00485623	FALSE	1
201657_at	ADP-ribosylation factor-like 1	ARL1		chr12q23.2	2.93837	52.7746	0.00488381	FALSE	1
221881_s_at	chloride intracellular channel 4	CLIC4		chr1p36.11	2.94512	50.1233	0.00488473	FALSE	1
203662_s_at	tropomodulin 1	TMOD1		chr9q22.3	2.91488	64.0087	0.00489834	FALSE	1
207896_s_at	deleted in lung and esophageal cancer 1	DLEC1		chr3p21.3	2.93706	52.077	0.00492486	FALSE	1
210054_at	HAUS augmin-like complex, subunit 3	HAUS3		chr4p16.3	2.94279	49.679	0.00493258	FALSE	1
202972_s_at	family with sequence similarity 13, member A	FAM13A		chr4q22.1	2.9448	48.808	0.00493841	FALSE	1
205716_at	solute carrier family 25, member 40	SLC25A40		chr7q21.12	2.94702	47.4765	0.00496135	FALSE	1
216313_at	protocadherin beta 17 pseudogene	PCDHB17		chr5q31	2.86978	105.699	0.00496168	FALSE	1
213851_at	transmembrane protein 110	TMEM110		chr3p21.1	2.92625	54.6473	0.00498947	FALSE	1
206282_at	neuronal differentiation 1	NEUROD1		chr2q32	2.93457	51.1554	0.00499086	FALSE	1
40148_at	amyloid beta (A4) precursor protein-binding, family B, member 2	APBB2		chr4p13	2.91832	57.2411	0.00502235	FALSE	1
203763_at	dynein, cytoplasmic 2, light intermediate chain 1	DYNC2LI1		chr2p25.1-p24.1	2.94125	47.6691	0.00503217	FALSE	1
201049_s_at	ribosomal protein S18	RPS18		chr6p21.3	2.9409	47.4555	0.00504577	FALSE	1
219103_at	ArfGAP with SH3 domain, ankyrin repeat and PH domain 3	ASAP3		chr1p36.12	2.92807	51.8937	0.0050549	FALSE	1
211071_s_at	myeloid/lymphoid or mixed-lineage leukemia (trithorax homolog, Drosophila); translocated to, 11	MLLT11		chr1q21	2.93659	48.4443	0.00506494	FALSE	1
214513_s_at	cAMP responsive element binding protein 1	CREB1		chr2q34	2.93396	49.0518	0.00507754	FALSE	1
211978_x_at	peptidyl-prolyl cis-trans isomerase A-like /// peptidylprolyl isomerase A (cyclophilin A)	LOC101060363 /// PPIA		chr7p13	2.92309	52.5492	0.005102	FALSE	1
214799_at	neurofascin	NFASC		chr1q32.1	2.91959	53.8439	0.00510811	FALSE	1
209301_at	carbonic anhydrase II	CA2		chr8q22	2.92731	50.4699	0.00511644	FALSE	1
214446_at	elongation factor, RNA polymerase II, 2	ELL2		chr5q15	2.92745	50.0627	0.00512972	FALSE	1
206278_at	platelet-activating factor receptor	PTAFR		chr1p35-p34.3	2.91183	54.0786	0.00521112	FALSE	1
217037_at	---	---		---	2.89458	62.2718	0.00522838	FALSE	1
219746_at	D4, zinc and double PHD fingers, family 3	DPF3		chr14q24.2	2.90497	55.9321	0.00525164	FALSE	1
212762_s_at	transcription factor 7-like 2 (T-cell specific, HMG-box)	TCF7L2		chr10q25.3	2.91381	51.7918	0.00526061	FALSE	1
211844_s_at	neuropilin 2	NRP2		chr2q33.3	2.87834	71.8089	0.00526276	FALSE	1
221706_s_at	unconventional SNARE in the ER 1 homolog (S. cerevisiae)	USE1		chr19p13.11	2.90884	51.8898	0.00532941	FALSE	1
211421_s_at	ret proto-oncogene	RET		chr10q11.2	2.90314	54.2149	0.00533308	FALSE	1
216430_x_at	immunoglobulin lambda variable 1-44	IGLV1-44		chr22q11.2	2.89137	59.9923	0.00533483	FALSE	1
203569_s_at	oral-facial-digital syndrome 1	OFD1		chrXp22	2.91532	49.0856	0.00534109	FALSE	1
219492_at	cysteine-rich hydrophobic domain 2	CHIC2		chr4q11	2.88863	61.1872	0.00534401	FALSE	1
221186_at	uncharacterized LOC100131532	LOC100131532		---	2.90621	52.3414	0.0053518	FALSE	1
212403_at	ubiquitin protein ligase E3B	UBE3B		chr12q24.11	2.91589	48.5269	0.00535552	FALSE	1
203405_at	proteasome (prosome, macropain) assembly chaperone 1	PSMG1		chr21q22.3	2.90233	53.7463	0.00536056	FALSE	1
211717_at	ankyrin repeat domain 40	ANKRD40		chr17q21.33	2.90816	50.5863	0.00538745	FALSE	1
216894_x_at	cyclin-dependent kinase inhibitor 1C (p57, Kip2)	CDKN1C		chr11p15.5	2.91052	49.3352	0.00540142	FALSE	1
204392_at	calcium/calmodulin-dependent protein kinase I	CAMK1		chr3p25.3	2.90189	51.8948	0.0054317	FALSE	1
217655_at	uncharacterized LOC100127972	LOC100127972		chr19q13.12	2.88741	58.4085	0.00543825	FALSE	1
221831_at	leucine zipper protein 1	LUZP1		chr1p36	2.9082	49.1928	0.00544132	FALSE	1
203093_s_at	translocase of inner mitochondrial membrane 44 homolog (yeast)	TIMM44		chr19p13.3-p13.2	2.90597	49.4312	0.00546486	FALSE	1
207267_s_at	ripply3 homolog (zebrafish)	RIPPLY3		chr21q22.2	2.86083	74.5366	0.00547955	FALSE	1
216235_s_at	endothelin receptor type A	EDNRA		chr4q31.22	2.87267	65.5109	0.00547973	FALSE	1
203283_s_at	heparan sulfate 2-O-sulfotransferase 1	HS2ST1		chr1p22.3	2.8822	59.6233	0.00548297	FALSE	1
220135_s_at	solute carrier family 7 (glycoprotein-associated amino acid transporter light chain, bo,+ system), member 9	SLC7A9		chr19q13.1	2.86097	74.0551	0.00548608	FALSE	1
221832_s_at	leucine zipper protein 1	LUZP1		chr1p36	2.90461	49.0465	0.00550066	FALSE	1
215426_at	zinc finger, CCHC domain containing 14	ZCCHC14		chr16q24.2	2.86548	64.8694	0.00560651	FALSE	1
217329_x_at	cytochrome c oxidase subunit VIIb pseudogene 1 /// NULL	COX7BP1 /// COX7BP1		---	2.89727	48.4897	0.00563473	FALSE	1
207308_at	solute carrier organic anion transporter family, member 1A2	SLCO1A2		chr12p12	2.89609	48.3449	0.00565903	FALSE	1
201443_s_at	ATPase, H+ transporting, lysosomal accessory protein 2	ATP6AP2		chrXp11.4	2.89737	47.6674	0.00566872	FALSE	1
201322_at	ATP synthase, H+ transporting, mitochondrial F1 complex, beta polypeptide	ATP5B		chr12q13.13	2.89375	48.5156	0.00568767	FALSE	1
220212_s_at	thyroid adenoma associated	THADA		chr2p21	2.88668	50.0062	0.00573555	FALSE	1
209663_s_at	integrin, alpha 7	ITGA7		chr12q13	2.87229	55.993	0.00574544	FALSE	1
214632_at	neuropilin 2	NRP2		chr2q33.3	2.86345	58.9078	0.00579641	FALSE	1
205180_s_at	ADAM metallopeptidase domain 8	ADAM8		chr10q26.3	2.86197	58.9043	0.00582025	FALSE	1
211700_s_at	trophinin	TRO		chrXp11.22-p11.21	2.88166	49.6313	0.00582964	FALSE	1
201534_s_at	ubiquitin-like 3	UBL3		chr13q12-q13	2.87384	52.1639	0.00585414	FALSE	1
217455_s_at	somatostatin receptor 2	SSTR2		chr17q24	2.86865	53.967	0.00587182	FALSE	1
215944_at	NULL /// NULL	OTTHUMG00000009770 /// RP11-170N11.1		---	2.85398	61.3063	0.00588153	FALSE	1
221562_s_at	sirtuin 3	SIRT3		chr11p15.5	2.8721	52.0905	0.00588475	FALSE	1
221261_x_at	melanoma antigen family D, 4 /// melanoma antigen family D, 4B /// small nucleolar RNA, H/ACA box 11D	MAGED4 /// MAGED4B /// SNORA11D		chrXp11 /// chrXp11.22	2.86981	52.6497	0.00590068	FALSE	1
211442_x_at	cytochrome P450, family 3, subfamily A, polypeptide 43	CYP3A43		chr7q21.1	2.85037	62.4271	0.0059104	FALSE	1
203841_x_at	microtubule-associated protein, RP/EB family, member 3	MAPRE3		chr2p23.3-p23.1	2.88087	47.6029	0.00592984	FALSE	1
41220_at	septin 9	2009-09-01		chr17q25	2.85376	59.4179	0.00593857	FALSE	1
33767_at	neurofilament, heavy polypeptide	NEFH		chr22q12.2	2.86839	51.7408	0.005958	FALSE	1
208455_at	poliovirus receptor-related 1 (herpesvirus entry mediator C)	PVRL1		chr11q23.3	2.86991	50.3907	0.00598666	FALSE	1
217512_at	kininogen 1	KNG1		chr3q27	2.78811	146.41	0.00600601	FALSE	1
39548_at	neuronal PAS domain protein 2	NPAS2		chr2q11.2	2.85068	56.1218	0.00609254	FALSE	1
203518_at	lysosomal trafficking regulator	LYST		chr1q42.1-q42.2	2.84533	58.434	0.00610819	FALSE	1
202642_s_at	transformation/transcription domain-associated protein	TRRAP		chr7q21.2-q22.1	2.86342	49.2155	0.00614246	FALSE	1
217367_s_at	zinc fingers and homeoboxes 3	ZHX3		chr20q12	2.85075	52.9108	0.00620513	FALSE	1
201641_at	bone marrow stromal cell antigen 2	BST2		chr19p13.1	2.84151	57.3992	0.00620533	FALSE	1
212017_at	family with sequence similarity 168, member B	FAM168B		chr2q21.1	2.85498	48.4235	0.00631921	FALSE	1
220474_at	solute carrier family 25 (mitochondrial oxoadipate carrier), member 21	SLC25A21		chr14q11.2	2.82096	65.6195	0.0063275	FALSE	1
219290_x_at	dual adaptor of phosphotyrosine and 3-phosphoinositides	DAPP1		chr4q25-q27	2.84704	51.3131	0.00633075	FALSE	1
200893_at	transformer 2 beta homolog (Drosophila)	TRA2B		chr3q26.2-q27	2.84362	51.3787	0.00638686	FALSE	1
203695_s_at	deafness, autosomal dominant 5	DFNA5		chr7p15	2.84402	50.9791	0.00639623	FALSE	1
200068_s_at	calnexin	CANX		chr5q35	2.83232	56.0733	0.00640791	FALSE	1
209739_s_at	patatin-like phospholipase domain containing 4	PNPLA4		chrXp22.3	2.82368	59.4651	0.00644991	FALSE	1
336_at	thromboxane A2 receptor	TBXA2R		chr19p13.3	2.84378	49.2634	0.00647399	FALSE	1
211832_s_at	MDM2 oncogene, E3 ubiquitin protein ligase	MDM2		chr12q14.3-q15	2.76505	137.05	0.00647582	FALSE	1
211618_s_at	alkaline phosphatase, intestinal	ALPI		chr2q37.1	2.83381	52.76	0.00650296	FALSE	1
202417_at	kelch-like ECH-associated protein 1	KEAP1		chr19p13.2	2.83119	53.8107	0.00650898	FALSE	1
207188_at	cyclin-dependent kinase 3 /// TEN1-CDK3 readthrough (NMD candidate)	CDK3 /// TEN1-CDK3		chr17q /// chr17q25.1	2.84267	48.4275	0.00653133	FALSE	1
213111_at	phosphoinositide kinase, FYVE finger containing	PIKFYVE		chr2q34	2.84507	47.2759	0.00654391	FALSE	1
216347_s_at	protein phosphatase 1, regulatory subunit 13B	PPP1R13B		chr14q32.33	2.83273	50.5973	0.00661046	FALSE	1
45653_at	potassium channel tetramerisation domain containing 13	KCTD13		chr16p11.2	2.83536	48.4012	0.00666172	FALSE	1
218404_at	sorting nexin 10	SNX10		chr7p15.2	2.80841	60.4811	0.0066943	FALSE	1
206342_x_at	iduronate 2-sulfatase	IDS		chrXq28	2.81654	55.8157	0.00669865	FALSE	1
215473_at	---	---		---	2.81103	58.0425	0.00672324	FALSE	1
206474_at	cyclin-dependent kinase 17	CDK17		chr12q23.1	2.8241	51.4822	0.006728	FALSE	1
38918_at	SRY (sex determining region Y)-box 13	SOX13		chr1q32	2.81397	56.31	0.00672822	FALSE	1
220244_at	long intergenic non-protein coding RNA 312	LINC00312		chr3p25.3	2.8312	48.3117	0.00674059	FALSE	1
215884_s_at	ubiquilin 2	UBQLN2		chrXp11.21	2.82634	49.9168	0.00675484	FALSE	1
215648_at	---	---		---	2.81804	52.9764	0.00677775	FALSE	1
202546_at	vesicle-associated membrane protein 8	VAMP8		chr2p12-p11.2	2.82655	49.2214	0.00678235	FALSE	1
203293_s_at	lectin, mannose-binding, 1	LMAN1		chr18q21.3-q22	2.81581	53.196	0.00681004	FALSE	1
220104_at	zinc finger CCCH-type, antiviral 1	ZC3HAV1		chr7q34	2.82011	50.0908	0.00686095	FALSE	1
218642_s_at	coiled-coil-helix-coiled-coil-helix domain containing 7	CHCHD7		chr8q12.1	2.79827	59.3683	0.00691766	FALSE	1
218930_s_at	transmembrane protein 106B	TMEM106B		chr7p21.3	2.81686	48.872	0.00697691	FALSE	1
220238_s_at	kelch-like family member 7	KLHL7		chr7p15.3	2.79953	56.5729	0.00698795	FALSE	1
214846_s_at	alpha-kinase 3	ALPK3		chr15q25.2	2.80306	54.3375	0.00700357	FALSE	1
216724_at	doublecortin-like kinase 2	DCLK2		chr4q31.3	2.80605	52.6473	0.00701398	FALSE	1
201282_at	oxoglutarate (alpha-ketoglutarate) dehydrogenase (lipoamide)	OGDH		chr7p14-p13	2.80655	49.2598	0.00715316	FALSE	1
202931_x_at	bridging integrator 1	BIN1		chr2q14	2.79516	53.7162	0.00717901	FALSE	1
219883_at	testis expressed 40	TEX40		chr11q13.1	2.79959	51.4643	0.00718714	FALSE	1
213101_s_at	ARP3 actin-related protein 3 homolog (yeast)	ACTR3		chr2q14.1	2.80628	48.5709	0.00719137	FALSE	1
217222_at	immunoglobulin heavy constant gamma 1 (G1m marker)	IGHG1		chr14q32.33	2.79551	52.8818	0.00720593	FALSE	1
212310_at	melanoma inhibitory activity family, member 3	MIA3		chr1q41	2.79959	50.0654	0.00724959	FALSE	1
209098_s_at	jagged 1	JAG1		chr20p12.1-p11.23	2.77888	60.5289	0.00725536	FALSE	1
208800_at	signal recognition particle 72kDa	SRP72		chr4q11	2.78264	55.154	0.00736828	FALSE	1
219025_at	CD248 molecule, endosialin	CD248		chr11q13	2.78502	53.4018	0.00739036	FALSE	1
210337_s_at	ATP citrate lyase	ACLY		chr17q21.2	2.79584	48.2655	0.007409	FALSE	1
205439_at	glutathione S-transferase theta 2	GSTT2		chr22q11.23	2.78417	53.054	0.00742165	FALSE	1
216813_at	---	---		---	2.7875	51.149	0.00743762	FALSE	1
206022_at	Norrie disease (pseudoglioma)	NDP		chrXp11.4	2.78494	50.8582	0.00750166	FALSE	1
210775_x_at	caspase 9, apoptosis-related cysteine peptidase	CASP9		chr1p36.21	2.77787	52.7752	0.0075599	FALSE	1
215920_s_at	nuclear pore complex interacting protein family, member B3 /// pyridoxal-dependent decarboxylase domain containing 2, pseudogene	NPIPB3 /// PDXDC2P		chr16p12.2 /// chr16q22.1	2.78772	48.2346	0.00757201	FALSE	1
205575_at	complement component 1, q subcomponent-like 1	C1QL1		chr17q21	2.73753	81.8059	0.00759296	FALSE	1
219714_s_at	calcium channel, voltage-dependent, alpha 2/delta subunit 3	CACNA2D3		chr3p21.1	2.78382	49.0635	0.00760919	FALSE	1
210715_s_at	serine peptidase inhibitor, Kunitz type, 2	SPINT2		chr19q13.1	2.76531	57.9471	0.00761546	FALSE	1
220552_at	transient receptor potential cation channel, subfamily C, member 5	TRPC5		chrXq23	2.74414	73.084	0.00762857	FALSE	1
219867_at	chondrolectin	CHODL		chr21q11.2	2.74105	74.9853	0.00765216	FALSE	1
220967_s_at	zinc finger protein 696	ZNF696		chr8q24.3	2.77743	50.805	0.00765588	FALSE	1
220015_at	castor zinc finger 1	CASZ1		chr1p36.22	2.78185	48.0826	0.0076985	FALSE	1
201207_at	tumor necrosis factor, alpha-induced protein 1 (endothelial)	TNFAIP1		chr17q22-q23	2.77961	48.7233	0.0077116	FALSE	1
205336_at	parvalbumin	PVALB		chr22q13.1	2.77527	48.8998	0.00779184	FALSE	1
208905_at	cytochrome c, somatic	CYCS		chr7p15.3	2.76469	53.1544	0.00781486	FALSE	1
213895_at	epithelial membrane protein 1	EMP1		chr12p12.3	2.75802	56.5491	0.00781838	FALSE	1
210508_s_at	potassium voltage-gated channel, KQT-like subfamily, member 2	KCNQ2		chr20q13.3	2.74979	61.4016	0.00782311	FALSE	1
212521_s_at	phosphodiesterase 8A	PDE8A		chr15q25.3	2.76506	52.5246	0.00783417	FALSE	1
216122_at	---	---		---	2.75701	56.524	0.00784053	FALSE	1
207417_s_at	zinc finger protein 177 /// ZNF559-ZNF177 readthrough	ZNF177 /// ZNF559-ZNF177		chr19p /// chr19p13.2	2.75599	56.9734	0.00784523	FALSE	1
208266_at	chromosome 8 open reading frame 17	C8orf17		chr8q24.3	2.75141	59.4561	0.00785343	FALSE	1
200639_s_at	tyrosine 3-monooxygenase/tryptophan 5-monooxygenase activation protein, zeta polypeptide	YWHAZ		chr8q23.1	2.7738	47.9519	0.00787097	FALSE	1
219522_at	four jointed box 1 (Drosophila)	FJX1		chr11p13	2.75602	55.8652	0.00788673	FALSE	1
201481_s_at	phosphorylase, glycogen; brain	PYGB		chr20p11.21	2.76191	52.771	0.00788957	FALSE	1
AFFX-BioDn-3_at	---	---		---	2.75812	54.6763	0.00788963	FALSE	1
214940_s_at	smg-6 homolog, nonsense mediated mRNA decay factor (C. elegans)	SMG6		chr17p13.3	2.76774	49.5944	0.007914	FALSE	1
215288_at	transient receptor potential cation channel, subfamily C, member 2, pseudogene	TRPC2		chr11p15.4-p15.3	2.74714	60.1988	0.00791907	FALSE	1
209086_x_at	melanoma cell adhesion molecule	MCAM		chr11q23.3	2.76462	50.6784	0.0079275	FALSE	1
204873_at	peroxisomal biogenesis factor 1	PEX1		chr7q21.2	2.75626	54.3432	0.0079426	FALSE	1
203303_at	dynein, light chain, Tctex-type 3	DYNLT3		chrXp21	2.73969	62.6985	0.00799863	FALSE	1
208599_at	HECT, UBA and WWE domain containing 1, E3 ubiquitin protein ligase	HUWE1		chrXp11.22	2.74148	61.2912	0.00800496	FALSE	1
204528_s_at	nucleosome assembly protein 1-like 1	NAP1L1		chr12q21.2	2.76249	49.9819	0.00800585	FALSE	1
210111_s_at	kelch domain containing 10	KLHDC10		chr7q32.2	2.7553	51.9369	0.00806719	FALSE	1
221939_at	Yip1 domain family, member 2	YIPF2		chr19p13.2	2.76403	47.8173	0.00808372	FALSE	1
201195_s_at	solute carrier family 7 (amino acid transporter light chain, L system), member 5	SLC7A5		chr16q24.3	2.73096	65.9735	0.00809198	FALSE	1
216383_at	ribosomal protein L18a pseudogene 16 /// NULL	RPL18AP16 /// RPL18AP16		---	2.76428	47.4954	0.00809572	FALSE	1
213419_at	amyloid beta (A4) precursor protein-binding, family B, member 2	APBB2		chr4p13	2.74879	54.3067	0.00810448	FALSE	1
204516_at	ataxin 7	ATXN7		chr3p21.1-p12	2.75224	50.2789	0.00821151	FALSE	1
205199_at	carbonic anhydrase IX	CA9		chr9p13.3	2.73942	56.2109	0.00823189	FALSE	1
219777_at	GTPase, IMAP family member 6	GIMAP6		---	2.75515	48.3076	0.00824855	FALSE	1
216170_at	---	---		---	2.72268	66.6328	0.00825739	FALSE	1
214682_at	polycystic kidney disease 1 (autosomal dominant) pseudogene 1	PKD1P1		chr16p13.11	2.74746	51.4045	0.00826181	FALSE	1
205822_s_at	3-hydroxy-3-methylglutaryl-CoA synthase 1 (soluble)	HMGCS1		chr5p14-p13	2.74745	50.7572	0.00829285	FALSE	1
214127_s_at	serrate RNA effector molecule homolog (Arabidopsis)	SRRT		chr7q21	2.74245	52.6642	0.00831426	FALSE	1
218968_s_at	ZFP64 zinc finger protein	ZFP64		chr20q13.2	2.74876	49.0779	0.00834807	FALSE	1
206732_at	SLIT and NTRK-like family, member 3	SLITRK3		chr3q26.1	2.72789	58.85	0.00838918	FALSE	1
200022_at	ribosomal protein L18	RPL18		chr19q13	2.74218	50.406	0.00842649	FALSE	1
203668_at	mannosidase, alpha, class 2C, member 1	MAN2C1		chr15q11-q13	2.74061	49.3341	0.00851572	FALSE	1
203772_at	biliverdin reductase A	BLVRA		chr7p13	2.71335	64.9113	0.00851985	FALSE	1
211142_x_at	major histocompatibility complex, class II, DO alpha	HLA-DOA		chr6p21.3	2.73972	49.2434	0.00854045	FALSE	1
213234_at	KIAA1467	KIAA1467		chr12p13.1	2.7368	50.1617	0.00855928	FALSE	1
205991_s_at	paired related homeobox 1	PRRX1		chr1q24	2.72215	57.5004	0.00856994	FALSE	1
221135_s_at	asteroid homolog 1 (Drosophila)	ASTE1		chr3q22.1	2.74165	47.8147	0.00857386	FALSE	1
209171_at	inosine triphosphatase (nucleoside triphosphate pyrophosphatase)	ITPA		chr20p	2.73576	50.027	0.00858969	FALSE	1
203984_s_at	caspase 9, apoptosis-related cysteine peptidase	CASP9		chr1p36.21	2.71212	63.3756	0.00859577	FALSE	1
214989_x_at	---	---		---	2.73481	50.2834	0.00859826	FALSE	1
212317_at	transportin 3	TNPO3		chr7q32.1	2.73065	51.6184	0.00862758	FALSE	1
207345_at	follistatin	FST		chr5q11.2	2.69613	76.0856	0.00863223	FALSE	1
218355_at	kinesin family member 4A	KIF4A		chrXq13.1	2.72115	56.4586	0.00863387	FALSE	1
203983_at	translin-associated factor X	TSNAX		chr1q42.1	2.73696	48.4285	0.00864621	FALSE	1
217115_at	makorin ring finger protein 7, pseudogene	MKRN7P		chr20q13.12	2.71454	59.5618	0.00866866	FALSE	1
213157_s_at	uncharacterized LOC339166 /// WSC domain containing 1	LOC339166 /// WSCD1		chr17p13.2 /// chr17p13.3-p13.2	2.71583	58.5212	0.00867699	FALSE	1
217172_at	---	---		---	2.71703	56.6284	0.00872227	FALSE	1
206305_s_at	complement component 8, alpha polypeptide	C8A		chr1p32	2.72093	54.294	0.00872927	FALSE	1
201690_s_at	tumor protein D52	TPD52		chr8q21	2.71369	57.1898	0.00877804	FALSE	1
213439_x_at	RUN domain containing 3A	RUNDC3A		chr17q21.31	2.73172	47.7691	0.00880243	FALSE	1
203905_at	poly(A)-specific ribonuclease	PARN		chr16p13	2.72447	50.0212	0.00884909	FALSE	1
213243_at	vacuolar protein sorting 13 homolog B (yeast)	VPS13B		chr8q22.2	2.72457	49.5268	0.00887249	FALSE	1
221223_x_at	cytokine inducible SH2-containing protein	CISH		chr3p21.3	2.72256	49.5305	0.00891931	FALSE	1
208538_at	acidic (leucine-rich) nuclear phosphoprotein 32 family, member C	ANP32C		chr4q32.3	2.71552	52.3697	0.00894294	FALSE	1
208984_x_at	RNA binding motif protein 10	RBM10		chrXp11.23	2.71546	50.6189	0.00903022	FALSE	1
209254_at	kelch domain containing 10	KLHDC10		chr7q32.2	2.71672	48.3322	0.00912234	FALSE	1
207715_at	crystallin, gamma B	CRYGB		chr2q34	2.70531	51.8924	0.00921026	FALSE	1
204462_s_at	solute carrier family 16, member 2 (thyroid hormone transporter)	SLC16A2		chrXq13.2	2.70118	53.4559	0.00923631	FALSE	1
205656_at	protocadherin 17	PCDH17		chr13q21.1	2.68805	60.991	0.00925257	FALSE	1
213575_at	transformer 2 alpha homolog (Drosophila)	TRA2A		chr7p15.3	2.70754	49.8961	0.00925788	FALSE	1
207586_at	sonic hedgehog	SHH		chr7q36	2.70267	51.8112	0.00927856	FALSE	1
220304_s_at	cyclic nucleotide gated channel beta 3	CNGB3		chr8q21.3	2.70076	52.3952	0.00929661	FALSE	1
213414_s_at	ribosomal protein S19	RPS19		chr19q13.2	2.70905	48.477	0.00929884	FALSE	1
207738_s_at	NCK-associated protein 1	NCKAP1		chr2q32	2.70623	48.8823	0.00934471	FALSE	1
221052_at	tudor and KH domain containing	TDRKH		chr1q21	2.69477	53.2408	0.00940371	FALSE	1
214487_s_at	RAP2A, member of RAS oncogene family /// RAP2B, member of RAS oncogene family	RAP2A /// RAP2B		chr13q34 /// chr3q25.2	2.69592	51.989	0.00943563	FALSE	1
206985_at	hydroxysteroid (17-beta) dehydrogenase 3	HSD17B3		chr9q22	2.69889	50.2294	0.00945217	FALSE	1
203358_s_at	enhancer of zeste homolog 2 (Drosophila)	EZH2		chr7q35-q36	2.70003	49.284	0.00947481	FALSE	1
219953_s_at	A kinase (PRKA) interacting protein 1	AKIP1		chr11p15.3	2.69714	49.5397	0.00953266	FALSE	1
209614_at	alcohol dehydrogenase 1B (class I), beta polypeptide	ADH1B		chr4q23	2.68743	52.5681	0.0096198	FALSE	1
217316_at	olfactory receptor, family 7, subfamily A, member 10	OR7A10		chr19p13.12	2.66738	65.0411	0.00963724	FALSE	1
218043_s_at	5-azacytidine induced 2	AZI2		chr3p24.1	2.69317	48.4496	0.00969333	FALSE	1
207080_s_at	peptide YY	PYY		chr17q21.1	2.66855	61.2712	0.0097358	FALSE	1
202314_at	cytochrome P450, family 51, subfamily A, polypeptide 1 /// leucine-rich repeats and death domain containing 1	CYP51A1 /// LRRD1		chr7q21.2	2.67608	53.9554	0.00984324	FALSE	1
202219_at	solute carrier family 6 (neurotransmitter transporter, creatine), member 8	SLC6A8		chrXq28	2.65952	64.8253	0.00984902	FALSE	1
221628_s_at	glyoxylate reductase 1 homolog (Arabidopsis)	GLYR1		chr16p13.3	2.68411	49.7412	0.00985107	FALSE	1
201341_at	ectodermal-neural cortex 1 (with BTB domain)	ENC1		chr5q13	2.68749	47.699	0.00988165	FALSE	1
220407_s_at	transforming growth factor, beta 2	TGFB2		chr1q41	2.67452	53.0888	0.00992536	FALSE	1
222184_at	long intergenic non-protein coding RNA 965	LINC00965		chr8p23.1	2.67807	50.8788	0.00994539	FALSE	1
208643_s_at	X-ray repair complementing defective repair in Chinese hamster cells 5 (double-strand-break rejoining)	XRCC5		chr2q35	2.67156	53.6354	0.00997604	FALSE	1
205139_s_at	uronyl-2-sulfotransferase	UST		chr6q25.1	2.67195	53.3617	0.00997908	FALSE	1
209781_s_at	KH domain containing, RNA binding, signal transduction associated 3	KHDRBS3		chr8q24.2	2.66456	57.4673	0.00998851	FALSE	1
218344_s_at	REST corepressor 3	RCOR3		chr1q32.2	2.67297	52.621	0.00998869	FALSE	1
AFFX-ThrX-3_at	---	---		---	2.67367	51.6372	0.0100203	FALSE	1
210952_at	adaptor-related protein complex 4, sigma 1 subunit	AP4S1		chr14q12	2.67931	48.4289	0.0100499	FALSE	1
213226_at	cyclin A2	CCNA2		chr4q27	2.6754	50.0969	0.0100571	FALSE	1
208765_s_at	heterogeneous nuclear ribonucleoprotein R	HNRNPR		chr1p36.12	2.67636	48.3246	0.0101332	FALSE	1
207969_x_at	acrosomal vesicle protein 1	ACRV1		chr11q24.2	2.65349	61.2362	0.0101345	FALSE	1
204010_s_at	v-Ki-ras2 Kirsten rat sarcoma viral oncogene homolog	KRAS		chr12p12.1	2.67294	49.7443	0.0101414	FALSE	1
213894_at	thrombospondin, type I, domain containing 7A	THSD7A		chr7p21.3	2.66223	54.8926	0.0101634	FALSE	1
215527_at	KH domain containing, RNA binding, signal transduction associated 2	KHDRBS2		chr6q11.1	2.67236	49.1346	0.0101913	FALSE	1
222080_s_at	NULL /// NULL	OTTHUMG00000175899 /// RP1-223E5.4		---	2.66374	53.1781	0.010205	FALSE	1
221705_s_at	suppressor of IKBKE 1	SIKE1		chr1p13.2	2.67095	49.3992	0.0102134	FALSE	1
213616_at	tubulin polyglutamylase complex subunit 2	TPGS2		chr18q12.2	2.67089	49.4034	0.0102149	FALSE	1
208480_s_at	ATP-binding cassette, sub-family C (CFTR/MRP), member 6	ABCC6		chr16p13.1	2.64702	63.3596	0.010233	FALSE	1
221372_s_at	purinergic receptor P2X, ligand-gated ion channel, 2	P2RX2		chr12q24.33	2.66907	49.8224	0.0102394	FALSE	1
210736_x_at	dystrobrevin, alpha	DTNA		chr18q12	2.67253	48.0479	0.0102509	FALSE	1
202234_s_at	solute carrier family 16, member 1 (monocarboxylic acid transporter 1)	SLC16A1		chr1p12	2.66954	48.5682	0.0102992	FALSE	1
219633_at	tocopherol (alpha) transfer protein-like	TTPAL		chr20q13.12	2.6685	48.1972	0.0103493	FALSE	1
201843_s_at	EGF containing fibulin-like extracellular matrix protein 1	EFEMP1		chr2p16	2.66655	48.826	0.010364	FALSE	1
219539_at	gem (nuclear organelle) associated protein 6	GEMIN6		chr2p22.1	2.66866	47.4893	0.0103881	FALSE	1
221484_at	UDP-Gal:betaGlcNAc beta 1,4- galactosyltransferase, polypeptide 5	B4GALT5		chr20q13.1-q13.2	2.65864	51.6766	0.0104187	FALSE	1
215295_at	dystrobrevin, beta	DTNB		chr2p24	2.6621	49.933	0.0104202	FALSE	1
212281_s_at	transmembrane protein 97	TMEM97		chr17q11.2	2.66008	50.7694	0.0104284	FALSE	1
215492_x_at	pre T-cell antigen receptor alpha	PTCRA		chr6p21.3	2.66501	48.0947	0.0104492	FALSE	1
209186_at	ATPase, Ca++ transporting, cardiac muscle, slow twitch 2	ATP2A2		chr12q24.11	2.66625	47.5261	0.0104506	FALSE	1
215116_s_at	dynamin 1	DNM1		chr9q34	2.65319	51.7163	0.0105655	FALSE	1
213027_at	TROVE domain family, member 2	TROVE2		chr1q31	2.65124	52.5647	0.0105747	FALSE	1
214763_at	acyl-CoA thioesterase 11	ACOT11		chr1p32.3	2.65585	49.4882	0.0106159	FALSE	1
206748_s_at	sperm associated antigen 9	SPAG9		chr17q21.33	2.66016	47.3476	0.0106275	FALSE	1
211971_s_at	leucine-rich pentatricopeptide repeat containing	LRPPRC		chr2p21	2.65117	51.4758	0.010634	FALSE	1
208704_x_at	amyloid beta (A4) precursor-like protein 2	APLP2		chr11q24	2.65367	49.5114	0.0106746	FALSE	1
200632_s_at	N-myc downstream regulated 1	NDRG1		chr8q24.3	2.63906	56.2419	0.0107361	FALSE	1
212632_at	syntaxin 7	STX7		chr6q23.1	2.64243	53.722	0.0107613	FALSE	1
209948_at	potassium large conductance calcium-activated channel, subfamily M, beta member 1	KCNMB1		chr5q34	2.6443	52.1871	0.0107874	FALSE	1
218329_at	PR domain containing 4	PRDM4		chr12q23-q24.1	2.64282	52.8571	0.010794	FALSE	1
200784_s_at	low density lipoprotein receptor-related protein 1	LRP1		chr12q13.3	2.62698	63.0044	0.0108039	FALSE	1
206481_s_at	LIM domain binding 2	LDB2		chr4p16	2.64499	51.3693	0.0108119	FALSE	1
201920_at	solute carrier family 20 (phosphate transporter), member 1	SLC20A1		chr2q13	2.64466	51.3914	0.0108199	FALSE	1
213918_s_at	Nipped-B homolog (Drosophila)	NIPBL		chr5p13.2	2.64425	50.3191	0.0108908	FALSE	1
52005_at	widely interspaced zinc finger motifs	WIZ		chr19p13.1	2.64698	48.2864	0.0109346	FALSE	1
202016_at	mesoderm specific transcript	MEST		chr7q32	2.64225	50.3414	0.0109463	FALSE	1
220045_at	neuronal differentiation 6	NEUROD6		chr7p14.3	2.64538	48.6725	0.0109561	FALSE	1
219351_at	trafficking protein particle complex 2	TRAPPC2		chrXp22	2.64042	50.9983	0.010961	FALSE	1
212775_at	obscurin-like 1	OBSL1		chr2q35	2.63387	54.4201	0.0109691	FALSE	1
201943_s_at	carboxypeptidase D	CPD		chr17q11.2	2.621	62.7805	0.0109843	FALSE	1
204825_at	maternal embryonic leucine zipper kinase	MELK		chr9p13.2	2.64167	49.9111	0.0109874	FALSE	1
213504_at	COP9 signalosome subunit 6	COPS6		chr7q22.1	2.6381	51.4952	0.0109996	FALSE	1
205399_at	doublecortin-like kinase 1	DCLK1		chr13q13	2.63633	51.7639	0.0110355	FALSE	1
204074_s_at	centrosomal protein 104kDa	CEP104		chr1p36.32	2.64467	47.6317	0.0110411	FALSE	1
218883_s_at	MLF1 interacting protein	MLF1IP		chr4q35.1	2.63371	53.026	0.0110437	FALSE	1
214259_s_at	aldo-keto reductase family 7, member A2 (aflatoxin aldehyde reductase)	AKR7A2		chr1p36.13	2.64012	48.7319	0.0111018	FALSE	1
211801_x_at	mitofusin 1	MFN1		chr3q26.33	2.63227	51.7184	0.0111546	FALSE	1
218608_at	ATPase type 13A2	ATP13A2		chr1p36	2.63926	47.8704	0.0111803	FALSE	1
219076_s_at	peroxisomal membrane protein 2, 22kDa	PXMP2		chr12q24.33	2.62966	51.2877	0.0112542	FALSE	1
210219_at	SP100 nuclear antigen	SP100		chr2q37.1	2.61829	57.8274	0.0112631	FALSE	1
221250_s_at	MAX dimerization protein 3	MXD3		chr5q35.3	2.63499	48.5038	0.0112634	FALSE	1
215273_s_at	transcriptional adaptor 3	TADA3		chr3p25.3	2.62857	51.3765	0.011281	FALSE	1
219904_at	zinc finger and SCAN domain containing 5A	ZSCAN5A		chr19q13.43	2.6309	49.8998	0.0112975	FALSE	1
203852_s_at	survival of motor neuron 1, telomeric /// survival of motor neuron 2, centromeric	SMN1 /// SMN2		chr5q13.2	2.631	49.6379	0.0113103	FALSE	1
222063_s_at	CDP-diacylglycerol synthase (phosphatidate cytidylyltransferase) 1	CDS1		chr4q21.23	2.61312	58.5588	0.0113842	FALSE	1
211648_at	immunoglobulin heavy constant gamma 1 (G1m marker) /// immunoglobulin heavy constant mu	IGHG1 /// IGHM		chr14q32.33	2.61468	56.5747	0.0114264	FALSE	1
216689_x_at	Rho GTPase activating protein 1	ARHGAP1		chr11p11.2	2.62268	50.8435	0.0114839	FALSE	1
205440_s_at	neuropeptide Y receptor Y1	NPY1R		chr4q31.3-q32	2.62784	48.2957	0.0114852	FALSE	1
222182_s_at	CCR4-NOT transcription complex, subunit 2	CNOT2		chr12q15	2.61883	51.2161	0.0115772	FALSE	1
209556_at	neurochondrin	NCDN		chr1p34.3	2.62504	47.969	0.011589	FALSE	1
200852_x_at	guanine nucleotide binding protein (G protein), beta polypeptide 2	GNB2		chr7q22	2.62083	48.446	0.0116837	FALSE	1
219352_at	HECT and RLD domain containing E3 ubiquitin protein ligase family member 6	HERC6		chr4q22.1	2.61732	49.9323	0.0116974	FALSE	1
203631_s_at	G protein-coupled receptor, family C, group 5, member B	GPRC5B		chr16p12	2.62321	46.6107	0.0117339	FALSE	1
211729_x_at	biliverdin reductase A	BLVRA		chr7p13	2.61052	52.161	0.0117745	FALSE	1
218824_at	paraneoplastic Ma antigen family-like 1	PNMAL1		chr19q13.32	2.60976	52.5228	0.0117779	FALSE	1
205053_at	primase, DNA, polypeptide 1 (49kDa)	PRIM1		chr12q13	2.61546	48.1334	0.0118655	FALSE	1
205425_at	huntingtin interacting protein 1	HIP1		chr7q11.23	2.60737	51.8824	0.011886	FALSE	1
201993_x_at	heterogeneous nuclear ribonucleoprotein D-like	HNRNPDL		chr4q21.22	2.61231	49.1367	0.0118976	FALSE	1
208808_s_at	high mobility group box 2	HMGB2		chr4q31	2.61241	48.2901	0.0119483	FALSE	1
209356_x_at	EGF containing fibulin-like extracellular matrix protein 2	EFEMP2		chr11q13.1	2.59182	60.4449	0.0119532	FALSE	1
205640_at	aldehyde dehydrogenase 3 family, member B1	ALDH3B1		chr11q13	2.61175	48.4827	0.0119562	FALSE	1
217806_s_at	polymerase (DNA-directed), delta interacting protein 2	POLDIP2		chr17q11.2	2.60737	50.1067	0.0119893	FALSE	1
213400_s_at	transducin (beta)-like 1X-linked	TBL1X		chrXp22.3	2.5983	54.81	0.01201	FALSE	1
206621_s_at	eukaryotic translation initiation factor 4H	EIF4H		chr7q11.23	2.59899	52.8798	0.0120898	FALSE	1
216418_at	ATP-binding cassette, sub-family D (ALD), member 1, pseudogene 2 /// NULL	ABCD1P2 /// ABCD1P2		---	2.60616	48.9847	0.0120961	FALSE	1
209058_at	endothelial differentiation-related factor 1	EDF1		chr9q34.3	2.5991	51.199	0.0121809	FALSE	1
214283_at	transmembrane protein 97	TMEM97		chr17q11.2	2.60537	47.4317	0.0122224	FALSE	1
215869_at	---	---		---	2.58592	58.0272	0.0122445	FALSE	1
213989_x_at	SET domain containing 4	SETD4		chr21q22.13	2.60055	48.9423	0.0122734	FALSE	1
215447_at	---	---		---	2.58916	55.1398	0.01228	FALSE	1
89476_r_at	aminopeptidase-like 1	NPEPL1		chr20q13.32	2.60476	46.3818	0.0123142	FALSE	1
217730_at	transmembrane BAX inhibitor motif containing 1	TMBIM1		chr2q35	2.59362	49.9799	0.0124269	FALSE	1
211598_x_at	vasoactive intestinal peptide receptor 2	VIPR2		chr7q36.3	2.5874	53.0471	0.0124466	FALSE	1
221246_x_at	tensin 1	TNS1		chr2q35-q36	2.5916	50.3034	0.0124711	FALSE	1
210944_s_at	calpain 3, (p94)	CAPN3		chr15q15.1	2.59614	47.9855	0.0124749	FALSE	1
204311_at	ATPase, Na+/K+ transporting, beta 2 polypeptide	ATP1B2		chr17p13.1	2.58905	51.1304	0.0125029	FALSE	1
217799_x_at	ubiquitin-conjugating enzyme E2H	UBE2H		chr7q32	2.58511	53.0119	0.0125218	FALSE	1
209121_x_at	nuclear receptor subfamily 2, group F, member 2	NR2F2		chr15q26	2.57124	60.9892	0.0125881	FALSE	1
202611_s_at	mediator complex subunit 14	MED14		chrXp11.4	2.58075	52.7408	0.0126781	FALSE	1
203065_s_at	caveolin 1, caveolae protein, 22kDa	CAV1		chr7q31.1	2.56729	61.8208	0.0126833	FALSE	1
200887_s_at	signal transducer and activator of transcription 1, 91kDa	STAT1		chr2q32.2	2.58487	50.032	0.0127042	FALSE	1
216677_at	zinc finger protein 154	ZNF154		chr19q13.4	2.56928	59.779	0.0127045	FALSE	1
212035_s_at	exocyst complex component 7	EXOC7		chr17q25.1	2.58697	47.9328	0.0127729	FALSE	1
208181_at	histone cluster 1, H4a /// histone cluster 1, H4b /// histone cluster 1, H4c /// histone cluster 1, H4d /// histone cluster 1, H4e /// histone cluster 1, H4f /// histone cluster 1, H4h /// histone cluster 1, H4i /// histone cluster 1, H4j /// histone cluster 1, H4k /// histone cluster 1, H4l /// histone cluster 2, H4a /// histone cluster 2, H4b /// histone cluster 4, H4	HIST1H4A /// HIST1H4B /// HIST1H4C /// HIST1H4D /// HIST1H4E /// HIST1H4F /// HIST1H4H /// HIST1H4I /// HIST1H4J /// HIST1H4K /// HIST1H4L /// HIST2H4A /// HIST2H4B /// HIST4H4		chr12p12.3 /// chr1q21 /// chr1q21.2 /// chr6p21.33 /// chr6p22.1	2.53511	100.034	0.0127902	FALSE	1
212510_at	glycerol-3-phosphate dehydrogenase 1-like	GPD1L		chr3p22.3	2.57656	52.4361	0.012832	FALSE	1
210499_s_at	polyglutamine binding protein 1	PQBP1		chrXp11.23	2.58078	49.8961	0.0128461	FALSE	1
211085_s_at	serine/threonine kinase 4	STK4		chr20q11.2-q13.2	2.58229	48.4613	0.0128896	FALSE	1
211595_s_at	mitochondrial ribosomal protein S11	MRPS11		chr15q25	2.5808	48.1104	0.0129623	FALSE	1
211148_s_at	angiopoietin 2	ANGPT2		chr8p23.1	2.56601	55.9162	0.0129949	FALSE	1
220098_at	HYDIN, axonemal central pair apparatus protein /// hydrocephalus-inducing protein homolog	HYDIN /// LOC101060699		chr16q22.2	2.54861	67.86	0.0130829	FALSE	1
202762_at	Rho-associated, coiled-coil containing protein kinase 2	ROCK2		chr2p24	2.57301	49.6736	0.013117	FALSE	1
221041_s_at	solute carrier family 17 (anion/sugar transporter), member 5	SLC17A5		chr6q13	2.56754	52.169	0.0131473	FALSE	1
213090_s_at	microRNA 1257 /// TAF4 RNA polymerase II, TATA box binding protein (TBP)-associated factor, 135kDa	MIR1257 /// TAF4		chr20q13.33	2.56762	51.0423	0.0132116	FALSE	1
219403_s_at	heparanase	HPSE		chr4q21.3	2.56873	49.0559	0.0133008	FALSE	1
212601_at	zinc finger, ZZ-type with EF-hand domain 1	ZZEF1		chr17p13.2	2.56272	50.2028	0.0134302	FALSE	1
212736_at	chromosome 16 open reading frame 45	C16orf45		chr16p13.11	2.56086	50.976	0.013445	FALSE	1
203853_s_at	GRB2-associated binding protein 2	GAB2		chr11q14.1	2.56281	49.8796	0.0134476	FALSE	1
205745_x_at	ADAM metallopeptidase domain 17	ADAM17		chr2p25	2.55922	50.3562	0.0135401	FALSE	1
206786_at	histatin 3	HTN3		chr4q13	2.54774	55.3885	0.0136464	FALSE	1
205437_at	zinc finger protein 211	ZNF211		chr19q13.4	2.54447	57.4989	0.0136535	FALSE	1
210572_at	protocadherin alpha 2	PCDHA2		chr5q31	2.52708	73.0989	0.0136646	FALSE	1
208506_at	histone cluster 1, H3a /// histone cluster 1, H3b /// histone cluster 1, H3c /// histone cluster 1, H3d /// histone cluster 1, H3e /// histone cluster 1, H3f /// histone cluster 1, H3g /// histone cluster 1, H3h /// histone cluster 1, H3i /// histone cluster 1, H3j	HIST1H3A /// HIST1H3B /// HIST1H3C /// HIST1H3D /// HIST1H3E /// HIST1H3F /// HIST1H3G /// HIST1H3H /// HIST1H3I /// HIST1H3J		chr6p22.1 /// chr6p22.2	2.53996	59.9594	0.0136958	FALSE	1
214087_s_at	myosin binding protein C, slow type	MYBPC1		chr12q23.2	2.54827	53.6591	0.0137224	FALSE	1
201177_s_at	ubiquitin-like modifier activating enzyme 2	UBA2		chr19q12	2.55148	50.8317	0.0137786	FALSE	1
219623_at	ARP5 actin-related protein 5 homolog (yeast)	ACTR5		chr20q11.23	2.55346	48.4499	0.0138663	FALSE	1
203702_s_at	tubulin tyrosine ligase-like family, member 4	TTLL4		chr2p24.3-p24.1	2.55057	49.2882	0.0139105	FALSE	1
211378_x_at	peptidyl-prolyl cis-trans isomerase A-like /// peptidylprolyl isomerase A (cyclophilin A)	LOC101060363 /// PPIA		chr7p13	2.54904	50.0634	0.0139132	FALSE	1
221739_at	chromosome 19 open reading frame 10	C19orf10		chr19p13.3	2.54246	52.7881	0.0139773	FALSE	1
218568_at	acylglycerol kinase	AGK		chr7q34	2.54201	52.863	0.0139891	FALSE	1
213564_x_at	lactate dehydrogenase B	LDHB		chr12p12.2-p12.1	2.54291	50.1204	0.0141269	FALSE	1
208759_at	nicastrin	NCSTN		chr1q22-q23	2.53757	52.7225	0.0141561	FALSE	1
205386_s_at	MDM2 oncogene, E3 ubiquitin protein ligase	MDM2		chr12q14.3-q15	2.47122	233.769	0.0141795	FALSE	1
222016_s_at	zinc finger and SCAN domain containing 31	ZSCAN31		chr6p21.31|6p22.3-p22.1	2.54515	47.3838	0.0142364	FALSE	1
AFFX-ThrX-M_at	---	---		---	2.54114	49.2905	0.0142455	FALSE	1
209474_s_at	ectonucleoside triphosphate diphosphohydrolase 1	ENTPD1		chr10q24	2.53886	50.4797	0.0142486	FALSE	1
205499_at	sushi-repeat containing protein, X-linked 2	SRPX2		chrXq21.33-q23	2.51149	67.6121	0.014417	FALSE	1
217068_at	---	---		---	2.49562	86.4334	0.0144734	FALSE	1
209479_at	coiled-coil domain containing 28A	CCDC28A		chr6q23.1-q24.1	2.53161	50.6652	0.0144999	FALSE	1
207782_s_at	presenilin 1	PSEN1		chr14q24.3	2.53467	47.5164	0.014606	FALSE	1
219648_at	melanoregulin	MREG		chr2q35	2.51977	56.0636	0.014619	FALSE	1
219666_at	membrane-spanning 4-domains, subfamily A, member 6A	MS4A6A		chr11q12.1	2.53545	46.3348	0.0146668	FALSE	1
213341_at	fem-1 homolog c (C. elegans)	FEM1C		chr5q22	2.52566	51.3965	0.0146719	FALSE	1
204774_at	ecotropic viral integration site 2A	EVI2A		chr17q11.2	2.53175	48.0137	0.0146767	FALSE	1
214813_at	zinc finger protein 75D	ZNF75D		chrXq26.3	2.52621	50.9277	0.0146815	FALSE	1
214315_x_at	calreticulin	CALR		chr19p13.3-p13.2	2.53203	47.3604	0.0147143	FALSE	1
212118_at	tripartite motif containing 27	TRIM27		chr6p22	2.52224	52.1114	0.014754	FALSE	1
218418_s_at	KN motif and ankyrin repeat domains 2	KANK2		chr19p13.2	2.5171	54.928	0.0147807	FALSE	1
212338_at	myosin ID	MYO1D		chr17q11-q12	2.52596	49.4162	0.0147916	FALSE	1
210062_s_at	zinc finger protein 589	ZNF589		chr3p21	2.52712	48.4717	0.014815	FALSE	1
205362_s_at	prefoldin subunit 4	PFDN4		chr20q13.2	2.52389	50.1902	0.0148162	FALSE	1
220362_at	psoriasis susceptibility 1 candidate 1	PSORS1C1		chr6p21.3	2.4959	72.4834	0.0148394	FALSE	1
209031_at	cell adhesion molecule 1	CADM1		chr11q23.2	2.52152	50.4519	0.0148875	FALSE	1
220721_at	zinc finger protein 614	ZNF614		chr19q13.41	2.51053	57.5077	0.0148903	FALSE	1
205903_s_at	potassium intermediate/small conductance calcium-activated channel, subfamily N, member 3	KCNN3		chr1q21.3	2.52291	49.5793	0.0148941	FALSE	1
216181_at	synaptojanin 2	SYNJ2		chr6q25.3	2.51873	51.6214	0.0149162	FALSE	1
221158_at	PAX3 and PAX7 binding protein 1	PAXBP1		chr21q21.3	2.51842	51.7664	0.0149188	FALSE	1
51158_at	family with sequence similarity 174, member B	FAM174B		chr15q26.1	2.51716	51.9749	0.014953	FALSE	1
204110_at	histamine N-methyltransferase	HNMT		chr2q22.1	2.50004	59.933	0.0151724	FALSE	1
218861_at	ring finger protein 25	RNF25		chr2q35	2.51449	48.8247	0.0152657	FALSE	1
211302_s_at	phosphodiesterase 4B, cAMP-specific	PDE4B		chr1p31	2.50612	52.4936	0.0153423	FALSE	1
220517_at	vacuolar protein sorting 13 homolog C (S. cerevisiae)	VPS13C		chr15q22.2	2.4993	56.5392	0.015373	FALSE	1
213130_at	zinc finger protein 473	ZNF473		chr19q13.33	2.51358	47.4658	0.0154007	FALSE	1
219756_s_at	premature ovarian failure, 1B	POF1B		chrXq21.2	2.49074	62.7506	0.0154064	FALSE	1
217979_at	tetraspanin 13	TSPAN13		chr7p21.1	2.50767	50.3186	0.0154239	FALSE	1
216789_at	---	---		---	2.5057	48.4457	0.0156325	FALSE	1
201506_at	transforming growth factor, beta-induced, 68kDa	TGFBI		chr5q31	2.49914	51.7842	0.0156593	FALSE	1
213640_s_at	lysyl oxidase	LOX		chr5q23.2	2.44248	142.655	0.0158094	FALSE	1
202121_s_at	charged multivesicular body protein 2A	CHMP2A		chr19q	2.49106	53.9214	0.0158466	FALSE	1
203642_s_at	cordon-bleu WH2 repeat protein-like 1	COBLL1		chr2q24.3	2.49609	50.5095	0.0158647	FALSE	1
204140_at	tyrosylprotein sulfotransferase 1	TPST1		chr7q11.21	2.49415	51.4058	0.0158816	FALSE	1
208743_s_at	tyrosine 3-monooxygenase/tryptophan 5-monooxygenase activation protein, beta polypeptide	YWHAB		chr20q13.1	2.49761	49.1935	0.0158964	FALSE	1
211422_at	transient receptor potential cation channel, subfamily M, member 3	TRPM3		chr9q21.12	2.46039	85.2239	0.0158974	FALSE	1
208851_s_at	Thy-1 cell surface antigen	THY1		chr11q23.3	2.48969	53.7678	0.0159106	FALSE	1
207201_s_at	solute carrier family 22 (organic cation transporter), member 1	SLC22A1		chr6q25.3	2.48962	53.8034	0.0159109	FALSE	1
219992_at	tachykinin 3	TAC3		chr12q13-q21	2.48286	58.5899	0.0159172	FALSE	1
206577_at	vasoactive intestinal peptide	VIP		chr6q25	2.49086	52.8965	0.0159173	FALSE	1
216056_at	CD44 molecule (Indian blood group)	CD44		chr11p13	2.48705	55.0084	0.0159431	FALSE	1
217589_at	RAB40A, member RAS oncogene family	RAB40A		chrXq22.1	2.46754	72.5395	0.0159646	FALSE	1
205505_at	glucosaminyl (N-acetyl) transferase 1, core 2	GCNT1		chr9q13	2.48917	52.0387	0.0160394	FALSE	1
211880_x_at	protocadherin gamma subfamily A, 1	PCDHGA1		chr5q31	2.47958	58.7851	0.0160401	FALSE	1
217982_s_at	mortality factor 4 like 1	MORF4L1		chr15q24	2.49744	47.2	0.0160528	FALSE	1
207179_at	T-cell leukemia homeobox 1	TLX1		chr10q24	2.48345	55.5071	0.0160596	FALSE	1
215238_s_at	dedicator of cytokinesis 9	DOCK9		chr13q32.3	2.48603	50.6275	0.0162602	FALSE	1
210362_x_at	promyelocytic leukemia	PML		chr15q22	2.48731	49.4273	0.0162928	FALSE	1
202043_s_at	spermine synthase	SMS		chrXp22.1	2.48642	49.4137	0.0163299	FALSE	1
222058_at	ring finger protein 130	RNF130		chr5q35.3	2.48849	47.9246	0.0163569	FALSE	1
204660_at	growth factor, augmenter of liver regeneration	GFER		chr16p13.3-p13.12	2.4901	46.8119	0.0163789	FALSE	1
219710_at	SH3 domain and tetratricopeptide repeats 2	SH3TC2		chr5q32	2.48114	50.6457	0.0164586	FALSE	1
207559_s_at	zinc finger, MYM-type 3	ZMYM3		chrXq13.1	2.48236	48.5112	0.0165628	FALSE	1
62987_r_at	calcium channel, voltage-dependent, gamma subunit 4	CACNG4		chr17q24	2.4721	54.7428	0.0165699	FALSE	1
200082_s_at	ribosomal protein S7	RPS7		chr2p25	2.47982	49.3918	0.0166018	FALSE	1
219537_x_at	delta-like 3 (Drosophila)	DLL3		chr19q13	2.45215	70.8586	0.0166661	FALSE	1
220496_at	C-type lectin domain family 1, member B	CLEC1B		chr12p13.2	2.47365	52.0231	0.0166753	FALSE	1
208739_x_at	small ubiquitin-like modifier 2	SUMO2		chr17q25.1	2.47987	48.2812	0.016683	FALSE	1
209941_at	receptor (TNFRSF)-interacting serine-threonine kinase 1	RIPK1		chr6p25.2	2.4748	50.228	0.0167501	FALSE	1
206415_at	tolloid-like 1	TLL1		chr4q32-q33	2.47028	51.2697	0.0168667	FALSE	1
212148_at	pre-B-cell leukemia homeobox 1	PBX1		chr1q23	2.47468	48.6442	0.0168709	FALSE	1
212575_at	transmembrane protein 259	TMEM259		chr19p13.3	2.47219	49.8523	0.016886	FALSE	1
204663_at	malic enzyme 3, NADP(+)-dependent, mitochondrial	ME3		chr11cen-q22.3	2.47154	50.2049	0.0168882	FALSE	1
203661_s_at	tropomodulin 1	TMOD1		chr9q22.3	2.45346	62.7794	0.0169375	FALSE	1
211899_s_at	TNF receptor-associated factor 4	TRAF4		chr17q11-q12	2.45788	56.9984	0.0170398	FALSE	1
200768_s_at	methionine adenosyltransferase II, alpha	MAT2A		chr2p11.2	2.47003	48.9449	0.0170441	FALSE	1
214843_s_at	ubiquitin specific peptidase 33	USP33		chr1p31.1	2.46571	49.257	0.0172039	FALSE	1
211805_s_at	solute carrier family 8 (sodium/calcium exchanger), member 1	SLC8A1		chr2p23-p22	2.44728	62.7354	0.0172064	FALSE	1
204930_s_at	BCL2/adenovirus E1B 19kDa interacting protein 1	BNIP1		chr5q33-q34	2.46691	47.4979	0.0172886	FALSE	1
204643_s_at	ecto-NOX disulfide-thiol exchanger 2	ENOX2		chrXq25	2.46561	48.1409	0.0172931	FALSE	1
218116_at	chromosome 9 open reading frame 78	C9orf78		chr9q34.11	2.46081	50.2212	0.0173429	FALSE	1
207598_x_at	X-ray repair complementing defective repair in Chinese hamster cells 2	XRCC2		chr7q36.1	2.46096	48.9852	0.0174277	FALSE	1
219089_s_at	zinc finger protein 576	ZNF576		chr19q13.31	2.45972	48.6331	0.0175083	FALSE	1
216330_s_at	POU class 6 homeobox 1	POU6F1		chr12q13.13	2.4593	48.8008	0.0175135	FALSE	1
43977_at	transmembrane protein 161A	TMEM161A		chr19p13.11	2.45263	52.4262	0.0175448	FALSE	1
208973_at	ERI1 exoribonuclease family member 3	ERI3		chr1p32	2.45662	48.4015	0.0176606	FALSE	1
204735_at	phosphodiesterase 4A, cAMP-specific	PDE4A		chr19p13.2	2.45027	51.2975	0.0177247	FALSE	1
202153_s_at	nucleoporin 62kDa	NUP62		chr19q13.33	2.45076	50.8362	0.017736	FALSE	1
216152_at	---	---		---	2.44553	54.2725	0.0177375	FALSE	1
205381_at	leucine rich repeat containing 17	LRRC17		chr7q22.1	2.44404	54.8809	0.0177658	FALSE	1
208319_s_at	RNA binding motif (RNP1, RRM) protein 3	RBM3		chrXp11.2	2.45637	46.8926	0.0177936	FALSE	1
202481_at	dehydrogenase/reductase (SDR family) member 3	DHRS3		chr1p36.1	2.44364	54.3068	0.0178188	FALSE	1
203055_s_at	Rho guanine nucleotide exchange factor (GEF) 1	ARHGEF1		chr19q13.13	2.45591	46.7478	0.0178257	FALSE	1
220612_at	---	---		---	2.44674	51.7006	0.0178527	FALSE	1
209169_at	glycoprotein M6B	GPM6B		chrXp22.2	2.44618	51.9874	0.0178579	FALSE	1
213928_s_at	ArfGAP with FG repeats 1	AGFG1		chr2q36.3	2.44653	51.5408	0.0178729	FALSE	1
210394_x_at	synovial sarcoma, X breakpoint 4 /// synovial sarcoma, X breakpoint 4B	SSX4 /// SSX4B		chrXp11.23	2.44594	50.5447	0.0179697	FALSE	1
210517_s_at	A kinase (PRKA) anchor protein 12	AKAP12		chr6q24-q25	2.4446	51.087	0.0179905	FALSE	1
210479_s_at	RAR-related orphan receptor A	RORA		chr15q22.2	2.45109	47.2599	0.0179951	FALSE	1
220166_at	cyclin M1	CNNM1		chr10q24.2	2.44575	49.395	0.0180631	FALSE	1
218629_at	smoothened, frizzled family receptor	SMO		chr7q32.3	2.44782	48.1538	0.0180678	FALSE	1
205963_s_at	DnaJ (Hsp40) homolog, subfamily A, member 3	DNAJA3		chr16p13.3	2.4388	50.7068	0.0182776	FALSE	1
211478_s_at	dipeptidyl-peptidase 4	DPP4		chr2q24.3	2.40168	93.6368	0.0182943	FALSE	1
221010_s_at	sirtuin 5	SIRT5		chr6p23	2.44162	48.4519	0.0183215	FALSE	1
209165_at	apoptosis antagonizing transcription factor	AATF		chr17q12	2.4372	50.4011	0.0183722	FALSE	1
222326_at	---	---		---	2.43142	54.148	0.0183787	FALSE	1
205806_at	retinal outer segment membrane protein 1	ROM1		chr11q13	2.43686	49.7942	0.0184327	FALSE	1
218092_s_at	ArfGAP with FG repeats 1	AGFG1		chr2q36.3	2.43939	48.1864	0.0184432	FALSE	1
211446_at	regulator of G-protein signaling like 1	RGSL1		chr1q25	2.40892	74.6205	0.0184677	FALSE	1
204041_at	monoamine oxidase B	MAOB		chrXp11.23	2.42704	55.8132	0.0184762	FALSE	1
218265_at	SECIS binding protein 2	SECISBP2		chr9q22.2	2.43251	51.5957	0.0184999	FALSE	1
216710_x_at	zinc finger protein 287	ZNF287		chr17p11.2	2.42353	57.6167	0.0185325	FALSE	1
207955_at	chemokine (C-C motif) ligand 27	CCL27		chr9p13	2.41315	66.8487	0.0185637	FALSE	1
213401_s_at	transducin (beta)-like 1X-linked	TBL1X		chrXp22.3	2.43179	51.1021	0.0185679	FALSE	1
53991_at	DENN/MADD domain containing 2A	DENND2A		chr7q34	2.42187	58.2392	0.0185744	FALSE	1
205011_at	von Willebrand factor A domain containing 5A	VWA5A		chr11q24.1	2.42891	52.4578	0.0186054	FALSE	1
203958_s_at	zinc finger and BTB domain containing 40	ZBTB40		chr1p36	2.43486	48.3463	0.0186368	FALSE	1
40562_at	guanine nucleotide binding protein (G protein), alpha 11 (Gq class)	GNA11		chr19p13.3	2.43458	48.4607	0.0186405	FALSE	1
205314_x_at	syntrophin, beta 2 (dystrophin-associated protein A1, 59kDa, basic component 2)	SNTB2		chr16q22.1	2.42381	54.7455	0.0186907	FALSE	1
203629_s_at	component of oligomeric golgi complex 5	COG5		chr7q31	2.42899	49.5087	0.018815	FALSE	1
40284_at	forkhead box A2	FOXA2		chr20p11	2.37869	126.185	0.0188739	FALSE	1
202297_s_at	RER1 retention in endoplasmic reticulum 1 homolog (S. cerevisiae)	RER1		chr1p36	2.41963	53.5421	0.0189633	FALSE	1
215282_at	anaphase promoting complex subunit 13	ANAPC13		chr3q22.2	2.39386	79.7677	0.0190197	FALSE	1
205221_at	homogentisate 1,2-dioxygenase	HGD		chr3q13.33	2.41282	57.4688	0.0190415	FALSE	1
209423_s_at	PHD finger protein 20	PHF20		chr20q11.22-q11.23	2.4245	48.5708	0.0190979	FALSE	1
214222_at	dynein, axonemal, heavy chain 7	DNAH7		chr2q32.3	2.42231	49.3838	0.0191361	FALSE	1
200614_at	clathrin, heavy chain (Hc)	CLTC		chr17q11-qter	2.41823	51.914	0.0191403	FALSE	1
205351_at	gamma-glutamyl carboxylase	GGCX		chr2p12	2.41633	53.1708	0.0191433	FALSE	1
205186_at	dynein, axonemal, light intermediate chain 1	DNALI1		chr1p35.1	2.41279	54.8062	0.0192039	FALSE	1
203548_s_at	lipoprotein lipase	LPL		chr8p22	2.41964	49.5091	0.019252	FALSE	1
202023_at	ephrin-A1	EFNA1		chr1q21-q22	2.40917	55.2301	0.0193498	FALSE	1
206970_at	contactin 2 (axonal)	CNTN2		chr1q32.1	2.41792	48.6936	0.0193977	FALSE	1
221669_s_at	acyl-CoA dehydrogenase family, member 8	ACAD8		chr11q25	2.41587	48.8492	0.019483	FALSE	1
209765_at	ADAM metallopeptidase domain 19	ADAM19		chr5q33.3	2.40306	57.7853	0.0194902	FALSE	1
205993_s_at	T-box 2	TBX2		chr17q23.2	2.40939	50.8782	0.0196367	FALSE	1
221418_s_at	mediator complex subunit 16	MED16		chr19p13.3	2.40934	50.569	0.0196619	FALSE	1
211190_x_at	CD84 molecule	CD84		chr1q24	2.40758	50.7731	0.0197316	FALSE	1
219875_s_at	desumoylating isopeptidase 2	DESI2		chr1q44	2.37313	87.3827	0.0198309	FALSE	1
215693_x_at	DEAD (Asp-Glu-Ala-Asp) box polypeptide 27	DDX27		chr20q13.13	2.40664	48.57	0.0199496	FALSE	1
208886_at	H1 histone family, member 0	H1F0		chr22q13.1	2.40064	52.1397	0.0199697	FALSE	1
202744_at	solute carrier family 20 (phosphate transporter), member 2	SLC20A2		chr8p11.21	2.40524	48.9176	0.0199898	FALSE	1
221126_at	dickkopf WNT signaling pathway inhibitor 3	DKK3		chr11p15.2	2.38941	60.0562	0.0200321	FALSE	1
209688_s_at	coiled-coil domain containing 93	CCDC93		chr2q14.1	2.40279	48.9375	0.0201081	FALSE	1
201941_at	carboxypeptidase D	CPD		chr17q11.2	2.38539	61.9958	0.0201308	FALSE	1
221027_s_at	phospholipase A2, group XIIA	PLA2G12A		chr4q25	2.40339	47.8062	0.0201725	FALSE	1
220010_at	KCNE1-like	KCNE1L		chrXq22.3	2.38929	57.3149	0.0201935	FALSE	1
200704_at	lipopolysaccharide-induced TNF factor	LITAF		chr16p13.13	2.39528	52.3562	0.0202184	FALSE	1
213034_at	SIK family kinase 3	SIK3		chr11q23.3	2.3955	51.8644	0.0202429	FALSE	1
215089_s_at	RNA binding motif protein 10	RBM10		chrXp11.23	2.39407	52.0119	0.0203029	FALSE	1
213105_s_at	TSR3, 20S rRNA accumulation, homolog (S. cerevisiae)	TSR3		chr16p13.3	2.40009	47.8094	0.0203344	FALSE	1
202895_s_at	signal-regulatory protein alpha	SIRPA		chr20p13	2.39541	49.8741	0.0203973	FALSE	1
214268_s_at	myotubularin related protein 4	MTMR4		chr17q22-q23	2.39721	48.7162	0.0204014	FALSE	1
211558_s_at	deoxyhypusine synthase	DHPS		chr19p13.2	2.38741	55.0827	0.0204259	FALSE	1
218011_at	ubiquitin-like 5	UBL5		chr19p13.3	2.39513	48.5395	0.0205192	FALSE	1
212576_at	mahogunin ring finger 1, E3 ubiquitin protein ligase	MGRN1		chr16p13.3	2.39287	49.8505	0.0205261	FALSE	1
212464_s_at	fibronectin 1	FN1		chr2q34	2.39037	50.7832	0.0205793	FALSE	1
200709_at	FK506 binding protein 1A, 12kDa	FKBP1A		chr20p13	2.39485	47.636	0.0206098	FALSE	1
219677_at	splA/ryanodine receptor domain and SOCS box containing 1	SPSB1		chr1p36.22	2.38243	56.1068	0.0206123	FALSE	1
201567_s_at	golgin A4	GOLGA4		chr3p22-p21.3	2.38459	54.2042	0.0206261	FALSE	1
216024_at	dynamin 2	DNM2		chr19p13.2	2.38747	51.994	0.0206348	FALSE	1
218159_at	DDRGK domain containing 1	DDRGK1		chr20p13	2.38905	50.4451	0.0206717	FALSE	1
208883_at	ubiquitin protein ligase E3 component n-recognin 5	UBR5		chr8q22	2.38877	49.5527	0.0207559	FALSE	1
201184_s_at	chromodomain helicase DNA binding protein 4	CHD4		chr12p13	2.38712	50.5373	0.0207619	FALSE	1
217617_at	---	---		---	2.3881	49.5087	0.0207935	FALSE	1
201173_x_at	nuclear distribution C homolog (A. nidulans)	NUDC		chr1p35-p34	2.38672	49.8663	0.0208347	FALSE	1
213722_at	SRY (sex determining region Y)-box 2	SOX2		chr3q26.3-q27	2.38385	51.7075	0.0208394	FALSE	1
212110_at	solute carrier family 39 (zinc transporter), member 14	SLC39A14		chr8p21.3	2.38215	52.7365	0.0208511	FALSE	1
220350_at	zinc finger protein 235	ZNF235		chr19q13.2	2.38801	48.3896	0.0208901	FALSE	1
215796_at	T cell receptor alpha variable 13-2 /// NULL	TRAV13-2 /// TRAV13-2		---	2.37294	59.3576	0.0209041	FALSE	1
221279_at	ganglioside induced differentiation associated protein 1	GDAP1		chr8q21.11	2.38319	51.251	0.0209068	FALSE	1
217280_x_at	gamma-aminobutyric acid (GABA) A receptor, alpha 5	GABRA5		chr15q12	2.38126	50.2966	0.0210792	FALSE	1
219789_at	natriuretic peptide receptor C/guanylate cyclase C (atrionatriuretic peptide receptor C)	NPR3		chr5p14-p13	2.37005	55.7873	0.0212685	FALSE	1
216769_x_at	---	---		---	2.37488	51.8029	0.0212931	FALSE	1
202834_at	angiotensinogen (serpin peptidase inhibitor, clade A, member 8)	AGT		chr1q42.2	2.36654	57.2916	0.0213581	FALSE	1
218753_at	XK, Kell blood group complex subunit-related family, member 8	XKR8		chr1p35.3	2.37372	50.393	0.021461	FALSE	1
204870_s_at	proprotein convertase subtilisin/kexin type 2	PCSK2		chr20p11.2	2.3739	48.087	0.0216426	FALSE	1
57082_at	low density lipoprotein receptor adaptor protein 1	LDLRAP1		chr1p36-p35	2.37417	46.0492	0.0218132	FALSE	1
215248_at	growth factor receptor-bound protein 10	GRB10		chr7p12.2	2.34991	64.0873	0.0218697	FALSE	1
221520_s_at	cell division cycle associated 8	CDCA8		chr1p34.3	2.36199	51.9396	0.0219606	FALSE	1
210695_s_at	WW domain containing oxidoreductase	WWOX		chr16q23.3-q24.1	2.3626	48.3852	0.0222143	FALSE	1
222072_at	ADD3 antisense RNA 1	ADD3-AS1		---	2.35774	50.7999	0.0222763	FALSE	1
212135_s_at	ATPase, Ca++ transporting, plasma membrane 4	ATP2B4		chr1q32.1	2.34496	61.019	0.0222982	FALSE	1
211810_s_at	galactosylceramidase	GALC		chr14q31	2.35916	49.3698	0.0223158	FALSE	1
204608_at	argininosuccinate lyase	ASL		chr7q11.21	2.35435	52.5725	0.0223241	FALSE	1
218788_s_at	SET and MYND domain containing 3	SMYD3		chr1q44	2.35247	53.8073	0.0223374	FALSE	1
205292_s_at	heterogeneous nuclear ribonucleoprotein A2/B1	HNRNPA2B1		chr7p15	2.35979	48.1754	0.0223841	FALSE	1
221233_s_at	family with sequence similarity 135, member A	FAM135A		chr6q13	2.32701	83.2559	0.0223942	FALSE	1
205090_s_at	N-acetylglucosamine-1-phosphodiester alpha-N-acetylglucosaminidase	NAGPA		chr16p13.3	2.35766	48.5609	0.0224655	FALSE	1
214776_x_at	xylulokinase homolog (H. influenzae)	XYLB		chr3p22-p21.3	2.29898	206.9	0.0225047	FALSE	1
205070_at	inhibitor of growth family, member 3	ING3		chr7q31	2.35176	51.4507	0.0225495	FALSE	1
212574_x_at	transmembrane protein 259	TMEM259		chr19p13.3	2.35433	49.2537	0.0225872	FALSE	1
216384_x_at	prothymosin alpha-like /// prothymosin alpha-like /// microRNA 1244-1 /// microRNA 1244-2 /// microRNA 1244-3 /// prothymosin, alpha	LOC100506248 /// LOC728026 /// MIR1244-1 /// MIR1244-2 /// MIR1244-3 /// PTMA		chr2q37.1 /// chr9q22.32	2.35301	48.2751	0.0227431	FALSE	1
201340_s_at	ectodermal-neural cortex 1 (with BTB domain)	ENC1		chr5q13	2.35302	46.916	0.0228658	FALSE	1
212748_at	megakaryoblastic leukemia (translocation) 1	MKL1		chr22q13	2.34695	50.2829	0.0229062	FALSE	1
205943_at	tryptophan 2,3-dioxygenase	TDO2		chr4q31-q32	2.32249	72.5135	0.0230171	FALSE	1
216476_at	olfactory receptor, family 7, subfamily E, member 91 pseudogene	OR7E91P		chr2p13.3	2.33635	56.05	0.0230741	FALSE	1
212666_at	SMAD specific E3 ubiquitin protein ligase 1	SMURF1		chr7q22.1	2.34475	49.3389	0.023107	FALSE	1
222289_at	potassium voltage-gated channel, Shaw-related subfamily, member 2	KCNC2		chr12q14.1	2.34153	51.3888	0.0231192	FALSE	1
211914_x_at	neurofibromin 1	NF1		chr17q11.2	2.34611	48.2277	0.0231274	FALSE	1
216761_at	---	---		---	2.33778	53.5725	0.0231645	FALSE	1
202941_at	NADH dehydrogenase (ubiquinone) flavoprotein 2, 24kDa	NDUFV2		chr18p11.22	2.33787	53.0374	0.0231983	FALSE	1
201183_s_at	chromodomain helicase DNA binding protein 4	CHD4		chr12p13	2.34028	51.0523	0.0232156	FALSE	1
219093_at	phosphotyrosine interaction domain containing 1	PID1		chr2q36.3	2.34066	50.4521	0.0232423	FALSE	1
200763_s_at	ribosomal protein, large, P1	RPLP1		chr15q22	2.34354	48.1909	0.0232739	FALSE	1
208709_s_at	nardilysin (N-arginine dibasic convertase)	NRD1		chr1p32.2-p32.1	2.33933	50.8873	0.0232817	FALSE	1
222076_at	heparin-binding EGF-like growth factor	HBEGF		chr5q23	2.32977	57.8491	0.0233299	FALSE	1
221978_at	major histocompatibility complex, class I, F	HLA-F		chr6p21.3	2.33641	52.0537	0.0233544	FALSE	1
211009_s_at	zinc finger protein 271	ZNF271		chr18q12	2.34057	49.1139	0.0233594	FALSE	1
213866_at	sterile alpha motif domain containing 14	SAMD14		chr17q21.33	2.33442	52.6512	0.0234216	FALSE	1
64408_s_at	calmodulin-like 4	CALML4		chr15q23	2.32496	60.6711	0.0234367	FALSE	1
213890_x_at	ribosomal protein S16	RPS16		chr19q13.1	2.33398	51.7209	0.0235174	FALSE	1
60084_at	cylindromatosis (turban tumor syndrome)	CYLD		chr16q12.1	2.33342	52.0414	0.0235245	FALSE	1
202163_s_at	CCR4-NOT transcription complex, subunit 8	CNOT8		chr5q31-q33	2.33646	48.2367	0.0236681	FALSE	1
215068_s_at	F-box and leucine-rich repeat protein 18	FBXL18		chr7p22.2	2.33797	47.1402	0.0236831	FALSE	1
212194_s_at	transmembrane 9 superfamily protein member 4	TM9SF4		chr20q11.21	2.32888	53.0687	0.0237055	FALSE	1
220838_at	exonuclease 3'-5' domain containing 3	EXD3		chr9q34.3	2.33435	48.5298	0.023762	FALSE	1
219618_at	interleukin-1 receptor-associated kinase 4	IRAK4		chr12q12	2.32871	51.7687	0.0238144	FALSE	1
209726_at	carbonic anhydrase XI	CA11		chr19q13.3	2.33536	47.2105	0.023825	FALSE	1
209472_at	cysteine conjugate-beta lyase 2	CCBL2		chr1p22.2	2.32978	49.9213	0.0239028	FALSE	1
209857_s_at	sphingosine kinase 2	SPHK2		chr19q13.2	2.32663	50.9904	0.0239955	FALSE	1
221450_x_at	protocadherin beta 13	PCDHB13		chr5q31	2.32633	50.6104	0.0240441	FALSE	1
202915_s_at	family with sequence similarity 20, member B	FAM20B		chr1q25	2.32865	49.0133	0.0240455	FALSE	1
211865_s_at	fizzy/cell division cycle 20 related 1 (Drosophila)	FZR1		chr19p13.3	2.32556	51.084	0.0240502	FALSE	1
205441_at	occludin/ELL domain containing 1	OCEL1		chr19p13.11	2.32711	48.2025	0.0242063	FALSE	1
208013_s_at	acrosomal vesicle protein 1	ACRV1		chr11q24.2	2.31882	53.7338	0.0242382	FALSE	1
213360_s_at	POM121 transmembrane nucleoporin /// POM121 transmembrane nucleoporin C	POM121 /// POM121C		chr7q11.2 /// chr7q11.23	2.31815	53.2247	0.0243147	FALSE	1
212851_at	DCN1, defective in cullin neddylation 1, domain containing 4	DCUN1D4		chr4q12	2.31245	56.881	0.0243938	FALSE	1
36888_at	HAUS augmin-like complex, subunit 5	HAUS5		chr19q13.12	2.32254	48.92	0.0244077	FALSE	1
214092_x_at	SURP and G patch domain containing 2	SUGP2		chr19p12	2.31934	50.0143	0.0245001	FALSE	1
216857_at	T cell receptor beta variable 21-1 (pseudogene) /// NULL	TRBV21-1 /// TRBV21-1		---	2.31153	55.967	0.0245094	FALSE	1
220003_at	leucine rich repeat containing 36	LRRC36		chr16q22.1	2.3157	51.7582	0.0245715	FALSE	1
208263_at	signal recognition particle 72kDa	SRP72		chr4q11	2.29642	71.3745	0.02459	FALSE	1
212287_at	SUZ12 polycomb repressive complex 2 subunit	SUZ12		chr17q11.2	2.31371	52.913	0.0245995	FALSE	1
200036_s_at	ribosomal protein L10a	RPL10A		chr6p21.31	2.31541	49.7561	0.0247539	FALSE	1
203791_at	Dmx-like 1	DMXL1		chr5q22	2.31753	47.9414	0.0247904	FALSE	1
216125_s_at	RAN binding protein 9	RANBP9		chr6p23	2.31143	51.5844	0.0248379	FALSE	1
218448_at	GID complex subunit 8 homolog (S. cerevisiae)	GID8		chr20q13.33	2.31534	48.5709	0.0248624	FALSE	1
204283_at	phenylalanyl-tRNA synthetase 2, mitochondrial	FARS2		chr6p25.1	2.31068	50.9271	0.0249362	FALSE	1
201245_s_at	OTU domain, ubiquitin aldehyde binding 1	OTUB1		chr11q13.1	2.31188	49.4808	0.0249871	FALSE	1
216697_at	trio Rho guanine nucleotide exchange factor	TRIO		chr5p15.2	2.28004	88.2417	0.0250153	FALSE	1
213697_at	homeodomain interacting protein kinase 3	HIPK3		chr11p13	2.30334	55.4835	0.0250317	FALSE	1
209660_at	transthyretin	TTR		chr18q12.1	2.31415	46.4522	0.0251335	FALSE	1
221633_at	non-SMC condensin II complex, subunit H2	NCAPH2		chr22q13.33	2.30296	53.9438	0.0251648	FALSE	1
219364_at	DEXH (Asp-Glu-X-His) box polypeptide 58	DHX58		chr17q21.2	2.30639	50.2779	0.0252476	FALSE	1
214475_x_at	calpain 3, (p94)	CAPN3		chr15q15.1	2.31001	47.7862	0.0252521	FALSE	1
202518_at	B-cell CLL/lymphoma 7B	BCL7B		chr7q11.23	2.30523	50.3481	0.0253117	FALSE	1
202299_s_at	late endosomal/lysosomal adaptor, MAPK and MTOR activator 5	LAMTOR5		chr1p13.3	2.30199	52.1528	0.0253599	FALSE	1
217581_at	---	---		---	2.29369	59.4284	0.0253602	FALSE	1
203245_s_at	long intergenic non-protein coding RNA 94	LINC00094		chr9q34	2.30064	52.7303	0.0253968	FALSE	1
202382_s_at	glucosamine-6-phosphate deaminase 1	GNPDA1		chr5q21	2.30058	52.4514	0.0254225	FALSE	1
51774_s_at	ubiquitin-conjugating enzyme E2D 4 (putative)	UBE2D4		chr7p13	2.30226	50.671	0.0254642	FALSE	1
200821_at	lysosomal-associated membrane protein 2	LAMP2		chrXq24	2.30473	48.6672	0.0254894	FALSE	1
203960_s_at	heat shock protein family B (small), member 11	HSPB11		chr1p32	2.30072	51.3538	0.0255013	FALSE	1
201728_s_at	KIAA0100	KIAA0100		chr17q11.2	2.30517	47.8047	0.0255423	FALSE	1
207409_at	leukocyte cell-derived chemotaxin 2	LECT2		chr5q31.1	2.28387	62.5591	0.0257849	FALSE	1
203110_at	protein tyrosine kinase 2 beta	PTK2B		chr8p21.1	2.30192	46.3608	0.0258811	FALSE	1
213176_s_at	latent transforming growth factor beta binding protein 4	LTBP4		chr19q13.1-q13.2	2.29452	50.9954	0.0259111	FALSE	1
209456_s_at	F-box and WD repeat domain containing 11	FBXW11		chr5q35.1	2.29954	47.3769	0.0259269	FALSE	1
57703_at	SUMO1/sentrin specific peptidase 5	SENP5		chr3q29	2.29266	51.987	0.0259447	FALSE	1
210852_s_at	aminoadipate-semialdehyde synthase	AASS		chr7q31.3	2.29143	52.633	0.0259701	FALSE	1
203257_s_at	chromosome 11 open reading frame 49	C11orf49		chr11p11.2	2.29407	50.2088	0.0260059	FALSE	1
201783_s_at	v-rel reticuloendotheliosis viral oncogene homolog A (avian)	RELA		chr11q13	2.29141	50.5315	0.0261432	FALSE	1
217727_x_at	vacuolar protein sorting 35 homolog (S. cerevisiae)	VPS35		chr16q12	2.29256	48.9414	0.0262114	FALSE	1
210092_at	mago-nashi homolog, proliferation-associated (Drosophila)	MAGOH		chr1p32.3	2.29081	49.9053	0.0262344	FALSE	1
219644_at	coiled-coil domain containing 41	CCDC41		chr12q22	2.28988	49.8414	0.0262982	FALSE	1
221488_s_at	cutA divalent cation tolerance homolog (E. coli)	CUTA		chr6p21.32	2.2852	53.1998	0.0263145	FALSE	1
207754_at	uncharacterized LOC100996477 /// Ras association (RalGDS/AF-6) domain family (N-terminal) member 8	LOC100996477 /// RASSF8		chr12p12.3	2.2768	61.022	0.0263177	FALSE	1
201308_s_at	septin 11	2011-09-01		chr4q21.1	2.27457	62.0968	0.0263971	FALSE	1
206359_at	suppressor of cytokine signaling 3	SOCS3		chr17q25.3	2.28219	52.7277	0.0265411	FALSE	1
207123_s_at	matrilin 4	MATN4		chr20q13.1-q13.2	2.27583	58.0949	0.02656	FALSE	1
200868_s_at	ring finger protein 114	RNF114		chr20q13.13	2.28349	49.9822	0.0266875	FALSE	1
218811_at	ORAI calcium release-activated calcium modulator 2	ORAI2		chr7q22.1	2.28121	51.3401	0.0267154	FALSE	1
220344_at	chromosome 11 open reading frame 16	C11orf16		chr11p15.3	2.28501	48.3762	0.0267367	FALSE	1
216734_s_at	chemokine (C-X-C motif) receptor 5	CXCR5		chr11q23.3	2.28485	48.4827	0.0267368	FALSE	1
209230_s_at	nuclear protein, transcriptional regulator, 1	NUPR1		chr16p11.2	2.28281	49.2767	0.026793	FALSE	1
210317_s_at	tyrosine 3-monooxygenase/tryptophan 5-monooxygenase activation protein, epsilon polypeptide	YWHAE		chr17p13.3	2.28473	47.8017	0.026809	FALSE	1
201608_s_at	PWP1 homolog (S. cerevisiae)	PWP1		chr12q23.3	2.28522	47.1146	0.0268452	FALSE	1
205147_x_at	neutrophil cytosolic factor 4, 40kDa	NCF4		chr22q13.1	2.28009	50.4509	0.0268625	FALSE	1
220290_at	absent in melanoma 1-like	AIM1L		chr1p36.11	2.27086	57.7868	0.0268988	FALSE	1
215812_s_at	sodium- and chloride-dependent creatine transporter 1-like /// solute carrier family 6 (neurotransmitter transporter, creatine), member 10, pseudogene /// solute carrier family 6 (neurotransmitter transporter, creatine), member 8	LOC653562 /// SLC6A10P /// SLC6A8		chr16p11.2 /// chrXq28	2.2817	48.6081	0.026925	FALSE	1
204804_at	tripartite motif containing 21	TRIM21		chr11p15.5	2.27793	51.0658	0.0269472	FALSE	1
220733_at	solute carrier family 26 (sulfate transporter), member 1	SLC26A1		chr4p16.3	2.26889	58.4916	0.0269801	FALSE	1
222298_at	---	---		---	2.28092	48.4381	0.0269909	FALSE	1
210749_x_at	discoidin domain receptor tyrosine kinase 1 /// microRNA 4640	DDR1 /// MIR4640		chr6p21.3	2.27082	55.0861	0.0270888	FALSE	1
219943_s_at	ubiquitin specific peptidase 46	USP46		chr4q12	2.27931	48.4485	0.0270928	FALSE	1
202694_at	serine/threonine kinase 17a	STK17A		chr7p13	2.26981	54.2883	0.027213	FALSE	1
204298_s_at	lysyl oxidase	LOX		chr5q23.2	2.23563	116.039	0.0272891	FALSE	1
205572_at	angiopoietin 2	ANGPT2		chr8p23.1	2.26593	56.4729	0.0273071	FALSE	1
211505_s_at	staufen double-stranded RNA binding protein 1	STAU1		chr20q13.1	2.27172	49.5626	0.0274787	FALSE	1
212445_s_at	neural precursor cell expressed, developmentally down-regulated 4-like, E3 ubiquitin protein ligase	NEDD4L		chr18q21	2.25794	61.5602	0.0275057	FALSE	1
207962_at	calpain 11	CAPN11		chr6p12	2.2668	52.8236	0.0275222	FALSE	1
220590_at	integrin alpha FG-GAP repeat containing 2	ITFG2		chr12p13.33	2.27427	47.1397	0.0275434	FALSE	1
219460_s_at	transmembrane protein 127	TMEM127		chr2q11.2	2.2704	49.1201	0.0276048	FALSE	1
204322_at	golgi integral membrane protein 4	GOLIM4		chr3q26.2	2.26978	49.5193	0.0276088	FALSE	1
211987_at	topoisomerase (DNA) II beta 180kDa	TOP2B		chr3p24	2.26673	49.9063	0.0277734	FALSE	1
214687_x_at	aldolase A, fructose-bisphosphate	ALDOA		chr16p11.2	2.26208	52.6902	0.0278428	FALSE	1
203446_s_at	oculocerebrorenal syndrome of Lowe	OCRL		chrXq25	2.26533	50.0719	0.0278503	FALSE	1
212625_at	syntaxin 10	STX10		chr19p13.2	2.26584	49.0664	0.0279083	FALSE	1
212754_s_at	MON2 homolog (S. cerevisiae)	MON2		chr12q14.1	2.26276	50.6028	0.027973	FALSE	1
211765_x_at	peptidylprolyl isomerase A (cyclophilin A)	PPIA		chr7p13	2.26125	50.4568	0.0280856	FALSE	1
202372_at	aurora kinase A pseudogene 1 /// RAB3 GTPase activating protein subunit 2 (non-catalytic)	AURKAPS1 /// RAB3GAP2		chr1q41	2.25978	50.7687	0.0281558	FALSE	1
219503_s_at	transmembrane protein 40	TMEM40		chr3p25.2	2.23795	75.1029	0.0281885	FALSE	1
40020_at	cadherin, EGF LAG seven-pass G-type receptor 3	CELSR3		chr3p21.31	2.25023	58.0366	0.0282398	FALSE	1
221442_at	melanocortin 3 receptor	MC3R		chr20q13.2-q13.3	2.24465	64.1327	0.0282478	FALSE	1
206247_at	MHC class I polypeptide-related sequence B	MICB		chr6p21.3	2.25403	53.3678	0.028324	FALSE	1
221845_s_at	ClpB caseinolytic peptidase B homolog (E. coli)	CLPB		chr11q13.4	2.26238	47.0821	0.0283291	FALSE	1
214368_at	RAS guanyl releasing protein 2 (calcium and DAG-regulated)	RASGRP2		chr11q13	2.25778	49.717	0.0283828	FALSE	1
218886_at	PAK1 interacting protein 1	PAK1IP1		chr6p24.2	2.25823	48.9882	0.02842	FALSE	1
213832_at	potassium voltage-gated channel, Shal-related subfamily, member 3	KCND3		chr1p13.3	2.25193	53.8087	0.0284308	FALSE	1
216380_x_at	NULL /// NULL	GS1-111G14.1 /// OTTHUMG00000156670		---	2.25628	49.5569	0.0284976	FALSE	1
213800_at	complement factor H	CFH		chr1q32	2.24828	55.0888	0.0285793	FALSE	1
204853_at	origin recognition complex, subunit 2	ORC2		chr2q33	2.25674	47.4978	0.0286641	FALSE	1
208792_s_at	clusterin	CLU		chr8p21-p12	2.24674	54.4911	0.0287288	FALSE	1
204442_x_at	latent transforming growth factor beta binding protein 4	LTBP4		chr19q13.1-q13.2	2.24967	51.2445	0.0287931	FALSE	1
201665_x_at	ribosomal protein S17 /// ribosomal protein S17-like	RPS17 /// RPS17L		chr15q	2.25058	48.7784	0.028955	FALSE	1
209681_at	solute carrier family 19 (thiamine transporter), member 2	SLC19A2		chr1q23.3	2.24599	52.1569	0.0289666	FALSE	1
220249_at	hyaluronoglucosaminidase 4	HYAL4		chr7q31.3	2.23621	61.0403	0.0290038	FALSE	1
204417_at	galactosylceramidase	GALC		chr14q31	2.2352	61.9955	0.0290159	FALSE	1
203504_s_at	ATP-binding cassette, sub-family A (ABC1), member 1	ABCA1		chr9q31.1	2.24772	49.7153	0.0290619	FALSE	1
220785_at	urotensin 2	UTS2		chr1p36	2.2374	57.4735	0.0291533	FALSE	1
205320_at	adenomatosis polyposis coli 2	APC2		chr19p13.3	2.24415	50.5678	0.029229	FALSE	1
218796_at	fermitin family member 1	FERMT1		chr20p12.3	2.23446	57.9534	0.0293237	FALSE	1
208003_s_at	nuclear factor of activated T-cells 5, tonicity-responsive	NFAT5		chr16q22.1	2.24526	48.6872	0.0293266	FALSE	1
221976_s_at	hepatoma-derived growth factor, related protein 3	HDGFRP3		chr15q25.2	2.23713	55.1171	0.0293415	FALSE	1
212282_at	transmembrane protein 97	TMEM97		chr17q11.2	2.23884	51.5587	0.0295091	FALSE	1
217854_s_at	polymerase (RNA) II (DNA directed) polypeptide E, 25kDa	POLR2E		chr19p13.3	2.24361	47.9654	0.0295105	FALSE	1
208887_at	eukaryotic translation initiation factor 3, subunit G	EIF3G		chr19p13.2	2.23846	51.4998	0.0295401	FALSE	1
203292_s_at	vacuolar protein sorting 11 homolog (S. cerevisiae)	VPS11		chr11q23	2.23533	53.3618	0.0296027	FALSE	1
210100_s_at	ATP-binding cassette, sub-family A (ABC1), member 2	ABCA2		chr9q34	2.24364	46.2208	0.0296883	FALSE	1
207915_at	v-myc myelocytomatosis viral oncogene homolog 2 (avian) /// NULL	MYCL2 /// MYCL2		---	2.23623	51.2523	0.0297172	FALSE	1
218987_at	activating transcription factor 7 interacting protein	ATF7IP		chr12p13.1	2.2382	48.1006	0.0298726	FALSE	1
215730_at	vestigial like 1 (Drosophila)	VGLL1		chrXq26.3	2.21615	71.3069	0.0298733	FALSE	1
204434_at	spermatogenesis associated 2	SPATA2		chr20q13.13	2.23932	47.2709	0.0298784	FALSE	1
222138_s_at	WD repeat domain 13	WDR13		chrXp11.23	2.23775	47.6932	0.0299446	FALSE	1
209966_x_at	estrogen-related receptor gamma	ESRRG		chr1q41	2.23367	50.2525	0.0299853	FALSE	1
217438_at	---	---		---	2.22719	55.8018	0.0299865	FALSE	1
205141_at	angiogenin, ribonuclease, RNase A family, 5	ANG		chr14q11.1-q11.2	2.22874	53.9933	0.0300148	FALSE	1
220668_s_at	DNA (cytosine-5-)-methyltransferase 3 beta	DNMT3B		chr20q11.2	2.23383	49.2666	0.0300656	FALSE	1
211555_s_at	guanylate cyclase 1, soluble, beta 3	GUCY1B3		chr4q31.3-q33	2.23121	50.2603	0.0301572	FALSE	1
214865_at	DOT1-like histone H3K79 methyltransferase	DOT1L		chr19p13.3	2.22252	57.6256	0.0301871	FALSE	1
219511_s_at	synuclein, alpha interacting protein	SNCAIP		chr5q23.2	2.21854	59.8693	0.0303215	FALSE	1
221973_at	uncharacterized LOC100506076 /// uncharacterized LOC100506123	LOC100506076 /// LOC100506123		chr2q11	2.22729	51.4404	0.03033	FALSE	1
220866_at	ADAM metallopeptidase with thrombospondin type 1 motif, 6	ADAMTS6		chr5q12	2.21884	58.8063	0.0303699	FALSE	1
200780_x_at	GNAS complex locus	GNAS		chr20q13.3	2.22276	54.0547	0.030435	FALSE	1
213982_s_at	RAB GTPase activating protein 1-like	RABGAP1L		chr1q24	2.22262	52.5872	0.0305647	FALSE	1
201589_at	structural maintenance of chromosomes 1A	SMC1A		chrXp11.22-p11.21	2.22504	48.3435	0.0307784	FALSE	1
210322_x_at	ubiquitously transcribed tetratricopeptide repeat containing, Y-linked	UTY		chrYq11	2.22239	49.9439	0.0308149	FALSE	1
205034_at	cyclin E2	CCNE2		chr8q22.1	2.22001	51.2474	0.0308678	FALSE	1
212298_at	neuropilin 1	NRP1		chr10p12	2.21562	54.4542	0.030918	FALSE	1
202651_at	lysophosphatidylglycerol acyltransferase 1	LPGAT1		chr1q32	2.2181	50.693	0.0310553	FALSE	1
206075_s_at	casein kinase 2, alpha 1 polypeptide	CSNK2A1		chr20p13	2.22021	48.7722	0.0310836	FALSE	1
220616_at	zinc finger protein 384	ZNF384		chr12p12	2.21583	50.2232	0.0312631	FALSE	1
218593_at	RNA binding motif protein 28	RBM28		chr7q32.1	2.21655	49.633	0.0312659	FALSE	1
201526_at	ADP-ribosylation factor 5	ARF5		chr7q31.3	2.21677	49.018	0.0313092	FALSE	1
210379_s_at	tousled-like kinase 1	TLK1		chr2q31.1	2.20789	56.7391	0.0313101	FALSE	1
218583_s_at	DCN1, defective in cullin neddylation 1, domain containing 1	DCUN1D1		chr3q26.3	2.20885	54.7709	0.0313876	FALSE	1
206514_s_at	cytochrome P450, family 4, subfamily F, polypeptide 2 /// cytochrome P450, family 4, subfamily F, polypeptide 3	CYP4F2 /// CYP4F3		chr19p13.12 /// chr19p13.2	2.1923	75.1821	0.0314524	FALSE	1
211905_s_at	integrin, beta 4	ITGB4		chr17q25	2.20058	61.5298	0.0315285	FALSE	1
221700_s_at	ubiquitin A-52 residue ribosomal protein fusion product 1	UBA52		chr19p13.1-p12	2.21584	47.1898	0.0315617	FALSE	1
206998_x_at	proline-rich protein BstNI subfamily 3	PRB3		chr12p13.2	2.20627	53.1541	0.0317083	FALSE	1
216296_at	clathrin, light chain A	CLTA		chr9p13	2.20933	50.493	0.0317152	FALSE	1
217796_s_at	nuclear protein localization 4 homolog (S. cerevisiae)	NPLOC4		chr17qter	2.20715	50.5239	0.0318734	FALSE	1
206674_at	fms-related tyrosine kinase 3	FLT3		chr13q12	2.2074	50.2496	0.0318799	FALSE	1
211487_x_at	ribosomal protein S17 /// ribosomal protein S17-like	RPS17 /// RPS17L		chr15q	2.20808	48.4958	0.0319989	FALSE	1
202208_s_at	ADP-ribosylation factor-like 4C	ARL4C		chr2q37.1	2.20484	50.4011	0.0320566	FALSE	1
221897_at	tripartite motif containing 52	TRIM52		chr5q35.3	2.20339	51.5569	0.0320599	FALSE	1
214967_at	---	---		---	2.20064	53.6764	0.0320844	FALSE	1
203568_s_at	tripartite motif containing 38	TRIM38		chr6p21.3	2.2037	50.9934	0.0320873	FALSE	1
211226_at	galanin receptor 2	GALR2		chr17q25.3	2.20024	53.167	0.0321568	FALSE	1
220030_at	serine/threonine/tyrosine kinase 1	STYK1		chr12p13.2	2.20269	50.4467	0.0322123	FALSE	1
212336_at	erythrocyte membrane protein band 4.1-like 1	EPB41L1		chr20q11.2-q12	2.20647	47.5182	0.0322189	FALSE	1
205857_at	solute carrier family 18 (vesicular monoamine), member 2	SLC18A2		chr10q25	2.20593	47.8589	0.032224	FALSE	1
217356_s_at	phosphoglycerate kinase 1	PGK1		chrXq13.3	2.20056	51.0454	0.0323174	FALSE	1
206752_s_at	DNA fragmentation factor, 40kDa, beta polypeptide (caspase-activated DNase)	DFFB		chr1p36.3	2.20266	48.9114	0.0323616	FALSE	1
214995_s_at	apolipoprotein B mRNA editing enzyme, catalytic polypeptide-like 3F /// apolipoprotein B mRNA editing enzyme, catalytic polypeptide-like 3G	APOBEC3F /// APOBEC3G		chr22q13.1 /// chr22q13.1-q13.2	2.19823	52.4166	0.0323712	FALSE	1
210065_s_at	uroplakin 1B	UPK1B		chr3q13.32	2.18465	67.0344	0.0324152	FALSE	1
202596_at	endosulfine alpha	ENSA		chr1q21.3	2.2001	49.5242	0.0324942	FALSE	1
207323_s_at	myelin basic protein	MBP		chr18q23	2.19969	49.1629	0.0325602	FALSE	1
219348_at	unconventional SNARE in the ER 1 homolog (S. cerevisiae)	USE1		chr19p13.11	2.19556	51.0157	0.032697	FALSE	1
AFFX-r2-Bs-dap-3_at	---	---		---	2.2018	46.3108	0.0326986	FALSE	1
217202_s_at	glutamate-ammonia ligase	GLUL		chr1q31	2.19541	51.0159	0.0327089	FALSE	1
205667_at	Werner syndrome, RecQ helicase-like	WRN		chr8p12	2.19345	52.0387	0.0327659	FALSE	1
217805_at	interleukin enhancer binding factor 3, 90kDa	ILF3		chr19p13.2	2.19623	49.0235	0.0328354	FALSE	1
201785_at	ribonuclease, RNase A family, 1 (pancreatic)	RNASE1		chr14q11.2	2.19423	49.6772	0.0329237	FALSE	1
203533_s_at	cullin 5	CUL5		chr11q22.3	2.19402	46.993	0.0332137	FALSE	1
211165_x_at	EPH receptor B2	EPHB2		chr1p36.1-p35	2.17914	60.2737	0.0332402	FALSE	1
206916_x_at	tyrosine aminotransferase	TAT		chr16q22.1	2.17567	64.5553	0.0332475	FALSE	1
208843_s_at	golgi reassembly stacking protein 2, 55kDa	GORASP2		chr2q31.1	2.18437	52.2069	0.0334486	FALSE	1
210231_x_at	SET nuclear oncogene	SET		chr9q34	2.19018	47.4655	0.0334579	FALSE	1
217210_at	NULL /// NULL	OTTHUMG00000002435 /// RP1-8B22.1		---	2.17356	63.2461	0.0334897	FALSE	1
210720_s_at	N-terminal EF-hand calcium binding protein 3	NECAB3		chr20q11.22	2.18177	48.6406	0.0339882	FALSE	1
202189_x_at	microRNA 4745 /// polypyrimidine tract binding protein 1	MIR4745 /// PTBP1		chr19p13.3	2.18197	47.852	0.0340545	FALSE	1
214224_s_at	protein (peptidylprolyl cis/trans isomerase) NIMA-interacting, 4 (parvulin)	PIN4		chrXq13	2.18067	48.6912	0.0340695	FALSE	1
217795_s_at	transmembrane protein 43	TMEM43		chr3p25.1	2.17926	49.1646	0.0341328	FALSE	1
222125_s_at	prolyl 4-hydroxylase, transmembrane (endoplasmic reticulum)	P4HTM		chr3p21.31|3p21.3	2.17466	53.075	0.0341331	FALSE	1
201528_at	replication protein A1, 70kDa	RPA1		chr17p13.3	2.1769	50.0319	0.0342328	FALSE	1
212253_x_at	dystonin	DST		chr6p12.1	2.17068	54.8671	0.0343	FALSE	1
218918_at	mannosidase, alpha, class 1C, member 1	MAN1C1		chr1p35	2.17061	54.7644	0.034314	FALSE	1
209866_s_at	latrophilin 3	LPHN3		chr4q13.1	2.16265	57.7895	0.0347194	FALSE	1
220722_s_at	solute carrier family 5 (choline transporter), member 7	SLC5A7		chr2q12	2.16366	56.4208	0.0347397	FALSE	1
213380_x_at	hepatocyte growth factor-like protein-like /// macrophage stimulating 1 (hepatocyte growth factor-like) /// macrophage stimulating 1-like /// macrophage stimulating 1 (hepatocyte growth factor-like) pseudogene 2	LOC101060347 /// MST1 /// MST1L /// MST1P2		chr1p36.13 /// chr1p36.2 /// chr3p21	2.16723	52.0871	0.0348113	FALSE	1
204979_s_at	SH3 domain binding glutamic acid-rich protein	SH3BGR		chr21q22.3	2.16294	54.4659	0.0349531	FALSE	1
210366_at	solute carrier organic anion transporter family, member 1B1	SLCO1B1		chr12p	2.15447	62.8886	0.0350408	FALSE	1
212826_s_at	solute carrier family 25 (mitochondrial carrier; adenine nucleotide translocator), member 6	SLC25A6		chrXp22.32 and Yp11.3	2.16732	49.3211	0.035066	FALSE	1
208329_at	prostate and breast cancer overexpressed 1	PBOV1		chr6q23.3	2.16234	53.5073	0.0350818	FALSE	1
204138_s_at	myeloid zinc finger 1	MZF1		chr19q13.4	2.16421	51.0971	0.0351457	FALSE	1
201100_s_at	ubiquitin specific peptidase 9, X-linked	USP9X		chrXp11.4	2.1652	49.202	0.0352495	FALSE	1
202842_s_at	DnaJ (Hsp40) homolog, subfamily B, member 9	DNAJB9		chr7q31|14q24.2-q24.3	2.15855	54.638	0.0352948	FALSE	1
206718_at	LIM domain only 1 (rhombotin 1)	LMO1		chr11p15	2.15684	56.3623	0.0352974	FALSE	1
219367_s_at	neuropilin 2	NRP2		chr2q33.3	2.16283	49.5513	0.0354064	FALSE	1
218936_s_at	coiled-coil domain containing 59	CCDC59		chr12q21.31	2.16071	51.0145	0.035437	FALSE	1
212221_x_at	iduronate 2-sulfatase	IDS		chrXq28	2.15545	53.9059	0.0356093	FALSE	1
205938_at	protein phosphatase, Mg2+/Mn2+ dependent, 1E	PPM1E		chr17q22	2.15474	53.9296	0.0356663	FALSE	1
215298_at	NULL /// NULL	OTTHUMG00000161349 /// RP11-714L20.1		---	2.15527	53.0734	0.0356961	FALSE	1
218528_s_at	ring finger protein 38	RNF38		chr9p13	2.14829	59.8444	0.0357481	FALSE	1
213039_at	Rho/Rac guanine nucleotide exchange factor (GEF) 18	ARHGEF18		chr19p13.3	2.1581	49.815	0.0357657	FALSE	1
205169_at	retinoblastoma binding protein 5	RBBP5		chr1q32	2.15484	52.5483	0.0357771	FALSE	1
215445_x_at	---	---		---	2.15276	54.4117	0.0357882	FALSE	1
216286_at	---	---		---	2.14534	62.3491	0.0358276	FALSE	1
220448_at	potassium channel, subfamily K, member 12	KCNK12		chr2p16.3	2.15456	51.9816	0.0358516	FALSE	1
[truncated: 20,278 more rows]
