# Supplementary material for: Data-driven prioritization and preclinical evaluation of therapeutic targets in glioblastoma
Source: Neurooncol Adv. 2020 Nov 5;2(1):vdaa151. doi: 10.1093/noajnl/vdaa151 (PMC7764503; doi:10.1093/noajnl/vdaa151)
Supplement: vdaa151_suppl_Supplementary_Table_S4 [file vdaa151_suppl_supplementary_table_s4.xlsx]

## Sheet: Blad1
Table S4A. Overview of significantly upregulated genes that interact with antineoplastic drugs (being) tested in newly diagnosed GBM trials
	Drug	Drug type	Druggable gene	Studies	Phase	No. of GBM Patients	Dose	Combination	ORR (%)	SD (%)	PFS (months)	PFS-6 (%)
	Gefitinib	EGFR inhibitor	EGFR	Uhm et al. (2011)	II	n = 98	500 - 1000 mg/day		NA	NA	NA	NA
COMBINATION	Valproic acid	Histone deacetylase inhibitor	ABAT	Krauze et al. (2015)	II	n = 37	25 mg/kg	with radiation therapy and temozolomide	0.0%	81.0%	10.5	70.0% [CI: 57 - 87]
			SCN1A
	Gefitinib	EGFR inhibitor	EGFR	Chakravarti et al. (2013)	I/II	n = 119	250 - 750 mg/day	with radiation therapy	NA	NA	4.9	0.4
	Vandetanib	Multi-targeted RTK inhibitor	EGFR	Lee et al. (2015)	II	n = 69	100 mg/day	with radiation therapy and temozolomide	25.5%*	52.9%	7.7	58.0% [CI: 44.0% - 68.0%]
			VEGFA
	Tamoxifen	Selective estrogen receptor modulator	GPER	Patel et al. (2012)	I	n = 27	50 - 100 mg/m2	with radiation therapy and temozolomide	NA	NA	NA	NA
	ABT-510	Angiogenesis inhibitor	IL8	Nabors et al. (2010)	I	n = 23	20 - 200 mg/day	with radiation therapy and temozolomide	NA	NA	10.6	NA
	Marimastat	MMP inhibitor	MMP14	Levin et al. (2006)	II	n = 11	20 mg/day (10 mg b.i.d.)	with radiation therapy	NA	NA	3.9	NA
	RO4929097	Notch pathway inhibitor	NOTCH1	Xu et al. (2016)	0/I	n = 21	10 - 20 mg/day	with radiation therapy and temozolomide	NA	NA	13.0	NA
	Cabozantinib	VEGF inhibitor	VEGFA	Schiff et al. (2016)	I	n = 25	60 mg/day	with radiation therapy and temozolomide	NA	NA	NA	NA
	Lenalidomide	TNF-α inhibitor	VEGFA	Drappatz et al. (2009)	I	n = 20	15 mg/m2	with radiotherapy	0.0%	80.0%	5.0	NA
Table S4B. Overview of significantly upregulated genes that interact with antineoplastic drugs (being) tested in recurrent GBM trials
	Drug	Drug type	Druggable gene	Studies	Phase	No. of GBM Patients	Dose	Combination	ORR (%)	SD (%)	PFS (months)	PFS-6 (%)
MONOTHERAPY	Ribociclib	CDK inhibitor	CDK6	One clinical trial in progress (NCT02345824)
	Imatinib	Multi-targeted RTK inhibitor	DDR1	Wen et al. (2006)	I/II	n = 34	800 mg/day (400 mg b.i.d.)		5.9%	17.6%	NA	10.0%
	AEE788	Multi-targeted RTK inhibitor	EGFR	Reardon et al. (2012)	I	n = 36	50 mg/day - 800 mg/day		0.0%	17.0%	1.6 - 2.7	NA
			VEGFA
	Afatinib	Multi-targeted RTK inhibitor	EGFR	Reardon et al. (2015)	I/II	n = 41	40 mg/day		2.4%	34.1%	1.0	3.0%
	Canertinib	Multi-targeted RTK inhibitor	EGFR	Kunschner et al. (2002)	I/II	n = 24	10.5 mg/m2 - 13.5 mg/m2		0.0%	16.7%	1.5	NA
	Cetuximab	Anti-EGFR monoclonal antibody	EGFR	Lv et al. (2012)	II	n = 34	250 mg/m2		NA	NA	1.8	NA
				Neyns et al. (2009)	II	n = 55	250 mg/m2		5.5%	30.9%	1.9	NA
	Dacomitinib	Multi-targeted RTK inhibitor	EGFR	Two clinical trials in progress (NCT01520870; NCT01112527)
	Erlotinib	EGFR inhibitor	EGFR	Kesavabhotla et al. (2012)	I/II	n = 11	300 mg (150 mg b.i.d.)		0.0%	0.0%	1.9	NA
			CYP3A5	Raizer et al. (2010)	II	n = 29	150 mg/day		0.0%	7.9%	2.0	3.0%
			MAPK1	Yung et al. (2010)	II	n = 48	150 mg/day - 300 mg/day		8.3%*	33.3%	NA	20.0%
				van den Bent et al. (2009)	II	n = 54	150 mg/day - 300 mg/day		2.4%	16.7%	1.8	11.4% (CI: 4.6% - 21.5%)
	Gefitinib	EGFR inhibitor	EGFR	Franceschi et al. (2009)	II	n = 28	250 mg/day		NA	NA	1.9	12.5% (CI: 1.6% - 38.4%)
				Rich et al. (2004)	II	n = 53	500 mg/day - 1000 mg/day		0.0%	42.0%	1.9	13.0%
	Lapatinib	Multi-targeted RTK inhibitor	EGFR	Thiessen et al. (2010)	I/II	n = 17	1500 mg/day (750 mg b.i.d.)		0.0%	23.5%	NA	NA
	Vandetanib	Multi-targeted RTK inhibitor	EGFR	Kreisl et al. (2012)	I/II	n = 32	300 mg/day		15.0%*	NA	1.3	6.5% [CI:1.7% - 24.7%]
			VEGFA
	MK-0752	Notch pathway inhibitor	NOTCH1	Fouladi et al. (2011)	I	n = 23	200 mg/m2 - 260 mg/m2		0.0%	8.7%#	NA	NA
	Epothilone B	Antimicrotubule agent	TUBA3C	Oehler et al. (2012)	I/II	n = 9	10 mg/m2		0.0%	22.2%	1.5	22.0% [CI: 0.0% - 46.0%]
	Bevacizumab	Anti-VEGF monoclonal antibody	VEGFA	Taal et al. (2014)	II	n = 50	10 mg/kg		38.0%	NA	3.0	16.0% [CI: 7.0 - 27.0%]
	Bevacizumab	Anti-VEGF monoclonal antibody	VEGFA	Friedman et al. (2009)	II	n = 85	10 mg/kg		28.2%*	NA	4.2	42.6% [CI: 29.6 - 55.5%]
	Dovitinib	VEGF inhibitor	VEGFA	Schäfer et al. (2016)	I	n = 12	500 mg/day		0.0%	33.3%	1.8	16.7%
	Lenalidomide	TNF-α inhibitor	VEGFA	Fine et al. (2007)	I	n = 24	2.5 mg/m2 - 20 mg/m2		0.0%	NA	1.8	17.7% [CI: 6.3 - 49.3%]
	MK-1775	WEE1 inhibitor	WEE1	One clinical trials in progress (NCT02207010)
COMBINATION THERAPY	Imatinib	Multi-targeted RTK inhibitor	DDR1	Reardon et al. (2008)	I	n = 53	400 mg/day - 1200 mg/day	with temozolomoide	11.3%	42.0%	6.1	52.8% [CI: 38.6 - 65.2%]
				Reardon et al. (2005)	II	n = 33	400 mg/day - 1000 mg/day	with hydroxyurea	9.0%*	42.0%	NA	27.0%
	Lapatinib	Multi-targeted RTK inhibitor	EGFR	Karavasilis et al. (2013)	I	n = 16	1000 mg/day - 1500 mg/day	with temozolomide	6.3%	31.3%	2.4	NA
	Sirolimus	mTOR inhibitor	EGFR	One clinical trial in progress (NCT01522820)
				Chheda et al. (2015)	I	n = 19	2 mg/day	with vandetanib	10.5%	NA	2.1	18.2%
				Reardon et al. (2010)	II	n = 32	150 mg/day - 450 mg/day	with erlotinib	0.0%	47.0%	1.6	3.1%
	Vandetanib	Multi-targeted RTK inhibitor	EGFR	Chheda et al. (2015)	I	n = 19	100 mg/day - 200 mg/day	with sirolimus	10.5%	NA	2.1	18.2%
			VEGFA
	Tamoxifen	Selective estrogen receptor modulator	GPER	Odia et al. (2015)	II	n = 30	240 mg (120 mg b.i.d.)	with bortezomib	0.0%	0.0%	1.3	0.0%
				Di Cristofori et al. (2013)	II	n = 32	80 mg/m2	with dose-dense temozolomide	43.8%†		9.5	NA
	Marimastat	MMP inhibitor	MMP14	Groves et al. (2002)	II	n = 38	50 mg/day	with temozolomide	NA	NA	3.9	39.0%
				Larson et al. (2002)	II	n = 14	20 mg/day (10 mg b.i.d.)	with Gamma Knife radiosurgery	NA	NA	3.4	NA
	Bortezomib	Proteasome inhibitor	PSMA2	Odia et al. (2015)	II	n = 30	1.3 mg/m2	with tamoxifen	0.0%	0.0%	1.3	0.0%
			PSMC2	Friday et al. (2012)	II	n = 37	1.3 mg/m2	with varinostat	2.7%	NA	1.5	0.0%
			PSMD2
	Epothilone B	Antimicrotubule agent	TUBA3C	Fogh et al. (2010)	I	n = 8	1.5 mg/m2 - 10 mg/m2	with radiation therapy	0.0%	62.5%	13.2	NA
	Bevacizumab	Anti-VEGF monoclonal antibody	VEGFA	Taal et al. (2014)	II	n = 52	10 mg/kg	with lomustine	39.0%	NA	4.0	42.0% [29.0 - 55.0%]
				Vredenburgh et al. (2007)	II	n = 35	10 mg/kg	with irinotecan	57.0%	NA	5.5	45.0% [32.0 - 66.0%]
	MK-1775	WEE1 inhibitor	WEE1	Two clinical trials in progress (NCT01849146; NCT01922076)				with radiation therapy
